# Supplementary material for: Impaired bone morphogenetic protein (BMP) signaling pathways disrupt decidualization in endometriosis
Source: Commun Biol. 2024 Feb 24;7:227. doi: 10.1038/s42003-024-05898-z (PMC10894266; doi:10.1038/s42003-024-05898-z)
Supplement: Supplementary file 3 — Supplementary Data File 1 [file 42003_2024_5898_MOESM3_ESM.xlsx]

## Sheet: endometriosis_DEGs
gene_id	symbol	logFC.conditionendo.time2	logFC.conditionendo.time4	logFC.conditionendo.time6	logFC.conditionendo.time8	logCPM	F	PValue	FDR
ENSG00000109906	ZBTB16	7.07861	7.53513	7.61786	7.78707	4.94709	84.4016	1.96644e-14	3.50735e-10
ENSG00000128641	MYO1B	-0.912028	-1.11735	-1.31688	-1.3237	6.93448	44.7685	9.96678e-12	8.88837e-08
ENSG00000147119	CHST7	3.14953	4.05598	4.35233	4.53446	6.05387	43.0593	1.58235e-11	9.4076e-08
ENSG00000197594	ENPP1	3.35384	4.18861	4.53627	4.73505	6.46892	37.1638	8.86806e-11	3.95427e-07
ENSG00000152894	PTPRK	-0.753077	-0.960967	-1.09446	-1.24817	6.18075	34.3559	2.18647e-10	7.38526e-07
ENSG00000169213	RAB3B	-1.80831	-2.2624	-2.32499	-2.38096	7.48582	33.9729	2.48439e-10	7.38526e-07
ENSG00000069535	MAOB	3.52704	5.29615	5.915	6.06123	6.89913	32.8895	3.58903e-10	9.14485e-07
ENSG00000151835	SACS	-0.920363	-1.33208	-1.32991	-1.5809	6.37375	31.7927	5.26154e-10	1.02447e-06
ENSG00000131831	RAI2	2.63756	3.80301	4.52636	4.74949	4.68161	31.615	5.60353e-10	1.02447e-06
ENSG00000157502	MUM1L1	2.71784	3.33634	3.52668	3.47171	8.01949	31.5454	5.74384e-10	1.02447e-06
ENSG00000139318	DUSP6	-2.7412	-2.95161	-2.79111	-2.7502	3.81384	31.2524	6.37749e-10	1.03408e-06
ENSG00000246273	SBF2-AS1	-2.16471	-3.31117	-3.62501	-3.86865	4.1813	29.3393	1.28854e-09	1.9152e-06
ENSG00000260802	LINC00890	5.07575	5.70443	6.27395	6.53225	5.81501	28.7078	1.63837e-09	2.24784e-06
ENSG00000092068	SLC7A8	3.15721	3.87144	4.69965	4.965	6.56809	27.5006	2.62378e-09	3.28293e-06
ENSG00000170776	AKAP13	1.00164	1.41168	1.62147	1.64222	8.88822	27.3724	2.76093e-09	3.28293e-06
ENSG00000270885	RASL10B	2.47301	3.17139	2.96662	2.92058	5.55359	26.8744	3.37135e-09	3.62185e-06
ENSG00000175455	CCDC14	-0.969501	-1.31515	-1.30023	-1.32083	6.0246	26.8159	3.45209e-09	3.62185e-06
ENSG00000150551	LYPD1	-3.61261	-4.14191	-5.13725	-4.82566	1.48937	26.632	3.71945e-09	3.64006e-06
ENSG00000186575	NF2	-0.355485	-0.536047	-0.597737	-0.620743	6.36874	26.4982	3.92794e-09	3.64006e-06
ENSG00000110092	CCND1	-1.25682	-1.44245	-1.64292	-1.67301	8.56285	26.4043	4.0817e-09	3.64006e-06
ENSG00000164742	ADCY1	2.64375	4.41391	5.67933	5.9622	4.87953	26.0954	4.63482e-09	3.9365e-06
ENSG00000175785	PRIMA1	2.60736	5.29343	6.59077	7.78632	2.88939	24.7575	8.1477e-09	6.60557e-06
ENSG00000059915	PSD	1.2606	2.01947	2.25798	2.12812	5.8458	24.3571	9.69008e-09	7.51444e-06
ENSG00000276023	DUSP14	-0.916999	-0.800777	-0.884545	-0.755806	5.15815	23.7769	1.25057e-08	9.27102e-06
ENSG00000197927	C2orf27A	-1.00202	-1.19034	-1.18887	-1.31883	2.75509	23.6906	1.29948e-08	9.27102e-06
ENSG00000172292	CERS6	1.7778	2.17007	2.3421	2.67773	5.68223	23.4189	1.46719e-08	9.95251e-06
ENSG00000152465	NMT2	-1.32962	-1.45376	-1.73138	-1.58406	5.34638	23.3599	1.5066e-08	9.95251e-06
ENSG00000172965	MIR4435-2HG	-1.01133	-1.36199	-1.17458	-1.24609	4.75963	23.1324	1.6695e-08	1.06347e-05
ENSG00000021762	OSBPL5	0.499117	0.70076	0.756235	0.741939	7.35083	22.9478	1.8156e-08	1.11666e-05
ENSG00000166979	EVA1C	1.35863	1.7459	1.83971	1.9426	4.83577	22.8684	1.88254e-08	1.11923e-05
ENSG00000009830	POMT2	0.58499	0.61854	0.794504	0.834216	5.34132	22.5752	2.15376e-08	1.23918e-05
ENSG00000120337	TNFSF18	-6.19936	-5.25901	-6.27274	-6.82457	-0.835982	22.3713	2.36687e-08	1.31924e-05
ENSG00000136986	DERL1	0.761529	1.01724	1.24105	1.27097	6.8305	22.0945	2.69314e-08	1.39114e-05
ENSG00000198963	RORB	3.31311	3.80315	4.17092	4.37221	7.13683	22.0732	2.72024e-08	1.39114e-05
ENSG00000111799	COL12A1	-0.797339	-1.33087	-1.76068	-1.93249	10.9773	22.0657	2.72987e-08	1.39114e-05
ENSG00000164107	HAND2	1.6817	2.28691	2.67635	2.73336	8.42919	21.973	2.85134e-08	1.41268e-05
ENSG00000168890	TMEM150A	0.612289	0.792685	0.803337	0.861749	4.31521	21.6751	3.28283e-08	1.55195e-05
ENSG00000139973	SYT16	-2.55637	-3.64553	-3.78371	-4.30748	2.13689	21.628	3.35715e-08	1.55195e-05
ENSG00000133424	LARGE1	0.963197	1.40781	1.59994	1.64013	6.56778	21.6054	3.39348e-08	1.55195e-05
ENSG00000150637	CD226	2.31438	3.25699	3.92163	4.25532	3.72096	21.3805	3.7789e-08	1.67745e-05
ENSG00000244405	ETV5	-1.56387	-1.91706	-1.98643	-1.97871	5.03303	21.2794	3.96723e-08	1.67745e-05
ENSG00000069431	ABCC9	2.35838	2.62387	2.61253	2.65587	6.57629	21.2543	4.01553e-08	1.67745e-05
ENSG00000259834	RP11-284N8.3	-4.7751	-6.86652	-5.08843	-6.52992	0.160027	21.2396	4.04409e-08	1.67745e-05
ENSG00000246763	RGMB-AS1	-2.98412	-3.31878	-3.84367	-3.36996	2.28426	20.8315	4.93125e-08	1.96205e-05
ENSG00000188158	NHS	-0.758265	-0.896932	-0.998245	-1.13778	3.60948	20.8236	4.95023e-08	1.96205e-05
ENSG00000145022	TCTA	0.7487	0.863501	1.04706	1.26967	4.61603	20.6333	5.4353e-08	2.10748e-05
ENSG00000120738	EGR1	-1.87671	-2.22494	-2.17863	-1.95462	5.46342	20.5732	5.59889e-08	2.12472e-05
ENSG00000154175	ABI3BP	2.20837	3.61223	5.29712	5.55721	6.32555	20.4386	5.98469e-08	2.22381e-05
ENSG00000196507	TCEAL3	0.866309	1.04847	1.16809	1.17235	6.25105	20.3033	6.40136e-08	2.31734e-05
ENSG00000118473	SGIP1	-1.36296	-1.78034	-1.6588	-1.62276	5.64509	20.2738	6.49624e-08	2.31734e-05
ENSG00000100625	SIX4	-1.08159	-1.47268	-1.78673	-1.68351	3.70053	20.195	6.7572e-08	2.36317e-05
ENSG00000065717	TLE2	1.54069	2.35421	2.76515	2.77176	6.94145	20.0736	7.18122e-08	2.46316e-05
ENSG00000184160	ADRA2C	2.94597	3.33428	3.50372	3.41475	9.24934	19.6987	8.68205e-08	2.92175e-05
ENSG00000118432	CNR1	11.692	12.7952	13.2805	13.9043	6.42031	20.729	9.47277e-08	3.12882e-05
ENSG00000179094	PER1	1.75917	1.76819	1.75135	1.85106	5.44748	19.2525	1.09188e-07	3.54088e-05
ENSG00000147041	SYTL5	-1.77663	-2.17534	-3.19672	-3.10266	4.65835	18.9498	1.27836e-07	4.07156e-05
ENSG00000136244	IL6	-3.61109	-4.05178	-3.3697	-3.68476	1.91296	18.7591	1.41313e-07	4.32518e-05
ENSG00000157514	TSC22D3	1.98879	2.13672	2.1873	2.31361	6.38044	18.7568	1.41484e-07	4.32518e-05
ENSG00000172348	RCAN2	-3.16827	-3.55558	-3.23799	-3.32779	1.74064	18.7218	1.44122e-07	4.32518e-05
ENSG00000100605	ITPK1	0.470512	0.843697	1.00511	1.30083	6.08815	18.7038	1.45498e-07	4.32518e-05
ENSG00000150907	FOXO1	2.21395	2.75622	2.96451	3.03465	8.76275	18.6544	1.4935e-07	4.36689e-05
ENSG00000221866	PLXNA4	2.95714	4.76452	5.53585	5.72608	3.93149	18.4735	1.64427e-07	4.73021e-05
ENSG00000197766	CFD	3.08952	4.34421	4.8295	5.16086	4.85794	18.3581	1.74882e-07	4.95112e-05
ENSG00000108854	SMURF2	-1.00733	-1.11652	-1.16936	-1.14296	6.22493	18.1688	1.93616e-07	5.39583e-05
ENSG00000140848	CPNE2	-0.573908	-0.692991	-0.799926	-0.822905	5.10794	18.1295	1.97771e-07	5.42684e-05
ENSG00000110619	CARS	-0.454234	-0.646219	-0.946914	-0.969506	5.83993	18.0118	2.10785e-07	5.64414e-05
ENSG00000116667	C1orf21	2.37504	2.97912	2.96465	3.09549	6.11497	18.0011	2.12019e-07	5.64414e-05
ENSG00000178695	KCTD12	2.05248	2.62562	3.09101	3.12201	6.0098	17.8552	2.29555e-07	6.0211e-05
ENSG00000197467	COL13A1	-2.02765	-2.78626	-2.64542	-3.06127	2.61928	17.6735	2.53589e-07	6.5551e-05
ENSG00000101230	ISM1	-3.64765	-4.55867	-4.17957	-4.7323	1.88787	17.3501	3.03297e-07	7.57668e-05
ENSG00000103196	CRISPLD2	2.45629	2.99558	3.24931	3.3109	9.05417	17.3389	3.05196e-07	7.57668e-05
ENSG00000257894	RP1-78O14.1	2.2121	2.67372	3.27566	3.33967	5.30891	17.3333	3.06157e-07	7.57668e-05
ENSG00000135047	CTSL	0.65742	1.09357	1.43115	1.41989	7.7497	17.3103	3.10102e-07	7.57668e-05
ENSG00000145431	PDGFC	-0.847918	-1.1312	-1.34658	-1.417	6.82583	17.257	3.19467e-07	7.60438e-05
ENSG00000145632	PLK2	-0.832767	-1.48049	-1.95085	-1.90813	4.701	17.2533	3.20135e-07	7.60438e-05
ENSG00000073712	FERMT2	0.970621	1.48464	1.83988	1.86589	9.09953	17.2317	3.24026e-07	7.60438e-05
ENSG00000127314	RAP1B	0.178764	0.393484	0.723463	0.908846	7.48332	17.1818	3.33213e-07	7.71843e-05
ENSG00000172137	CALB2	-3.13794	-5.03758	-5.83206	-5.20098	1.9847	17.0638	3.56068e-07	8.14209e-05
ENSG00000166484	MAPK7	0.63107	0.75875	0.785551	0.957369	5.82695	16.9969	3.69763e-07	8.31144e-05
ENSG00000136856	SLC2A8	1.67832	2.31244	2.22758	2.35437	4.97715	16.9825	3.72794e-07	8.31144e-05
ENSG00000170242	USP47	-0.393186	-0.524184	-0.440128	-0.487263	6.82939	16.8862	3.93671e-07	8.66854e-05
ENSG00000004660	CAMKK1	0.847944	1.30805	1.57636	1.88733	4.05104	16.8395	4.04262e-07	8.7932e-05
ENSG00000111057	KRT18	-1.58126	-1.99531	-2.20621	-2.16928	7.25604	16.8094	4.11239e-07	8.83719e-05
ENSG00000003096	KLHL13	2.27719	3.37818	3.78037	4.27981	3.53446	16.7736	4.19721e-07	8.91208e-05
ENSG00000133142	TCEAL4	1.21892	1.28811	1.26639	1.23218	7.89656	16.6863	4.41165e-07	9.18713e-05
ENSG00000146376	ARHGAP18	-1.5873	-1.78988	-1.7273	-1.84082	4.66554	16.6792	4.42977e-07	9.18713e-05
ENSG00000137309	HMGA1	-1.98621	-2.34306	-2.08027	-2.18465	7.19609	16.6324	4.54997e-07	9.32797e-05
ENSG00000127083	OMD	6.23712	7.47003	8.67902	9.03434	4.05575	17.463	4.74951e-07	9.62639e-05
ENSG00000028277	POU2F2	-2.98234	-3.86	-3.50697	-3.96612	3.26531	16.3698	5.2937e-07	0.000106088
ENSG00000116574	RHOU	3.20693	3.78451	3.94385	4.10271	5.52292	16.3284	5.42228e-07	0.000107458
ENSG00000168389	MFSD2A	1.37967	2.06726	2.9782	3.56469	2.51037	16.1589	5.98516e-07	0.000117309
ENSG00000149582	TMEM25	-0.400032	-0.800883	-1.08857	-1.25537	4.44144	16.1097	6.15989e-07	0.000119422
ENSG00000175832	ETV4	-2.74403	-3.30382	-2.83919	-2.78541	3.37817	16.0729	6.29426e-07	0.000120714
ENSG00000151718	WWC2	-0.857388	-0.973306	-0.941384	-0.932313	6.68844	16.0508	6.37675e-07	0.000120995
ENSG00000138771	SHROOM3	-1.80131	-2.27416	-2.52681	-2.48946	5.98719	16.0082	6.53832e-07	0.000122755
ENSG00000187678	SPRY4	-1.71763	-1.95849	-1.73096	-1.6482	4.39976	15.6767	7.95688e-07	0.000147832
ENSG00000136158	SPRY2	-1.27383	-1.35831	-1.58334	-1.50018	4.37985	15.6434	8.11687e-07	0.00014925
ENSG00000183570	PCBP3	1.25385	2.0059	2.43337	2.66898	4.97817	15.4849	8.92603e-07	0.000162454
ENSG00000177272	KCNA3	-4.7376	-4.77559	-5.33201	-6.22286	0.203735	15.3192	9.86515e-07	0.000177732
ENSG00000227068	RP11-12A16.3	4.09776	6.91239	9.28484	10.0868	0.476632	17.6539	1.00122e-06	0.000178578
ENSG00000244694	PTCHD4	-1.35889	-1.83529	-2.16564	-2.0379	3.34097	15.1816	1.0725e-06	0.000189397
ENSG00000174136	RGMB	-1.50847	-1.64991	-1.65113	-1.66359	5.35328	15.1456	1.09629e-06	0.000191701
ENSG00000132003	ZSWIM4	-1.74618	-2.4762	-2.23667	-2.21152	3.43942	15.1187	1.11449e-06	0.00019299
ENSG00000089159	PXN	-0.660267	-0.744495	-0.80101	-0.7653	6.66549	15.077	1.14323e-06	0.000196063
ENSG00000069493	CLEC2D	0.0169137	0.437954	1.5057	1.6296	2.63052	15.0135	1.18863e-06	0.000201852
ENSG00000183655	KLHL25	0.72424	1.05524	1.15595	1.15802	4.3103	14.9871	1.20805e-06	0.000201852
ENSG00000198400	NTRK1	4.78841	6.07516	6.93106	7.04198	2.46452	14.9832	1.21093e-06	0.000201852
ENSG00000157680	DGKI	-2.06367	-2.54568	-2.22431	-2.35747	3.37415	14.9667	1.2233e-06	0.000202026
ENSG00000048740	CELF2	1.85315	2.69152	3.60356	4.21317	3.53381	14.9221	1.25736e-06	0.000205745
ENSG00000211448	DIO2	-3.09192	-3.52615	-3.61543	-3.55501	6.64285	14.8951	1.2785e-06	0.000205769
ENSG00000095951	HIVEP1	-0.656993	-0.996829	-0.988458	-0.989923	4.7972	14.8924	1.28057e-06	0.000205769
ENSG00000165030	NFIL3	1.24731	1.42087	1.52986	1.60655	6.06085	14.8412	1.32178e-06	0.000207805
ENSG00000050393	MCUR1	0.6421	1.25449	1.35971	1.45089	6.47663	14.8357	1.32622e-06	0.000207805
ENSG00000250986	AC141928.1	2.23893	2.46921	2.74763	2.81817	6.58099	14.8333	1.3282e-06	0.000207805
ENSG00000072133	RPS6KA6	-1.11832	-1.73528	-2.00484	-1.99758	3.19088	14.7664	1.38443e-06	0.000214719
ENSG00000177570	SAMD12	-1.72028	-2.51088	-2.91542	-2.69707	2.80709	14.6967	1.44572e-06	0.000222292
ENSG00000159348	CYB5R1	0.385045	0.498446	0.659074	0.726161	5.55381	14.6783	1.46237e-06	0.000222931
ENSG00000243244	STON1	0.619352	0.960775	1.21004	1.21933	6.9629	14.6399	1.49777e-06	0.000226392
ENSG00000139211	AMIGO2	-2.06414	-2.2822	-2.29574	-2.23289	6.46059	14.6138	1.52246e-06	0.00022819
ENSG00000084628	NKAIN1	1.2073	3.75918	5.35973	5.60071	2.79467	14.5035	1.63127e-06	0.000242461
ENSG00000198369	SPRED2	-0.712354	-0.849269	-0.847558	-0.892447	5.2986	14.4682	1.66792e-06	0.000245859
ENSG00000113319	RASGRF2	-1.71027	-2.37632	-2.26943	-2.53113	3.31939	14.4138	1.72595e-06	0.000252328
ENSG00000224650	IGHV3-74	5.33732	6.20745	6.62943	6.56974	1.25089	14.31	1.843e-06	0.000267251
ENSG00000135823	STX6	-0.786818	-0.888809	-0.868943	-0.861092	5.49615	14.2519	1.91209e-06	0.000275033
ENSG00000072803	FBXW11	-0.376258	-0.45584	-0.485506	-0.379887	6.46103	14.1707	2.01341e-06	0.00028729
ENSG00000101220	C20orf27	1.42806	2.1087	2.34354	2.22589	6.15451	14.1517	2.03805e-06	0.000288497
ENSG00000006576	PHTF2	-0.613345	-0.799525	-0.947352	-0.941911	6.65306	14.1027	2.1028e-06	0.000295319
ENSG00000237125	HAND2-AS1	1.36565	1.89746	2.25475	2.33482	7.98958	14.0037	2.2404e-06	0.000312186
ENSG00000067141	NEO1	-0.507515	-0.689474	-0.854537	-0.900838	6.3982	13.9338	2.34347e-06	0.000324017
ENSG00000145675	PIK3R1	1.82476	2.06968	2.02773	2.26128	8.49331	13.8882	2.41333e-06	0.000331109
ENSG00000082641	NFE2L1	0.584646	0.965087	1.29871	1.40428	9.1953	13.8712	2.43991e-06	0.0003322
ENSG00000063601	MTMR1	-0.36009	-0.405356	-0.524325	-0.584799	4.89446	13.839	2.49123e-06	0.000336618
ENSG00000259367	RP11-815J21.4	3.47661	3.66764	4.08783	4.37874	1.17901	13.8045	2.54751e-06	0.000341634
ENSG00000243335	KCTD7	0.856045	0.969979	1.03187	0.993693	5.68227	13.7112	2.70672e-06	0.0003562
ENSG00000087116	ADAMTS2	0.635826	1.07699	1.20651	1.33841	9.37908	13.7091	2.71033e-06	0.0003562
ENSG00000152229	PSTPIP2	-0.673597	-1.06833	-1.29318	-1.39215	3.33431	13.7059	2.71604e-06	0.0003562
ENSG00000204619	PPP1R11	0.221514	0.291689	0.430538	0.449008	5.6989	13.6645	2.7902e-06	0.000361073
ENSG00000129467	ADCY4	-0.883496	-1.65032	-1.88071	-2.55327	2.89305	13.6626	2.79368e-06	0.000361073
ENSG00000143248	RGS5	-2.99492	-4.23779	-4.38114	-4.67063	2.82826	13.6489	2.81868e-06	0.000361684
ENSG00000284691	NA	-0.766467	-1.06089	-1.341	-1.19025	3.15602	13.6077	2.89572e-06	0.000368915
ENSG00000163956	LRPAP1	1.14381	1.58937	1.75383	1.77357	8.71151	13.5206	3.06559e-06	0.000387787
ENSG00000141052	MYOCD	4.06772	4.5662	4.57985	4.30383	5.79584	13.4867	3.13466e-06	0.000393731
ENSG00000156804	FBXO32	1.2521	1.52103	2.06684	2.08052	7.47639	13.3821	3.35851e-06	0.000418898
ENSG00000248174	RP11-148L24.1	3.71338	4.12292	4.73424	4.62223	-0.237269	13.3678	3.39032e-06	0.000419929
ENSG00000183723	CMTM4	-0.505446	-0.801577	-0.897253	-0.95131	5.25424	13.3539	3.42173e-06	0.000420896
ENSG00000197646	PDCD1LG2	-1.70149	-1.85114	-1.71378	-1.67655	4.74883	13.2964	3.55448e-06	0.000431697
ENSG00000027869	SH2D2A	2.37686	3.60862	4.19469	4.28027	2.13144	13.2949	3.55794e-06	0.000431697
ENSG00000143322	ABL2	-0.697303	-0.930383	-0.779164	-0.938683	5.786	13.2683	3.62131e-06	0.000436416
ENSG00000115084	SLC35F5	-0.432738	-0.566269	-0.583765	-0.656269	6.38401	13.2124	3.75851e-06	0.000449911
ENSG00000148842	CNNM2	-0.564044	-0.75812	-1.0269	-0.95101	4.2167	13.1908	3.81294e-06	0.000453384
ENSG00000143995	MEIS1	1.52609	1.61902	1.64183	1.67248	7.55247	13.0811	4.10308e-06	0.000484653
ENSG00000109686	SH3D19	1.44169	1.44161	1.52079	1.40711	7.99114	13.0645	4.14885e-06	0.000486835
ENSG00000197329	PELI1	-1.18304	-1.11673	-1.11216	-1.14155	3.60688	13.0204	4.27351e-06	0.000498185
ENSG00000102362	SYTL4	1.02051	1.26319	1.4402	1.42578	5.14927	12.9069	4.6133e-06	0.000534305
ENSG00000179593	ALOX15B	6.35294	7.83145	9.19852	9.62863	0.683103	13.8084	4.68612e-06	0.000539237
ENSG00000143786	CNIH3	-2.58311	-3.19335	-2.65777	-3.22274	2.28551	12.8459	4.80776e-06	0.000549687
ENSG00000029153	ARNTL2	-1.67799	-2.21653	-2.30248	-2.13756	3.86789	12.8363	4.83905e-06	0.00054974
ENSG00000149269	PAK1	-0.669773	-0.969439	-0.980647	-0.995312	5.19401	12.7705	5.06003e-06	0.000568072
ENSG00000103978	TMEM87A	0.164376	0.348231	0.506138	0.537678	5.77774	12.7694	5.06411e-06	0.000568072
ENSG00000187210	GCNT1	1.38188	1.47589	1.98256	2.11728	4.41196	12.7445	5.15032e-06	0.000574131
ENSG00000128965	CHAC1	-1.08357	-1.75793	-2.49438	-2.07559	2.9079	12.7256	5.21723e-06	0.000576685
ENSG00000188766	SPRED3	-2.05978	-2.06543	-2.25387	-1.95779	2.01829	12.7198	5.23789e-06	0.000576685
ENSG00000074590	NUAK1	-1.28532	-1.74946	-1.86814	-1.77701	6.724	12.7099	5.27352e-06	0.000577046
ENSG00000166986	MARS	-0.335394	-0.533979	-0.807215	-0.774949	6.86028	12.6328	5.55851e-06	0.000604522
ENSG00000154134	ROBO3	-0.916934	-1.25588	-1.5855	-1.68042	2.44998	12.61	5.64617e-06	0.000609858
ENSG00000163069	SGCB	0.282727	0.602484	0.762782	0.850161	7.45615	12.599	5.6887e-06	0.000609858
ENSG00000100767	PAPLN	2.27011	2.71323	2.82283	2.79406	6.35622	12.5936	5.71015e-06	0.000609858
ENSG00000170365	SMAD1	-0.733598	-0.840116	-0.995644	-1.13241	3.51344	12.5343	5.94727e-06	0.000631402
ENSG00000107036	RIC1	-0.37311	-0.544467	-0.657342	-0.664519	6.39379	12.519	6.01022e-06	0.000634309
ENSG00000107798	LIPA	0.809012	1.04987	1.03818	1.10371	6.48761	12.5068	6.06089e-06	0.000635679
ENSG00000135362	PRR5L	-1.56076	-2.54073	-2.7715	-2.61625	3.83817	12.4988	6.09448e-06	0.000635679
ENSG00000171310	CHST11	0.577215	1.24459	1.56764	1.48853	5.28413	12.4765	6.18874e-06	0.000641758
ENSG00000214530	STARD10	-0.497016	-0.81958	-0.975474	-1.02541	4.28337	12.4226	6.42345e-06	0.000659028
ENSG00000073605	GSDMB	-0.261353	-1.12182	-1.08206	-0.970114	2.94665	12.4213	6.42918e-06	0.000659028
ENSG00000164117	FBXO8	0.389614	0.618755	0.830446	0.969789	4.38653	12.4067	6.4946e-06	0.00065967
ENSG00000166483	WEE1	-0.883668	-1.00892	-1.11222	-1.12262	5.62854	12.3973	6.53694e-06	0.00065967
ENSG00000100889	PCK2	-0.721067	-1.12686	-1.71126	-1.55811	4.07887	12.3952	6.5464e-06	0.00065967
ENSG00000103489	XYLT1	1.24899	1.58067	1.52065	1.42512	6.01793	12.3565	6.72444e-06	0.000673804
ENSG00000106538	RARRES2	-0.94139	-1.44908	-1.76674	-1.94708	7.77146	12.3205	6.89489e-06	0.000683672
ENSG00000158683	PKD1L1	-2.97552	-3.81509	-3.91801	-3.25737	-0.0743081	12.3195	6.89958e-06	0.000683672
ENSG00000138722	MMRN1	4.26148	6.30791	6.98109	7.40806	0.0445208	12.8458	6.95736e-06	0.000685588
ENSG00000250681	RP3-368B9.2	2.13354	2.59327	2.61425	3.12156	1.07177	12.2537	7.22283e-06	0.000707837
ENSG00000016391	CHDH	-1.27483	-2.07262	-2.10037	-2.82048	1.80438	12.2087	7.45325e-06	0.000722333
ENSG00000100234	TIMP3	1.80507	3.13937	3.94516	4.08097	11.5094	12.1952	7.524e-06	0.000722333
ENSG00000138944	KIAA1644	1.77273	2.50732	3.05108	3.15845	4.6216	12.1951	7.52465e-06	0.000722333
ENSG00000167703	SLC43A2	1.66453	1.89931	2.1056	2.17392	3.79851	12.1936	7.53274e-06	0.000722333
ENSG00000110422	HIPK3	0.338689	0.657876	0.867303	0.926576	7.47721	12.1712	7.65175e-06	0.000729822
ENSG00000154734	ADAMTS1	1.5001	1.89155	1.91504	2.03523	10.9626	12.1328	7.86025e-06	0.00074572
ENSG00000214022	REPIN1	-0.598406	-0.66271	-0.817415	-0.712616	6.75056	12.0952	8.07058e-06	0.00075695
ENSG00000115306	SPTBN1	0.393702	0.553095	0.874808	0.984279	8.53909	12.0898	8.10143e-06	0.00075695
ENSG00000146555	SDK1	2.87181	3.56156	3.5533	3.88124	6.08971	12.089	8.10594e-06	0.00075695
ENSG00000134917	ADAMTS8	3.06594	4.90834	5.43242	5.38803	2.94421	12.0736	8.1943e-06	0.000761216
ENSG00000109846	CRYAB	0.680814	1.56088	2.06923	2.64722	5.88511	12.0552	8.3009e-06	0.000767123
ENSG00000107731	UNC5B	-0.691942	-1.07889	-1.31811	-1.59688	6.15348	12.0415	8.38138e-06	0.000770568
ENSG00000140807	NKD1	3.20928	4.25983	4.67783	4.84144	2.96564	12.0167	8.52934e-06	0.00078015
ENSG00000145247	OCIAD2	-0.985614	-1.54697	-1.45359	-1.55919	3.26199	11.9631	8.85839e-06	0.000806113
ENSG00000081087	OSTM1	0.161896	0.455765	0.635131	0.818125	6.09068	11.9327	9.05135e-06	0.000819491
ENSG00000196535	MYO18A	-0.484458	-0.559505	-0.545745	-0.668722	6.45986	11.9109	9.19187e-06	0.000828011
ENSG00000154309	DISP1	0.728778	1.18982	1.27404	1.25891	3.98566	11.8956	9.29235e-06	0.000832856
ENSG00000006453	BAIAP2L1	-1.04214	-1.31368	-1.44081	-1.43799	3.32746	11.8175	9.82319e-06	0.000876032
ENSG00000119408	NEK6	-0.526497	-0.771863	-0.824079	-0.881292	6.6188	11.8011	9.93869e-06	0.000881923
ENSG00000122873	CISD1	-0.579335	-0.629936	-0.768901	-0.751666	3.88449	11.7906	1.00135e-05	0.000884161
ENSG00000127334	DYRK2	-0.915362	-1.08836	-1.20187	-1.15058	5.4012	11.7687	1.01709e-05	0.000893635
ENSG00000159216	RUNX1	-1.29622	-1.55804	-1.31458	-1.45386	6.31872	11.7396	1.03846e-05	0.000907939
ENSG00000145335	SNCA	2.36851	3.27256	4.21399	4.6308	4.40681	11.73	1.04562e-05	0.000909357
ENSG00000149948	HMGA2	-1.32931	-1.66221	-1.97705	-2.0826	3.76314	11.7238	1.05028e-05	0.000909357
ENSG00000134775	FHOD3	-2.09438	-2.39885	-2.36467	-2.45747	4.04011	11.6463	1.1103e-05	0.000952598
ENSG00000181072	CHRM2	-1.98037	-2.79173	-3.3624	-3.40508	5.44373	11.6456	1.1109e-05	0.000952598
ENSG00000028137	TNFRSF1B	1.30285	1.69296	1.97864	2.1005	5.86988	11.6234	1.12875e-05	0.000963274
ENSG00000115380	EFEMP1	2.03149	3.27689	4.27154	4.04665	8.0906	11.6159	1.13486e-05	0.000963871
ENSG00000275342	SGK223	-1.28493	-1.51807	-1.74852	-1.61328	5.11357	11.5894	1.15676e-05	0.000977817
ENSG00000167191	GPRC5B	1.00487	1.61508	1.94942	2.13179	7.57052	11.5509	1.18931e-05	0.00100059
ENSG00000173846	PLK3	-1.23897	-1.41015	-1.01659	-0.934682	4.46076	11.5209	1.21542e-05	0.00101775
ENSG00000182704	TSKU	1.3465	1.53242	1.97705	2.0361	7.3216	11.5049	1.22954e-05	0.00102477
ENSG00000134684	YARS	-0.353415	-0.57416	-0.856255	-0.964836	6.44723	11.498	1.23569e-05	0.0010251
ENSG00000188997	KCTD21	0.449549	0.476389	0.63581	0.837197	3.77365	11.4639	1.26663e-05	0.00104591
ENSG00000130254	SAFB2	0.409344	0.533683	0.497832	0.509117	6.00886	11.4524	1.27726e-05	0.00104743
ENSG00000146242	TPBG	-0.759654	-0.950993	-1.07217	-1.09416	6.75629	11.4492	1.28022e-05	0.00104743
ENSG00000153879	CEBPG	-0.399193	-0.617058	-1.09739	-1.1731	4.71997	11.4017	1.32517e-05	0.00107926
ENSG00000164951	PDP1	-0.655216	-0.716143	-0.612673	-0.50389	5.25612	11.3712	1.35494e-05	0.00109849
ENSG00000213639	PPP1CB	1.0774	1.23795	1.14531	1.20991	8.27948	11.3495	1.37653e-05	0.00110601
ENSG00000266028	SRGAP2	-0.387101	-0.510953	-0.515837	-0.604968	5.44465	11.3494	1.37662e-05	0.00110601
ENSG00000262406	MMP12	-3.20376	-4.72366	-6.59934	-6.56982	1.59932	11.8009	1.39001e-05	0.00111176
ENSG00000185950	IRS2	1.86823	2.38311	2.62409	2.73058	8.66778	11.3267	1.39962e-05	0.00111445
ENSG00000198363	ASPH	-0.535367	-0.656544	-0.722955	-0.650613	8.49324	11.301	1.42622e-05	0.00113058
ENSG00000175592	FOSL1	-1.4103	-1.61536	-1.51343	-1.44493	4.28383	11.2887	1.43905e-05	0.0011357
ENSG00000115457	IGFBP2	3.32271	5.49867	6.1073	6.54648	8.29065	11.2745	1.45413e-05	0.00114255
ENSG00000119669	IRF2BPL	-0.771259	-1.05775	-1.25436	-1.31722	6.31574	11.2625	1.46693e-05	0.00114755
ENSG00000124104	SNX21	0.909755	1.13118	1.18171	1.22519	5.32632	11.2548	1.47526e-05	0.00114903
ENSG00000148516	ZEB1	1.1036	1.43261	1.51395	1.56105	8.53339	11.2253	1.50753e-05	0.00116634
ENSG00000177875	CCDC184	1.06276	1.38026	1.73128	2.15833	2.18646	11.2226	1.51056e-05	0.00116634
ENSG00000090674	MCOLN1	0.346125	0.626376	0.879546	1.04509	5.227	11.1909	1.54611e-05	0.00118863
ENSG00000205476	CCDC85C	-0.371831	-0.628108	-0.989427	-1.1818	4.12304	11.182	1.55635e-05	0.00119138
ENSG00000141401	IMPA2	1.4409	1.88379	1.94948	1.93739	6.37722	11.1587	1.58322e-05	0.00120676
ENSG00000143768	LEFTY2	6.19153	9.07381	11.8549	11.8713	4.8474	11.8587	1.59845e-05	0.00121319
ENSG00000010810	FYN	0.436171	0.959252	1.14268	1.33946	6.2133	11.1054	1.64674e-05	0.00124454
ENSG00000158985	CDC42SE2	0.586326	0.691342	0.70164	0.741888	5.41838	11.0684	1.69247e-05	0.00127371
ENSG00000041515	MYO16	2.02204	2.7252	2.71593	2.99805	2.89983	11.0022	1.77753e-05	0.00132725
ENSG00000259683	RP11-182J1.14	1.30122	1.58642	1.89735	2.11873	1.6469	11.0015	1.77849e-05	0.00132725
ENSG00000173599	PC	1.96964	2.34219	2.6517	2.77369	5.13702	10.961	1.83293e-05	0.00135212
ENSG00000183323	CCDC125	-0.72455	-0.963261	-1.21508	-1.30468	2.87573	10.9554	1.84052e-05	0.00135212
ENSG00000130164	LDLR	1.12046	1.47394	1.66939	1.71538	8.39719	10.9543	1.842e-05	0.00135212
ENSG00000162702	ZNF281	-0.761313	-0.766814	-0.731632	-0.75026	5.74927	10.9542	1.84214e-05	0.00135212
ENSG00000134013	LOXL2	-0.98188	-1.32736	-1.65624	-1.76609	9.41105	10.8829	1.9428e-05	0.00142016
ENSG00000179546	HTR1D	-3.56892	-5.32467	-5.51347	-6.33181	1.52541	10.8473	1.99526e-05	0.00145255
ENSG00000082497	SERTAD4	-1.44129	-2.19026	-2.75008	-2.45475	5.18366	10.8134	2.04659e-05	0.00148386
ENSG00000005108	THSD7A	3.38942	4.94063	6.66655	6.86262	4.76729	10.7928	2.07851e-05	0.00149843
ENSG00000186814	ZSCAN30	-0.413321	-0.640437	-0.631814	-0.536657	4.28524	10.7896	2.08348e-05	0.00149843
ENSG00000111412	C12orf49	-0.492903	-0.461665	-0.375316	-0.316442	5.8447	10.7134	2.20644e-05	0.00158049
ENSG00000006534	ALDH3B1	0.704826	1.02067	1.04582	1.0236	6.20787	10.6957	2.23622e-05	0.00159541
ENSG00000150593	PDCD4	0.839234	0.997823	1.05138	1.05921	6.13151	10.677	2.26793e-05	0.00160764
ENSG00000134323	MYCN	-4.14938	-7.39884	-8.89349	-6.23969	0.176199	11.604	2.27139e-05	0.00160764
ENSG00000117594	HSD11B1	4.20087	4.22722	4.97374	5.51098	4.56071	10.6583	2.3002e-05	0.00162046
ENSG00000168488	ATXN2L	-0.270551	-0.353599	-0.425262	-0.507156	6.78005	10.654	2.30768e-05	0.00162046
ENSG00000164251	F2RL1	-3.35395	-4.37315	-4.34602	-4.80076	5.05715	10.6442	2.32489e-05	0.00162615
ENSG00000163637	PRICKLE2	0.54182	0.760722	0.797333	0.874211	6.1557	10.5846	2.4324e-05	0.0016938
ENSG00000076641	PAG1	-1.57049	-2.12952	-1.99376	-2.09411	4.07618	10.5754	2.44944e-05	0.0016938
ENSG00000133027	PEMT	1.18784	1.17123	1.26659	1.43682	5.0139	10.575	2.45011e-05	0.0016938
ENSG00000099337	KCNK6	1.62158	2.28772	2.89414	2.97888	6.65645	10.55	2.49723e-05	0.00171971
ENSG00000106266	SNX8	-0.625131	-0.545391	-0.54922	-0.591257	5.80227	10.4931	2.60789e-05	0.00178901
ENSG00000185432	METTL7A	2.85624	3.13131	2.99523	3.24627	6.01043	10.4865	2.62108e-05	0.00179117
ENSG00000172086	KRCC1	0.162684	0.311702	0.465431	0.453855	5.2001	10.4811	2.63174e-05	0.00179159
ENSG00000083857	FAT1	-0.735848	-1.03013	-1.12466	-1.32701	8.1271	10.4655	2.66333e-05	0.0018062
ENSG00000189319	FAM53B	0.888972	1.12986	1.47955	1.61156	5.83223	10.4454	2.70471e-05	0.00182409
ENSG00000138835	RGS3	-0.66029	-0.813516	-0.820947	-1.01867	5.11671	10.4427	2.71015e-05	0.00182409
ENSG00000130433	CACNG6	-2.34402	-3.05856	-2.96234	-4.53469	0.230612	10.3755	2.85353e-05	0.00190721
ENSG00000136861	CDK5RAP2	-0.258392	-0.314384	-0.326701	-0.405843	5.47452	10.3748	2.85504e-05	0.00190721
ENSG00000162654	GBP4	-1.46362	-1.77933	-2.13361	-2.18309	5.76605	10.3476	2.91518e-05	0.00194011
ENSG00000100558	PLEK2	-1.73758	-2.71829	-1.50888	-3.57981	-0.593772	10.2884	3.05136e-05	0.0020232
ENSG00000179715	PCED1B	-1.72592	-2.01901	-2.05395	-1.60833	2.33968	10.282	3.06629e-05	0.00202557
ENSG00000164379	FOXQ1	-3.13238	-4.38579	-4.23885	-5.25627	0.539111	10.2341	3.18208e-05	0.00209203
ENSG00000122679	RAMP3	2.51256	3.97061	5.57891	5.08278	-0.47856	11.0902	3.19036e-05	0.00209203
ENSG00000169418	NPR1	1.489	2.13253	2.55933	3.00456	6.02849	10.1896	3.2935e-05	0.00215175
ENSG00000096060	FKBP5	4.14101	4.46191	4.4007	4.69737	6.23679	10.1759	3.32865e-05	0.00216437
ENSG00000110888	CAPRIN2	-0.461999	-0.660046	-0.683238	-0.581829	4.20965	10.1727	3.33708e-05	0.00216437
ENSG00000081923	ATP8B1	-2.37931	-2.83189	-2.78909	-2.55802	4.27807	10.1513	3.39309e-05	0.00219272
ENSG00000168575	SLC20A2	-1.24891	-1.194	-1.3113	-1.40521	6.18853	10.1451	3.40935e-05	0.00219527
ENSG00000148219	ASTN2	-0.766723	-1.30649	-1.52736	-1.37562	3.57095	10.1083	3.50851e-05	0.002251
ENSG00000104081	BMF	-1.52003	-2.06544	-2.32147	-2.14614	3.95104	10.0989	3.53416e-05	0.00225933
ENSG00000151474	FRMD4A	-1.32168	-1.73416	-1.45461	-1.64338	5.01204	10.0803	3.58585e-05	0.00228418
ENSG00000162852	CNST	-0.675701	-0.84495	-0.809295	-0.633221	5.13634	10.0747	3.60147e-05	0.00228597
ENSG00000065923	SLC9A7	-1.08767	-1.4725	-1.48489	-1.31272	4.8692	10.0607	3.64114e-05	0.00229968
ENSG00000115526	CHST10	0.61069	0.854989	0.734664	0.666612	4.54421	10.058	3.64886e-05	0.00229968
ENSG00000092621	PHGDH	-0.537721	-1.05783	-2.12087	-2.26105	6.2774	10.0438	3.68949e-05	0.0023171
ENSG00000157613	CREB3L1	-0.366557	-0.568293	-0.76858	-0.782	7.25159	10.0342	3.71719e-05	0.00232631
ENSG00000138434	SSFA2	-0.901306	-0.940948	-1.00634	-0.952265	7.54129	9.99931	3.82023e-05	0.00237113
ENSG00000213186	TRIM59	-0.641911	-0.806837	-1.14945	-1.13018	3.31454	9.99445	3.8348e-05	0.00237113
ENSG00000166508	MCM7	-0.817573	-0.81743	-0.888491	-1.04256	5.34638	9.99323	3.83848e-05	0.00237113
ENSG00000171345	KRT19	-1.58179	-1.94281	-1.83251	-1.76706	7.02889	9.99206	3.84199e-05	0.00237113
ENSG00000170577	SIX2	3.89425	5.61446	6.02926	6.24985	3.8582	9.98243	3.87111e-05	0.00238087
ENSG00000232533	AC093673.5	0.119003	0.454958	0.758254	0.711066	3.62584	9.97224	3.90219e-05	0.00239173
ENSG00000104361	NIPAL2	0.857404	0.959306	0.800329	0.863045	6.45978	9.96023	3.93915e-05	0.00240609
ENSG00000103876	FAH	1.25848	1.25073	1.24868	1.08348	4.86241	9.95589	3.95259e-05	0.00240609
ENSG00000186369	LINC00643	-0.801892	-2.10901	-2.77972	-3.77903	1.70438	9.9448	3.98718e-05	0.0024173
ENSG00000152518	ZFP36L2	-0.532276	-0.77255	-0.784521	-0.801617	7.61296	9.94132	3.99812e-05	0.0024173
ENSG00000141469	SLC14A1	-6.64803	-11.0982	-9.42889	-11.0982	2.57636	11.2926	4.06152e-05	0.00244734
ENSG00000156265	MAP3K7CL	-1.99564	-2.539	-2.22245	-2.01077	3.0774	9.91356	4.08638e-05	0.00245403
ENSG00000101825	MXRA5	-1.58598	-2.33916	-2.965	-2.97868	7.12029	9.90419	4.11664e-05	0.00246391
ENSG00000166908	PIP4K2C	-0.438648	-0.635252	-0.61841	-0.659793	4.74979	9.88107	4.19235e-05	0.00250083
ENSG00000110697	PITPNM1	0.289367	0.569513	0.680254	0.802887	6.25514	9.86758	4.23722e-05	0.00251917
ENSG00000182197	EXT1	-0.424794	-0.584045	-0.66223	-0.626063	7.4849	9.84386	4.31732e-05	0.00255645
ENSG00000254887	CTC-378H22.1	-4.6628	-4.75253	-4.6928	-3.50576	-2.10215	9.84056	4.32859e-05	0.00255645
ENSG00000005812	FBXL3	0.168761	0.469816	0.634674	0.808748	5.80664	9.79585	4.4845e-05	0.00263979
ENSG00000025708	TYMP	0.709626	1.11581	1.43446	1.51454	4.70921	9.78669	4.51717e-05	0.00265027
ENSG00000126522	ASL	0.248211	0.608411	0.890717	1.01717	3.31035	9.76996	4.5775e-05	0.00267686
ENSG00000134318	ROCK2	0.512981	0.872549	1.06886	1.17193	7.45923	9.70306	4.82755e-05	0.00281386
ENSG00000281655	RP11-817J15.3	-7.80957	-6.23737	-4.89089	-7.80957	-1.92768	13.8145	4.95825e-05	0.00285992
ENSG00000122870	BICC1	-0.807819	-0.919654	-0.663925	-0.575254	6.33661	9.6689	4.96083e-05	0.00285992
ENSG00000122877	EGR2	-2.52161	-2.91254	-3.52157	-2.90997	0.855069	9.66641	4.9707e-05	0.00285992
ENSG00000187479	C11orf96	1.11978	2.26401	2.88986	2.94944	6.39393	9.6664	4.9707e-05	0.00285992
ENSG00000125037	EMC3	0.258848	0.32767	0.476581	0.507231	5.7486	9.64872	5.04139e-05	0.00288834
ENSG00000164506	STXBP5	-0.778647	-0.859147	-0.686512	-0.758539	5.95215	9.64597	5.05248e-05	0.00288834
ENSG00000135069	PSAT1	-0.71407	-1.5552	-2.49553	-2.52263	5.33317	9.62208	5.14992e-05	0.00293284
ENSG00000169902	TPST1	0.765988	0.878887	1.0122	1.06874	7.18582	9.61885	5.16322e-05	0.00293284
ENSG00000111144	LTA4H	-0.202431	-0.434331	-0.540339	-0.441006	5.4528	9.59472	5.26397e-05	0.00298057
ENSG00000172179	PRL	5.10684	6.71952	7.55193	8.55131	2.55718	9.57875	5.33178e-05	0.00300942
ENSG00000152127	MGAT5	-1.18844	-1.36376	-1.49428	-1.44497	7.33195	9.56243	5.40204e-05	0.00302515
ENSG00000169860	P2RY1	2.98237	4.65474	5.10525	5.85576	4.1181	9.56159	5.4057e-05	0.00302515
ENSG00000109790	KLHL5	-0.553002	-0.807451	-0.750742	-0.782891	6.47923	9.56047	5.41053e-05	0.00302515
ENSG00000138443	ABI2	-0.333465	-0.386561	-0.500669	-0.502947	6.61382	9.53467	5.52384e-05	0.00306315
ENSG00000073910	FRY	-1.76831	-2.15446	-1.7589	-2.05004	5.90184	9.5326	5.53308e-05	0.00306315
ENSG00000104177	MYEF2	-1.43459	-1.81082	-1.72639	-1.90485	3.11994	9.53169	5.53712e-05	0.00306315
ENSG00000259642	ST20-AS1	0.559026	0.778806	1.12003	1.19363	2.913	9.52943	5.5472e-05	0.00306315
ENSG00000174306	ZHX3	0.545709	0.65457	0.597242	0.598732	7.22599	9.52466	5.56851e-05	0.00306543
ENSG00000170340	B3GNT2	-0.0767477	0.0991784	0.487037	0.723486	4.16296	9.51043	5.63261e-05	0.00307418
ENSG00000128165	ADM2	-0.72841	-1.23393	-2.22687	-2.60846	3.64363	9.51022	5.63356e-05	0.00307418
ENSG00000108352	RAPGEFL1	-0.0891721	-0.910694	-0.967002	-0.99189	1.85716	9.50966	5.6361e-05	0.00307418
ENSG00000072310	SREBF1	0.763431	0.885316	0.825886	0.809762	7.06148	9.50386	5.66252e-05	0.00307917
ENSG00000121753	ADGRB2	-0.720574	-1.15228	-1.60498	-1.55634	5.01808	9.47596	5.79126e-05	0.00312225
ENSG00000170525	PFKFB3	-1.10942	-1.1608	-1.03637	-1.01869	6.37578	9.47334	5.8035e-05	0.00312225
ENSG00000119523	ALG2	0.387868	0.385148	0.494986	0.390582	5.59798	9.47331	5.80364e-05	0.00312225
ENSG00000196611	MMP1	-3.58419	-5.81778	-6.63287	-6.55578	6.00486	9.47158	5.81176e-05	0.00312225
ENSG00000157693	TMEM268	0.759517	0.845762	0.855561	0.796877	4.79394	9.46123	5.86053e-05	0.00313899
ENSG00000161682	FAM171A2	0.538646	1.153	1.19323	1.24808	5.70176	9.45022	5.91286e-05	0.00315754
ENSG00000065154	OAT	0.376026	0.548418	0.58757	0.645572	7.33333	9.44031	5.96037e-05	0.00317341
ENSG00000134058	CDK7	-0.54504	-0.735354	-0.641008	-0.580751	4.31735	9.43032	6.00869e-05	0.0031792
ENSG00000135686	KLHL36	-0.270178	-0.490085	-0.486416	-0.510555	6.1392	9.43009	6.00985e-05	0.0031792
ENSG00000139926	FRMD6	-0.803703	-1.11628	-1.19279	-1.14546	7.74601	9.42703	6.02472e-05	0.0031792
ENSG00000135424	ITGA7	-1.7149	-2.64081	-2.88916	-2.66916	3.81983	9.40011	6.15743e-05	0.00323028
ENSG00000080822	CLDND1	0.258556	0.481434	0.604179	0.763411	5.94931	9.39531	6.18143e-05	0.00323028
ENSG00000027001	MIPEP	-0.812655	-1.03216	-0.767861	-0.746666	4.73278	9.39295	6.19322e-05	0.00323028
ENSG00000170421	KRT8	-0.750137	-0.852312	-0.962018	-1.25683	4.80696	9.39281	6.19397e-05	0.00323028
ENSG00000065054	SLC9A3R2	-0.630393	-0.792889	-0.908436	-0.999589	6.18812	9.38794	6.21843e-05	0.00323358
ENSG00000105655	ISYNA1	-0.771975	-0.806479	-1.09013	-1.09374	6.05672	9.35543	6.38465e-05	0.00331036
ENSG00000110318	CEP126	1.06018	1.48681	1.5943	1.66589	3.88258	9.3209	6.56638e-05	0.00339472
ENSG00000101849	TBL1X	0.608961	0.878187	0.837895	1.00871	7.42746	9.30906	6.62995e-05	0.00341768
ENSG00000100580	TMED8	0.583441	0.696924	0.917014	1.00785	5.49862	9.26534	6.87048e-05	0.00353147
ENSG00000111897	SERINC1	0.204436	0.351139	0.541313	0.580505	8.60825	9.25662	6.91955e-05	0.00354647
ENSG00000135821	GLUL	1.15756	1.32134	1.84199	1.8521	8.90195	9.24878	6.96401e-05	0.00354939
ENSG00000116962	NID1	0.65637	1.06867	1.11648	1.16854	11.3843	9.2486	6.96505e-05	0.00354939
ENSG00000076685	NT5C2	-0.591077	-0.796113	-0.594882	-0.656431	5.01388	9.22863	7.07964e-05	0.00359751
ENSG00000141738	GRB7	-3.55284	-2.77392	-4.14552	-3.6147	-0.263505	9.20689	7.20672e-05	0.00365168
ENSG00000131791	PRKAB2	0.343867	0.551959	0.590226	0.586869	5.80509	9.19963	7.24974e-05	0.00366307
ENSG00000099991	CABIN1	-0.614888	-0.594727	-0.618037	-0.608102	6.57187	9.19055	7.30388e-05	0.00368
ENSG00000170044	ZPLD1	-3.87959	-5.20302	-5.73384	-4.65825	1.96772	9.17812	7.37867e-05	0.00369556
ENSG00000078124	ACER3	0.735114	0.975341	1.14735	1.18259	5.99666	9.17607	7.39109e-05	0.00369556
ENSG00000183722	LHFP	0.494687	0.835126	1.0045	1.03315	6.49545	9.17511	7.39693e-05	0.00369556
ENSG00000142632	ARHGEF19	1.13977	1.18145	1.21258	1.17902	4.28222	9.16655	7.44907e-05	0.00370704
ENSG00000144320	LNPK	0.336473	0.341088	0.513301	0.52838	5.95194	9.16452	7.46146e-05	0.00370704
ENSG00000123562	MORF4L2	0.956871	1.08459	1.02909	1.0277	9.3523	9.14996	7.55125e-05	0.00374123
ENSG00000138311	ZNF365	-1.37192	-1.94897	-2.11817	-2.18657	1.83415	9.13127	7.66814e-05	0.00378862
ENSG00000127951	FGL2	-3.57477	-3.45048	-4.61843	-5.39625	-0.426665	9.11268	7.78633e-05	0.00382767
ENSG00000197046	SIGLEC15	-4.43041	-4.15117	-5.36737	-6.64767	-0.165208	9.11209	7.79012e-05	0.00382767
ENSG00000116396	KCNC4	0.0715602	0.669366	1.20106	1.29499	3.72729	9.10356	7.84499e-05	0.00384405
ENSG00000111424	VDR	-1.63835	-2.21575	-1.79096	-2.00837	4.76905	9.09144	7.92375e-05	0.003872
ENSG00000143147	GPR161	0.889282	1.61114	1.60677	1.61568	6.76858	9.07756	8.01495e-05	0.00390587
ENSG00000033327	GAB2	0.44014	0.796821	1.37986	1.31506	6.32449	9.0662	8.09041e-05	0.0039319
ENSG00000126903	SLC10A3	0.523814	0.751653	0.723515	0.833951	5.6976	9.05826	8.14368e-05	0.00393766
ENSG00000144815	NXPE3	0.830667	0.679969	0.624887	0.702618	5.94724	9.05571	8.16085e-05	0.00393766
ENSG00000256235	SMIM3	0.430155	0.577497	0.757983	0.843414	5.4118	9.05457	8.16851e-05	0.00393766
ENSG00000125166	GOT2	-0.281701	-0.482113	-0.558493	-0.539373	6.07208	9.0435	8.24354e-05	0.00396312
ENSG00000144655	CSRNP1	-1.0501	-0.963103	-0.871336	-0.802028	4.08864	9.03216	8.32124e-05	0.00398972
ENSG00000107984	DKK1	1.4818	2.12612	2.54562	3.00675	7.46831	9.02173	8.39331e-05	0.00400139
ENSG00000131459	GFPT2	0.603627	0.671817	0.973052	1.05342	4.94282	9.02059	8.40128e-05	0.00400139
ENSG00000171617	ENC1	-1.50203	-2.01366	-1.90676	-1.98131	5.44736	9.01892	8.41288e-05	0.00400139
ENSG00000163866	SMIM12	0.355337	0.345911	0.493093	0.479692	4.53856	9.01286	8.45516e-05	0.00400724
ENSG00000109458	GAB1	-0.775617	-0.659399	-0.776328	-0.572308	4.68024	9.01073	8.47012e-05	0.00400724
ENSG00000105327	BBC3	-0.677424	-0.981354	-1.24273	-1.34078	3.901	8.97509	8.72403e-05	0.00411333
ENSG00000163399	ATP1A1	-0.41164	-0.638109	-0.698597	-0.657208	7.80314	8.97282	8.74049e-05	0.00411333
ENSG00000138792	ENPEP	2.41422	4.72005	5.305	6.58282	0.849104	8.96014	8.83297e-05	0.00414592
ENSG00000185127	C6orf120	0.275219	0.392136	0.423518	0.416513	5.7138	8.95304	8.88521e-05	0.00415949
ENSG00000143126	CELSR2	-1.23084	-1.82643	-1.88616	-1.97332	3.69199	8.94811	8.92175e-05	0.00416566
ENSG00000112367	FIG4	-0.0238738	0.164747	0.420341	0.652987	4.56641	8.94055	8.97793e-05	0.00418095
ENSG00000126562	WNK4	-1.34788	-2.07441	-1.67394	-1.64054	3.17812	8.92074	9.12717e-05	0.00423687
ENSG00000096092	TMEM14A	0.641868	0.779572	0.568077	0.682539	4.20201	8.91832	9.14551e-05	0.00423687
ENSG00000161791	FMNL3	-0.469036	-0.729714	-0.718242	-0.743647	5.23154	8.90442	9.25202e-05	0.0042751
ENSG00000124813	RUNX2	-0.928544	-1.42759	-1.20818	-1.4617	4.74695	8.89039	9.36084e-05	0.00431044
ENSG00000115363	EVA1A	-1.95035	-3.01934	-2.51336	-2.52895	3.21777	8.88834	9.37682e-05	0.00431044
ENSG00000196628	TCF4	-0.633251	-0.765995	-0.735628	-0.75698	7.01691	8.85634	9.63068e-05	0.00441575
ENSG00000179388	EGR3	-1.54578	-1.6674	-1.60558	-1.32375	1.86658	8.83264	9.82335e-05	0.00448996
ENSG00000104998	IL27RA	-1.21309	-1.8672	-2.41187	-2.43357	2.71744	8.83027	9.84287e-05	0.00448996
ENSG00000077616	NAALAD2	1.76213	2.53997	2.58775	2.7231	3.07425	8.80487	0.000100545	0.0045748
ENSG00000100304	TTLL12	0.354716	0.605894	0.662501	0.752791	5.25089	8.79912	0.00010103	0.00458518
ENSG00000168610	STAT3	0.531447	0.709863	0.767377	0.797046	8.79776	8.79506	0.000101374	0.00458867
ENSG00000185022	MAFF	-1.7213	-1.97991	-1.75106	-1.58322	4.61955	8.79216	0.000101622	0.00458867
ENSG00000149968	MMP3	-2.67656	-4.58656	-5.30066	-6.20709	8.02934	8.77171	0.00010338	0.00465629
ENSG00000129757	CDKN1C	1.56376	1.91549	2.15795	1.9648	6.75517	8.73794	0.000106356	0.00477825
ENSG00000166444	ST5	-0.575822	-0.676467	-0.713139	-0.808568	7.08583	8.72947	0.000107116	0.00478936
ENSG00000178425	NT5DC1	-0.154644	-0.603989	-0.758601	-0.842566	4.12561	8.72921	0.00010714	0.00478936
ENSG00000048540	LMO3	2.68457	3.95286	4.26505	4.84376	3.68384	8.7194	0.000108028	0.00481698
ENSG00000133805	AMPD3	-1.10784	-1.51324	-1.37741	-1.4494	4.55411	8.71059	0.000108833	0.00484075
ENSG00000243444	PALM2	-2.88738	-3.36022	-2.13086	-3.32538	-0.254215	8.69726	0.000110063	0.00487303
ENSG00000241878	PISD	1.12648	1.45744	1.63783	1.6355	6.32477	8.69656	0.000110128	0.00487303
ENSG00000075142	SRI	0.338823	0.534109	0.543503	0.566114	5.2955	8.69387	0.000110378	0.00487303
ENSG00000017427	IGF1	5.307	5.51039	5.57537	5.688	3.74541	8.68994	0.000110744	0.00487713
ENSG00000134108	ARL8B	0.0101942	0.089829	0.253976	0.375246	6.74015	8.66083	0.0001135	0.00498131
ENSG00000104537	ANXA13	3.67264	3.49547	3.88382	4.32422	0.184257	8.65907	0.000113669	0.00498131
ENSG00000169126	ARMC4	-0.444538	-0.476601	-0.754463	-0.986938	3.41135	8.64403	0.000115123	0.00502998
ENSG00000155893	PXYLP1	1.62779	2.0509	2.23388	2.55294	4.50803	8.64177	0.000115343	0.00502998
ENSG00000085377	PREP	0.20486	0.279826	0.393003	0.509719	5.54543	8.61699	0.000117788	0.00512405
ENSG00000064886	CHI3L2	4.05511	6.51497	7.56809	8.65393	1.01121	8.59864	0.000119634	0.00516847
ENSG00000171346	KRT15	-4.96885	-3.02456	-2.3871	-3.71447	-1.89855	9.22161	0.000119657	0.00516847
ENSG00000253746	RP11-527N22.2	-2.60206	-6.66588	-3.73596	-4.30316	-1.85907	9.0415	0.000119678	0.00516847
ENSG00000163975	MELTF	0.833342	1.76828	2.11271	2.79617	5.52486	8.59323	0.000120184	0.00517779
ENSG00000182667	NTM	-1.97326	-2.98781	-3.32657	-3.77965	2.79668	8.58756	0.000120764	0.00519024
ENSG00000169570	DTWD2	-0.518651	-0.556569	-0.934448	-1.19636	2.40708	8.56862	0.000122721	0.00525508
ENSG00000113273	ARSB	0.132453	0.37656	0.476629	0.632893	6.46598	8.56727	0.000122862	0.00525508
ENSG00000162552	WNT4	5.45817	5.46449	6.03227	5.87842	5.62272	8.53521	0.000126258	0.00536184
ENSG00000172432	GTPBP2	-0.444403	-0.602649	-0.597806	-0.550184	5.52611	8.53368	0.000126422	0.00536184
ENSG00000141682	PMAIP1	-1.4333	-1.58105	-1.70972	-1.85333	4.32957	8.5325	0.000126549	0.00536184
ENSG00000174640	SLCO2A1	-4.74919	-5.36735	-5.38973	-5.36586	4.9355	8.5324	0.000126561	0.00536184
ENSG00000066697	MSANTD3	-0.489069	-0.604619	-0.70578	-0.705562	5.1202	8.52565	0.00012729	0.00536979
ENSG00000229180	GS1-124K5.11	0.571529	0.600465	0.818644	0.646249	4.29836	8.52261	0.00012762	0.00536979
ENSG00000188112	C6orf132	-1.26638	-1.54124	-1.24406	-1.12119	3.35442	8.52232	0.000127652	0.00536979
ENSG00000105755	ETHE1	-0.246665	-0.688479	-0.868291	-0.965788	3.32212	8.48668	0.000131591	0.00552247
ENSG00000259284	RP11-162I7.1	5.51737	8.35421	9.74823	10.5202	1.06257	9.2849	0.000132114	0.00553142
ENSG00000172201	ID4	2.53514	3.52317	3.99618	4.15746	5.94805	8.47191	0.00013326	0.00556633
ENSG00000205683	DPF3	-1.98764	-2.23157	-2.17086	-1.89646	0.938361	8.46523	0.000134024	0.00557024
ENSG00000117586	TNFSF4	-2.74834	-3.48717	-3.30292	-2.93462	3.71019	8.46389	0.000134177	0.00557024
ENSG00000165959	CLMN	1.36841	3.65387	4.45791	5.33356	0.734286	8.46029	0.00013459	0.00557024
ENSG00000077782	FGFR1	-0.522461	-0.697074	-0.737661	-0.773872	7.82754	8.46018	0.000134603	0.00557024
ENSG00000276644	DACH1	-2.34733	-2.40103	-2.04454	-2.38869	1.44405	8.44325	0.000136566	0.00563734
ENSG00000137936	BCAR3	-0.890966	-0.833725	-0.963725	-0.6795	4.6928	8.43958	0.000136995	0.00563734
ENSG00000100065	CARD10	-1.13684	-1.36374	-1.3517	-1.73649	2.55251	8.43808	0.000137172	0.00563734
ENSG00000149577	SIDT2	0.716199	0.694445	0.531679	0.404855	6.59167	8.42959	0.000138173	0.0056654
ENSG00000163814	CDCP1	-3.4226	-3.96856	-4.54674	-5.0723	4.67863	8.42645	0.000138545	0.00566762
ENSG00000157368	IL34	-3.38029	-1.7546	-3.08663	-2.32578	-0.809182	8.41842	0.000139501	0.00567248
ENSG00000145390	USP53	-1.53577	-1.62201	-1.93815	-1.72715	6.98742	8.41723	0.000139644	0.00567248
ENSG00000138675	FGF5	-1.7175	-2.19521	-2.33099	-2.47184	3.08097	8.41712	0.000139657	0.00567248
ENSG00000154743	TSEN2	0.657911	0.795461	0.650423	0.780475	3.08929	8.41479	0.000139936	0.00567248
ENSG00000165169	DYNLT3	-0.694669	-0.609704	-0.632264	-0.575352	6.40389	8.40266	0.000141399	0.00571882
ENSG00000197150	ABCB8	0.054353	0.196565	0.560315	0.63869	5.29008	8.39468	0.000142371	0.00574509
ENSG00000139278	GLIPR1	0.352634	0.820714	0.96942	0.980101	6.15208	8.38975	0.000142974	0.0057564
ENSG00000082996	RNF13	0.523733	0.537479	0.817259	0.802358	5.31515	8.38295	0.000143811	0.00577706
ENSG00000116984	MTR	0.527205	0.775493	1.1466	1.09116	6.99954	8.37424	0.000144892	0.0058074
ENSG00000143341	HMCN1	-2.28182	-3.87199	-4.02426	-4.67157	4.36647	8.36051	0.000146611	0.00585191
ENSG00000261512	RP11-46D6.1	-1.20214	-1.37461	-1.57074	-1.63224	1.58417	8.36014	0.000146659	0.00585191
ENSG00000162407	PLPP3	2.32242	2.68614	2.79821	2.83431	6.83923	8.3516	0.00014774	0.00588188
ENSG00000111666	CHPT1	0.271098	0.593209	0.683457	0.75102	6.16005	8.3356	0.000149789	0.00595019
ENSG00000179295	PTPN11	0.187454	0.377523	0.585537	0.669005	8.41146	8.32881	0.000150666	0.00597175
ENSG00000146678	IGFBP1	5.19123	7.94446	11.7452	11.5351	9.50085	8.31218	0.000152842	0.00604455
ENSG00000115896	PLCL1	3.23569	3.8174	3.72242	4.39226	4.62322	8.30858	0.000153318	0.00604995
ENSG00000003393	ALS2	-0.357183	-0.487552	-0.460587	-0.434806	4.98757	8.30015	0.000154436	0.00607942
ENSG00000144583	MARCH4	-2.09296	-2.87645	-2.6026	-2.57985	3.88705	8.29783	0.000154746	0.00607942
ENSG00000187634	SAMD11	1.71458	1.98414	2.11933	2.03621	5.10183	8.25745	0.000160241	0.00628145
ENSG00000171307	ZDHHC16	0.380835	0.378014	0.485641	0.540897	5.29915	8.24476	0.00016201	0.00633688
ENSG00000065911	MTHFD2	-0.322925	-0.625992	-1.06959	-1.20149	5.94685	8.23116	0.00016393	0.00638655
ENSG00000144218	AFF3	-1.10168	-1.86865	-2.27786	-2.5568	4.71214	8.22732	0.000164477	0.00638655
ENSG00000137727	ARHGAP20	1.36813	1.42621	1.38379	1.54322	5.42349	8.22675	0.000164559	0.00638655
ENSG00000104964	AES	0.143058	0.439877	0.536979	0.57202	8.48028	8.22567	0.000164712	0.00638655
ENSG00000154027	AK5	-1.88689	-2.3473	-2.67507	-2.78245	4.49758	8.22063	0.000165435	0.00640063
ENSG00000149054	ZNF215	-0.839629	-1.17323	-1.04632	-1.40772	2.19837	8.21147	0.000166753	0.00643768
ENSG00000139921	TMX1	0.764223	0.975636	0.954268	0.919729	6.507	8.20678	0.000167433	0.00644997
ENSG00000083223	ZCCHC6	0.313821	0.449782	1.05648	1.13829	6.19351	8.20124	0.000168241	0.00646688
ENSG00000168079	SCARA5	8.90452	10.5593	11.0983	11.7731	5.87502	8.45615	0.000168597	0.00646688
ENSG00000143344	RGL1	-1.1734	-1.49882	-1.48966	-1.47632	5.44153	8.18662	0.00017039	0.00651255
ENSG00000175040	CHST2	1.11969	1.80915	2.14402	2.22034	7.41567	8.18576	0.000170518	0.00651255
ENSG00000157800	SLC37A3	0.546389	0.877646	1.02985	1.04101	6.45924	8.18257	0.00017099	0.00651274
ENSG00000259977	AL121578.2	-1.4177	-2.23482	-3.87393	-2.43624	-0.602528	8.18081	0.000171253	0.00651274
ENSG00000144645	OSBPL10	0.670677	1.1722	1.45473	1.74511	5.24776	8.17553	0.000172041	0.00652877
ENSG00000198162	MAN1A2	-0.360226	-0.46372	-0.487495	-0.429179	7.08004	8.17299	0.00017242	0.00652928
ENSG00000008513	ST3GAL1	0.177668	0.48322	0.957757	0.828553	7.12668	8.16922	0.000172986	0.00653683
ENSG00000224389	C4B	-0.541515	-1.36194	-1.7276	-2.76433	3.17142	8.1517	0.000175645	0.00662327
ENSG00000121068	TBX2	0.322985	0.526112	0.59446	0.570288	5.82679	8.12348	0.000180017	0.00676012
ENSG00000165156	ZHX1	0.655166	0.793269	0.73258	0.871517	5.86687	8.12148	0.000180332	0.00676012
ENSG00000104228	TRIM35	0.398024	0.43775	0.607628	0.81269	4.94768	8.12097	0.000180411	0.00676012
ENSG00000256894	RP11-283G6.3	0.288183	-1.3537	-2.39046	-1.94522	-0.909287	8.11234	0.000181775	0.00679693
ENSG00000176771	NCKAP5	-1.70769	-3.0501	-3.20281	-3.21835	4.5182	8.10204	0.000183416	0.00684396
ENSG00000023445	BIRC3	-2.47613	-1.91788	-2.11467	-2.3219	1.29505	8.07936	0.000187088	0.00696639
ENSG00000162946	DISC1	-0.924149	-1.23298	-1.33392	-1.4442	1.99614	8.04098	0.000193481	0.00718754
ENSG00000129353	SLC44A2	0.326938	0.601967	0.677908	0.713376	8.05435	8.0389	0.000193833	0.00718754
ENSG00000135452	TSPAN31	0.219586	0.323407	0.452929	0.469627	4.76745	8.03093	0.000195194	0.00722297
ENSG00000189077	TMEM120A	0.451835	0.61033	0.69122	0.840956	4.65961	8.01805	0.000197412	0.00728992
ENSG00000135116	HRK	-3.68662	-4.41568	-4.45535	-3.19346	-1.08142	8.01395	0.000198123	0.00730109
ENSG00000034152	MAP2K3	-0.745127	-0.774195	-0.696874	-0.527911	5.58052	8.01119	0.000198603	0.00730369
ENSG00000130779	CLIP1	-0.447455	-0.493631	-0.489453	-0.505209	7.16971	8.00668	0.000199392	0.0073176
ENSG00000149792	MRPL49	-0.286092	-0.420611	-0.463517	-0.448407	5.29905	7.99033	0.000202276	0.00740819
ENSG00000182985	CADM1	-1.89053	-2.30578	-2.16711	-2.08057	4.58626	7.9802	0.000204086	0.00745916
ENSG00000196550	FAM72A	-1.88811	-1.54989	-2.25393	-2.40332	-1.03182	7.97658	0.000204737	0.00746765
ENSG00000105738	SIPA1L3	-0.518854	-0.626636	-0.668205	-0.616916	5.38515	7.97173	0.000205614	0.00748434
ENSG00000125247	TMTC4	0.279312	0.425512	0.648897	0.666579	4.79021	7.96295	0.000207209	0.00752528
ENSG00000154813	DPH3	0.250748	0.299665	0.419801	0.581418	5.3833	7.95799	0.000208116	0.00752528
ENSG00000172197	MBOAT1	-1.31724	-1.28774	-1.83978	-1.81002	2.1157	7.95636	0.000208414	0.00752528
ENSG00000005884	ITGA3	-1.73227	-1.78949	-1.51874	-1.35754	7.59998	7.94825	0.00020991	0.00752528
ENSG00000077254	USP33	-0.271624	-0.311961	-0.369574	-0.30331	6.33809	7.94743	0.000210061	0.00752528
ENSG00000249992	TMEM158	-1.57679	-1.88902	-2.06574	-2.4311	5.95539	7.94488	0.000210533	0.00752528
ENSG00000124479	NDP	4.69125	5.8597	6.32678	7.16475	2.21907	7.94214	0.000211043	0.00752528
ENSG00000248115	RP11-752D24.2	4.66829	5.21129	5.46659	5.35546	0.733813	8.17995	0.000211883	0.00752528
ENSG00000251216	RP11-161D15.3	3.88488	6.7632	7.29145	7.56723	-0.738159	8.64445	0.000212159	0.00752528
ENSG00000111670	GNPTAB	-0.548644	-0.712639	-0.815009	-0.727582	7.00714	7.93394	0.000212574	0.00752528
ENSG00000170385	SLC30A1	0.410582	0.553562	0.685935	0.763028	5.92192	7.93333	0.000212689	0.00752528
ENSG00000130513	GDF15	-1.51709	-1.5587	-1.77799	-1.65703	6.02783	7.9319	0.000212958	0.00752528
ENSG00000169914	OTUD3	-0.512346	-0.701596	-0.615375	-0.832087	3.28513	7.93118	0.000213092	0.00752528
ENSG00000213222	AC093724.2	-1.127	-0.930312	-1.3194	-1.24358	2.69153	7.93079	0.000213165	0.00752528
ENSG00000249087	ZNF436-AS1	-0.709199	-1.04189	-1.20192	-1.26743	1.85502	7.93072	0.000213179	0.00752528
ENSG00000128536	CDHR3	-0.975738	-1.532	-1.5025	-1.54435	1.99177	7.92907	0.000213489	0.00752528
ENSG00000183337	BCOR	-0.496436	-0.642944	-0.791764	-0.919588	5.19187	7.91124	0.000216876	0.00761736
ENSG00000182749	PAQR7	0.49806	0.492425	0.514005	0.364806	4.68888	7.90774	0.000217548	0.00761736
ENSG00000173621	LRFN4	0.712186	1.00605	1.14884	1.37357	5.20862	7.90603	0.000217877	0.00761736
ENSG00000128052	KDR	-0.783517	0.561361	1.9879	2.48798	4.02521	7.9042	0.000218229	0.00761736
ENSG00000111087	GLI1	-0.845211	-1.38039	-2.23667	-2.16035	1.15373	7.90416	0.000218237	0.00761736
ENSG00000048052	HDAC9	-1.90299	-1.85453	-1.15681	-0.82695	2.95235	7.88946	0.000221092	0.00770195
ENSG00000155368	DBI	0.573142	0.744755	0.933765	0.958991	5.49895	7.87193	0.000224549	0.00780712
ENSG00000152086	TUBA3E	4.04224	5.68081	6.37804	7.1413	0.580699	7.85607	0.000227725	0.00788338
ENSG00000154263	ABCA10	-2.39508	-3.62715	-2.5865	-2.93626	0.702645	7.85573	0.000227794	0.00788338
ENSG00000163644	PPM1K	0.332816	0.552599	0.623714	0.87412	5.51974	7.85288	0.00022837	0.00788338
ENSG00000005469	CROT	-1.14701	-1.46854	-1.4221	-1.46873	4.54152	7.85219	0.00022851	0.00788338
ENSG00000142197	DOPEY2	-1.00857	-1.10977	-0.957549	-0.894823	4.38927	7.84361	0.000230255	0.00792825
ENSG00000164136	IL15	2.00804	2.86461	3.35241	3.57802	4.98248	7.81363	0.000236465	0.00812639
ENSG00000157978	LDLRAP1	-0.164401	-0.338051	-0.511342	-0.580648	4.6319	7.80773	0.000237707	0.00815335
ENSG00000185621	LMLN	0.619408	0.611801	0.731979	0.72619	3.57858	7.80223	0.000238872	0.00817758
ENSG00000090339	ICAM1	-0.980789	-1.2522	-1.19133	-1.35121	5.18143	7.78663	0.000242211	0.008276
ENSG00000198121	LPAR1	1.62609	1.83187	2.09356	2.11813	7.29749	7.76286	0.000247392	0.00843689
ENSG00000082458	DLG3	-0.270216	-0.533148	-0.606183	-0.713963	4.40043	7.75035	0.000250167	0.00851524
ENSG00000071564	TCF3	-0.356995	-0.452063	-0.524259	-0.519234	6.81777	7.74184	0.000252074	0.00854951
ENSG00000189058	APOD	2.22875	2.98106	3.19058	3.09024	5.83531	7.74075	0.00025232	0.00854951
ENSG00000107263	RAPGEF1	-0.668692	-0.64076	-0.650253	-0.589812	6.97775	7.73945	0.000252612	0.00854951
ENSG00000130590	SAMD10	-1.25813	-1.35656	-1.02808	-1.33912	1.48441	7.73703	0.000253159	0.00855178
ENSG00000166387	PPFIBP2	-1.3524	-1.53201	-1.35426	-1.33365	3.61087	7.72546	0.000255788	0.00861004
ENSG00000109685	WHSC1	-0.754606	-0.778709	-0.787539	-0.933441	6.06426	7.72368	0.000256194	0.00861004
ENSG00000136478	TEX2	0.199928	0.319257	0.613046	0.685684	6.95648	7.72308	0.000256332	0.00861004
ENSG00000055813	CCDC85A	2.03897	2.66407	2.30716	2.4289	2.26125	7.71686	0.000257761	0.00864177
ENSG00000140795	MYLK3	4.01141	5.39329	6.46823	6.73031	0.454622	7.71454	0.000258295	0.00864343
ENSG00000151693	ASAP2	-0.579005	-0.555374	-0.604	-0.600338	5.80925	7.70469	0.00026058	0.00870358
ENSG00000214595	EML6	1.34184	1.67931	2.76776	2.60367	1.48201	7.70153	0.000261318	0.00871191
ENSG00000137962	ARHGAP29	-0.613727	-1.09786	-1.32502	-1.42969	6.66682	7.69779	0.000262193	0.00872478
ENSG00000136813	KIAA0368	0.353857	0.399128	0.476506	0.432626	7.32371	7.68942	0.000264166	0.00877187
ENSG00000117533	VAMP4	-0.539388	-0.65338	-0.687019	-0.742727	4.61455	7.68762	0.000264592	0.00877187
ENSG00000133107	TRPC4	1.40489	1.82571	1.96971	1.8936	5.6682	7.67584	0.000267397	0.00884602
ENSG00000160219	GAB3	0.932802	1.3859	1.90623	2.00383	0.51381	7.67407	0.000267821	0.00884602
ENSG00000155380	SLC16A1	0.381769	0.711859	0.872227	0.804919	6.84445	7.65802	0.000271704	0.00895769
ENSG00000131724	IL13RA1	-0.521411	-0.755178	-0.832521	-0.959417	6.83409	7.65371	0.000272755	0.00897575
ENSG00000172465	TCEAL1	1.02742	1.24756	1.11432	1.13703	5.50262	7.64097	0.000275893	0.00906229
ENSG00000180611	MB21D2	-1.0193	-1.63659	-1.70866	-1.96736	3.0834	7.62796	0.000279135	0.00915194
ENSG00000172548	NIPAL4	-1.53643	-1.83645	-2.29371	-2.66361	1.14439	7.62558	0.000279733	0.00915471
ENSG00000167106	FAM102A	0.626323	0.781827	0.900799	0.955421	6.77322	7.62029	0.000281067	0.00918152
ENSG00000221852	KRTAP1-5	-2.72634	-3.25178	-3.39087	-3.61947	2.14153	7.61715	0.000281862	0.00918641
ENSG00000116584	ARHGEF2	-0.592176	-0.892721	-0.865745	-0.94536	6.80438	7.61563	0.000282247	0.00918641
ENSG00000129048	ACKR4	-2.3604	-2.95044	-2.84321	-3.21199	1.11767	7.60942	0.000283826	0.009221
ENSG00000162772	ATF3	-1.43032	-1.66904	-1.45117	-1.42465	2.95761	7.58021	0.00029139	0.00943414
ENSG00000145743	FBXL17	-0.279601	-0.28809	-0.438267	-0.429111	4.97047	7.58001	0.000291445	0.00943414
ENSG00000102908	NFAT5	-0.396616	-0.617126	-0.51843	-0.638864	7.06181	7.54407	0.000301048	0.00972215
ENSG00000177432	NAP1L5	0.815434	0.969391	0.998591	0.956379	3.51119	7.54213	0.000301578	0.00972215
ENSG00000163378	EOGT	0.739373	0.998499	1.48955	1.30975	5.77485	7.54066	0.000301978	0.00972215
ENSG00000168038	ULK4	0.834023	1.28163	1.81022	1.96485	2.4126	7.53725	0.00030291	0.00973459
ENSG00000153317	ASAP1	-0.365551	-0.550212	-0.475796	-0.426952	7.36243	7.53158	0.000304466	0.00976702
ENSG00000136895	GARNL3	1.75306	2.32909	2.17063	2.2505	2.52856	7.50172	0.000312802	0.0100164
ENSG00000257923	CUX1	0.532773	0.724445	0.824461	0.733674	8.68748	7.48998	0.000316146	0.0100944
ENSG00000188522	FAM83G	-0.714025	-0.938744	-0.735723	-0.77229	4.45665	7.4892	0.00031637	0.0100944
ENSG00000115594	IL1R1	1.9881	1.8973	2.24126	2.20417	9.28928	7.4866	0.000317117	0.0101002
ENSG00000076770	MBNL3	-0.796125	-1.0754	-1.31939	-1.36789	1.96032	7.47917	0.000319259	0.0101503
ENSG00000107854	TNKS2	-0.322561	-0.329678	-0.319487	-0.326868	6.83171	7.46307	0.000323957	0.0102813
ENSG00000153531	ADPRHL1	0.779513	1.20131	1.90527	2.1998	2.90744	7.451	0.000327528	0.0103762
ENSG00000115307	AUP1	0.0623813	0.207859	0.316753	0.4046	6.05928	7.43982	0.000330873	0.0104632
ENSG00000151726	ACSL1	0.82737	0.908102	1.04376	1.09379	6.59798	7.43791	0.000331448	0.0104632
ENSG00000248866	USP46-AS1	1.23297	1.46242	1.40881	1.49218	2.09598	7.42798	0.000334454	0.0105276
ENSG00000133794	ARNTL	0.669059	0.898011	1.134	1.44296	3.65369	7.42727	0.00033467	0.0105276
ENSG00000132589	FLOT2	-0.35908	-0.456159	-0.38253	-0.503946	6.44305	7.42304	0.000335961	0.0105497
ENSG00000123342	MMP19	0.539616	0.792309	0.900546	1.01504	5.47165	7.41773	0.000337589	0.0105821
ENSG00000162694	EXTL2	0.685428	0.649652	0.561121	0.646973	5.46378	7.41456	0.000338564	0.0105941
ENSG00000166949	SMAD3	-0.608715	-0.947625	-1.14289	-1.22528	6.54465	7.39672	0.000344111	0.0107488
ENSG00000131370	SH3BP5	0.595537	0.734912	1.08581	1.09548	4.51506	7.39069	0.000346007	0.0107891
ENSG00000233251	AC007743.1	2.24487	2.68298	2.51738	2.6729	0.553079	7.38622	0.000347422	0.0108042
ENSG00000100297	MCM5	-0.951713	-0.90002	-1.05428	-1.33351	4.00557	7.38533	0.000347702	0.0108042
ENSG00000184937	WT1	0.644843	1.14369	1.42104	1.50508	6.62569	7.38062	0.000349201	0.0108297
ENSG00000107338	SHB	-0.749898	-0.664332	-0.930374	-0.694115	3.33897	7.37893	0.000349737	0.0108297
ENSG00000068024	HDAC4	0.687259	1.00063	1.05631	0.925749	6.33806	7.36972	0.000352692	0.010894
ENSG00000142627	EPHA2	-1.03926	-1.03225	-1.15072	-1.06665	6.05914	7.36865	0.000353035	0.010894
ENSG00000099365	STX1B	-0.329299	-0.911465	-0.994523	-1.22521	2.00783	7.36006	0.000355816	0.0109609
ENSG00000162976	PQLC3	0.66815	0.775102	0.859198	0.873587	4.75794	7.35745	0.000356667	0.0109681
ENSG00000137331	IER3	-2.25383	-2.27298	-1.78832	-1.58956	6.01385	7.34304	0.000361395	0.0110728
ENSG00000152223	EPG5	-0.60134	-0.740353	-0.653913	-0.691084	6.13075	7.34178	0.000361809	0.0110728
ENSG00000130158	DOCK6	-0.87899	-0.900237	-0.86163	-0.841943	6.49761	7.34141	0.000361933	0.0110728
ENSG00000139793	MBNL2	0.78077	0.83218	0.748217	0.790139	7.53253	7.32112	0.000368715	0.011261
ENSG00000266094	RASSF5	-0.820808	-1.0826	-1.89558	-2.09011	1.42384	7.31682	0.000370171	0.0112861
ENSG00000158669	GPAT4	0.21635	0.213829	0.335969	0.436311	6.4499	7.31162	0.000371937	0.0113087
ENSG00000146592	CREB5	-0.886908	-1.27551	-1.22985	-1.51945	3.67599	7.31091	0.000372179	0.0113087
ENSG00000166068	SPRED1	-0.45864	-0.587394	-0.556419	-0.513479	6.35497	7.29137	0.000378909	0.0114936
ENSG00000125257	ABCC4	-0.584981	-0.802442	-0.883244	-0.911098	5.60695	7.28416	0.000381421	0.0115501
ENSG00000142871	CYR61	-1.27075	-1.24771	-1.42958	-1.40587	8.89487	7.2728	0.000385421	0.0116515
ENSG00000241749	RPSAP52	-1.62629	-2.47417	-2.47083	-2.39487	0.68895	7.26526	0.000388099	0.0117126
ENSG00000110660	SLC35F2	-0.964801	-1.15955	-1.18678	-1.23119	2.72298	7.2436	0.000395906	0.011928
ENSG00000106526	ACTR3C	-1.12883	-1.76934	-2.03502	-1.56929	0.891577	7.23767	0.000398074	0.0119731
ENSG00000152284	TCF7L1	-0.447631	-0.492183	-0.662792	-0.630921	5.36699	7.23151	0.000400338	0.0120209
ENSG00000126524	SBDS	0.0632693	0.246564	0.305603	0.441131	6.28436	7.22899	0.000401268	0.0120286
ENSG00000160271	RALGDS	-0.872303	-1.08667	-0.805547	-0.712608	2.68476	7.21403	0.000406838	0.0121751
ENSG00000006740	ARHGAP44	0.902171	0.779215	0.112894	0.286469	2.00661	7.20278	0.00041108	0.0122814
ENSG00000174951	FUT1	-1.16082	-3.41673	-1.53202	-0.617006	-0.870676	7.20091	0.000411791	0.0122821
ENSG00000135127	BICDL1	-2.59995	-2.34605	-2.36111	-2.49534	-0.530903	7.19243	0.000415025	0.012339
ENSG00000215018	COL28A1	2.3308	2.72045	3.88095	3.79466	2.7355	7.19228	0.000415083	0.012339
ENSG00000198720	ANKRD13B	0.835647	1.21705	1.00098	1.16869	4.21797	7.18961	0.000416106	0.0123489
ENSG00000177565	TBL1XR1	-0.227106	-0.444251	-0.510876	-0.59897	6.58358	7.18421	0.000418185	0.0123899
ENSG00000165995	CACNB2	3.05869	3.78029	4.00116	4.28054	1.73196	7.1664	0.000425124	0.012567
ENSG00000152583	SPARCL1	3.07539	5.23653	5.82074	6.30523	6.24264	7.16527	0.000425569	0.012567
ENSG00000135749	PCNX2	-0.46996	-0.660012	-0.758488	-0.973212	3.20204	7.15937	0.000427899	0.0125996
ENSG00000185761	ADAMTSL5	0.266063	0.604147	0.700388	0.858673	4.2017	7.15889	0.000428087	0.0125996
ENSG00000171552	BCL2L1	-0.470711	-0.563879	-0.568417	-0.441488	5.68501	7.15269	0.000430552	0.0126513
ENSG00000171488	LRRC8C	-1.205	-1.18348	-1.42327	-1.59593	4.52242	7.15073	0.00043133	0.0126533
ENSG00000027644	INSRR	2.45469	3.67244	4.11327	3.8075	1.86511	7.14394	0.000434051	0.0127122
ENSG00000106351	AGFG2	0.565846	0.958494	1.15592	1.33779	4.61061	7.14106	0.000435209	0.0127252
ENSG00000174628	IQCK	0.442423	0.988794	0.842176	1.04653	2.74744	7.12877	0.000440192	0.0128499
ENSG00000105963	ADAP1	0.392964	1.77509	2.03425	1.45011	0.101218	7.11251	0.000446879	0.0130238
ENSG00000111530	CAND1	-0.296755	-0.364195	-0.416168	-0.429964	7.45162	7.10898	0.000448346	0.0130452
ENSG00000258441	LINC00641	-0.545427	-1.04617	-0.870932	-1.18348	2.7876	7.10581	0.000449666	0.0130623
ENSG00000240891	PLCXD2	-2.34423	-2.77619	-3.03438	-3.00967	0.81524	7.09591	0.000453817	0.0131209
ENSG00000134153	EMC7	0.138533	0.348935	0.42747	0.480838	5.9659	7.09588	0.000453831	0.0131209
ENSG00000146776	ATXN7L1	-0.770946	-1.03105	-0.937783	-0.958033	3.76102	7.09574	0.00045389	0.0131209
ENSG00000008517	IL32	-1.51564	-1.82242	-1.69949	-1.62837	4.05622	7.0924	0.000455299	0.0131403
ENSG00000160216	AGPAT3	-0.39088	-0.461939	-0.540995	-0.623122	7.16713	7.08488	0.000458494	0.0132111
ENSG00000166619	BLCAP	0.230935	0.426443	0.523665	0.557824	6.05428	7.06412	0.000467429	0.0134469
ENSG00000169067	ACTBL2	-2.72733	-2.93724	-4.22033	-5.01064	-1.67945	7.06108	0.000468753	0.0134632
ENSG00000088832	FKBP1A	0.122427	0.348877	0.493537	0.585563	7.56293	7.0536	0.000472026	0.0135355
ENSG00000174944	P2RY14	6.09811	7.55598	8.48348	8.42587	4.00377	7.05171	0.000472858	0.0135375
ENSG00000196517	SLC6A9	-0.257998	-0.689353	-1.62696	-1.57476	4.57192	7.03684	0.000479457	0.0136885
ENSG00000168672	FAM84B	-2.27324	-3.05924	-3.01399	-3.34082	1.09835	7.03637	0.000479666	0.0136885
ENSG00000188483	IER5L	-0.550167	-0.467513	-0.614493	-0.780012	5.72115	7.03173	0.000481746	0.0137259
ENSG00000196208	GREB1	3.5991	3.52986	4.84532	5.48361	5.24076	7.02226	0.000486017	0.0138255
ENSG00000246859	STARD4-AS1	-0.558709	-1.78956	-1.80088	-1.72255	2.14436	6.9899	0.000500928	0.014227
ENSG00000126773	PCNX4	-0.32184	-0.365194	-0.379291	-0.414749	6.56594	6.98687	0.000502349	0.0142447
ENSG00000165633	VSTM4	-0.723782	-0.962382	-1.16226	-1.3226	6.27901	6.98511	0.000503179	0.0142455
ENSG00000171105	INSR	0.753351	1.50489	2.48863	2.44166	6.81818	6.98019	0.000505496	0.0142885
ENSG00000260941	LINC00622	-0.963854	-1.9725	-1.45104	-2.44715	-0.62455	6.97678	0.000507114	0.0143115
ENSG00000154359	LONRF1	0.34754	0.651883	0.779138	0.831299	4.95255	6.97115	0.000509789	0.0143643
ENSG00000137449	CPEB2	-0.374701	-0.75104	-0.815077	-0.889422	5.69956	6.96947	0.000510595	0.0143643
ENSG00000132329	RAMP1	0.913076	1.4615	1.42654	1.35474	7.16409	6.96385	0.000513285	0.0144142
ENSG00000170876	TMEM43	0.300069	0.574729	0.632873	0.645684	7.4377	6.9624	0.000513983	0.0144142
ENSG00000070961	ATP2B1	-0.566457	-0.778039	-0.902317	-0.854952	6.99226	6.94345	0.000523193	0.0145982
ENSG00000006327	TNFRSF12A	-1.39012	-1.38225	-1.32534	-1.15771	6.24356	6.94267	0.000523577	0.0145982
ENSG00000233532	LINC00460	-2.63754	-4.09901	-2.93968	-2.3995	-0.0982754	6.94142	0.000524188	0.0145982
ENSG00000187605	TET3	-0.324299	-0.597687	-0.520286	-0.672399	5.00347	6.94135	0.000524226	0.0145982
ENSG00000165821	SALL2	-0.337074	-0.526394	-0.668881	-0.792357	4.67694	6.93898	0.00052539	0.0145982
ENSG00000181458	TMEM45A	1.31138	1.66278	1.79802	2.11941	5.92874	6.93884	0.000525457	0.0145982
ENSG00000086544	ITPKC	0.450623	0.5014	0.686474	0.683354	5.27673	6.93387	0.000527915	0.0146437
ENSG00000100564	PIGH	0.474738	0.529529	0.706368	0.776332	2.90202	6.91657	0.000536556	0.0148514
ENSG00000104884	ERCC2	-0.465291	-0.592288	-0.707307	-0.777191	5.19403	6.91555	0.00053707	0.0148514
ENSG00000266074	BAHCC1	-0.435171	-0.745015	-0.776458	-0.869144	5.29118	6.90178	0.000544066	0.0150216
ENSG00000131871	VIMP	0.228035	0.347829	0.459681	0.471755	6.06269	6.89634	0.000546854	0.0150753
ENSG00000159023	EPB41	-1.29323	-1.51864	-1.4628	-1.83679	3.94033	6.89291	0.000548621	0.0151006
ENSG00000198626	RYR2	4.24248	5.12135	6.31823	6.21479	-1.37308	7.17044	0.00055596	0.0152791
ENSG00000204518	AADACL4	0.134874	1.47936	2.65203	2.82198	-0.34805	6.87135	0.000559867	0.015319
ENSG00000147459	DOCK5	-0.59719	-1.18571	-0.974578	-1.12724	4.3351	6.87127	0.000559907	0.015319
ENSG00000147394	ZNF185	-0.599458	-1.0192	-1.18564	-1.46333	3.23871	6.86987	0.000560647	0.015319
ENSG00000010438	PRSS3	-1.42504	-1.64024	-2.06651	-1.85449	0.0647771	6.86858	0.000561328	0.015319
ENSG00000164985	PSIP1	-0.367605	-0.490883	-0.707105	-0.844797	6.11878	6.86786	0.000561708	0.015319
ENSG00000174059	CD34	-2.51864	-1.98746	-3.86281	-3.41196	-1.35658	6.86372	0.000563903	0.0153554
ENSG00000076513	ANKRD13A	-0.450721	-0.546396	-0.718433	-0.728251	6.73872	6.85666	0.000567668	0.0154343
ENSG00000153944	MSI2	-0.767579	-0.996497	-0.898183	-0.942172	6.60382	6.85325	0.000569496	0.0154605
ENSG00000132405	TBC1D14	-0.310374	-0.360386	-0.341675	-0.442739	4.85375	6.85049	0.000570979	0.0154772
ENSG00000214960	ISPD	0.55479	1.09248	1.11084	1.42078	2.49356	6.84822	0.000572205	0.0154869
ENSG00000066322	ELOVL1	0.181648	0.306208	0.412922	0.582592	6.02519	6.83703	0.000578276	0.0156275
ENSG00000005102	MEOX1	-3.80324	-4.30835	-4.70291	-6.90655	1.51485	6.83096	0.000581603	0.0156631
ENSG00000224825	RORB-AS1	1.63882	2.19515	2.32994	2.41774	1.34805	6.8303	0.000581963	0.0156631
ENSG00000054793	ATP9A	-0.724495	-0.969501	-0.884046	-1.01506	6.06644	6.82888	0.000582746	0.0156631
ENSG00000120802	TMPO	-0.646255	-0.615224	-0.803202	-1.00991	5.28486	6.82822	0.000583107	0.0156631
ENSG00000204217	BMPR2	-0.446006	-0.516416	-0.427448	-0.491946	7.58744	6.82057	0.000587339	0.0157531
ENSG00000110514	MADD	-0.522444	-0.578366	-0.651008	-0.593357	5.6086	6.8031	0.000597117	0.0159913
ENSG00000149328	GLB1L2	3.35041	5.85451	6.47333	7.50181	3.84378	6.79794	0.000600037	0.0160382
ENSG00000222041	LINC00152	-1.19261	-1.43533	-1.49617	-1.63671	3.70422	6.79683	0.00060067	0.0160382
ENSG00000143924	EML4	-0.354317	-0.456107	-0.543254	-0.512593	5.8139	6.7888	0.000605254	0.0161302
ENSG00000063438	AHRR	-0.831403	-1.06476	-1.23143	-1.21258	5.46423	6.78763	0.000605922	0.0161302
ENSG00000159714	ZDHHC1	0.384128	0.545084	0.587973	0.700845	4.92451	6.77808	0.000611429	0.0162525
ENSG00000076356	PLXNA2	1.0676	1.65541	1.5114	1.65108	2.30381	6.77507	0.000613177	0.0162747
ENSG00000149256	TENM4	-1.70434	-2.6007	-2.87159	-3.02418	5.33493	6.7615	0.000621114	0.0164609
ENSG00000147130	ZMYM3	-0.0817299	-0.202815	-0.40668	-0.444707	5.71395	6.75559	0.000624604	0.0165288
ENSG00000167861	HID1	-1.77114	-2.14028	-2.10207	-1.81879	2.15025	6.75137	0.000627108	0.0165485
ENSG00000262454	MIR193BHG	1.28707	1.27275	1.4847	1.59287	2.27844	6.75121	0.000627204	0.0165485
ENSG00000197448	GSTK1	0.46471	0.586547	0.536118	0.513943	6.14362	6.74731	0.000629534	0.0165855
ENSG00000114790	ARHGEF26	1.50593	2.27783	2.31517	2.29101	2.91765	6.73656	0.000635988	0.0167308
ENSG00000261801	LOXL1-AS1	-0.95978	-1.25543	-1.59574	-1.33802	3.13755	6.73233	0.000638551	0.0167735
ENSG00000137691	C11orf70	1.32246	1.4775	1.73362	1.78138	1.93381	6.72957	0.000640227	0.0167928
ENSG00000171608	PIK3CD	-0.802863	-0.948346	-0.831725	-0.739095	5.32446	6.72545	0.000642738	0.0168339
ENSG00000275023	MLLT6	-0.133068	-0.213667	-0.29921	-0.366309	6.90999	6.71682	0.000648036	0.0169331
ENSG00000173085	COQ2	0.812861	1.02903	1.07175	1.07586	3.86807	6.71266	0.000650606	0.0169331
ENSG00000179921	GPBAR1	2.74574	4.58104	5.24352	4.95199	1.24888	6.71254	0.000650681	0.0169331
ENSG00000182199	SHMT2	-0.299817	-0.541538	-0.847584	-0.915084	6.80174	6.71245	0.000650733	0.0169331
ENSG00000077238	IL4R	-0.819877	-0.866002	-0.756338	-0.743918	5.61052	6.71076	0.00065178	0.0169331
ENSG00000177706	FAM20C	-0.911723	-0.906032	-1.03319	-1.07573	5.95253	6.71005	0.000652224	0.0169331
ENSG00000115365	LANCL1	-0.064038	-0.232285	-0.361588	-0.412345	6.04529	6.70295	0.000656647	0.0170232
ENSG00000058668	ATP2B4	0.556234	0.88132	1.01057	1.07843	9.48501	6.69144	0.000663881	0.0171858
ENSG00000143437	ARNT	0.296857	0.332705	0.375558	0.370825	6.34919	6.68915	0.000665332	0.0171984
ENSG00000140105	WARS	-0.482681	-0.709864	-0.961792	-1.00568	6.48432	6.68627	0.00066716	0.0172207
ENSG00000166016	ABTB2	0.407915	0.679202	1.33046	1.38471	5.06161	6.6789	0.000671861	0.0173169
ENSG00000165102	HGSNAT	0.325303	0.44158	0.426754	0.451926	7.22733	6.67533	0.000674151	0.0173509
ENSG00000065060	UHRF1BP1	-0.674893	-0.82494	-0.874882	-1.06812	4.39639	6.66801	0.000678875	0.0174441
ENSG00000186088	GSAP	-0.544259	-0.889791	-1.18113	-1.14467	2.4556	6.66523	0.00068068	0.0174441
ENSG00000148019	CEP78	-0.342615	-0.590694	-0.681523	-0.656118	4.35598	6.66431	0.000681275	0.0174441
ENSG00000198862	LTN1	0.335563	0.328198	0.56998	0.506573	6.21218	6.66368	0.000681685	0.0174441
ENSG00000131080	EDA2R	-0.207242	-0.617136	-0.645696	-0.564202	5.09733	6.65486	0.000687451	0.0175664
ENSG00000115942	ORC2	-0.303829	-0.434345	-0.619633	-0.59468	3.99756	6.65272	0.000688856	0.0175772
ENSG00000166670	MMP10	-4.34149	-6.14478	-5.31499	-5.66615	6.71654	6.65051	0.000690314	0.0175892
ENSG00000151414	NEK7	-0.796375	-0.927069	-0.853599	-0.82403	7.01866	6.64862	0.000691558	0.0175958
ENSG00000113638	TTC33	-0.295044	-0.497236	-0.456075	-0.368856	3.74058	6.64421	0.000694475	0.0176448
ENSG00000163995	ABLIM2	1.58014	2.63228	3.86113	3.36433	0.0271899	6.64122	0.000696466	0.0176702
ENSG00000164920	OSR2	2.37918	2.47562	2.1483	2.2756	7.64072	6.63702	0.000699267	0.0177133
ENSG00000257027	RP11-705C15.3	0.544056	0.56608	1.32651	1.34092	2.33249	6.6357	0.000700148	0.0177133
ENSG00000146232	NFKBIE	-1.08171	-1.09287	-1.04781	-1.09212	3.30909	6.6327	0.000702163	0.0177391
ENSG00000159399	HK2	-2.09909	-2.49096	-1.72698	-1.71331	5.20644	6.62281	0.000708833	0.0178822
ENSG00000154645	CHODL	-4.31502	-5.19838	-3.7897	-4.47395	-0.206021	6.60986	0.000717674	0.0180797
ENSG00000171227	TMEM37	2.13717	2.61215	3.01239	2.92232	4.72184	6.60404	0.000721689	0.0181552
ENSG00000100473	COCH	-3.85206	-4.83815	-4.55505	-4.34668	2.9493	6.59356	0.000728973	0.0183126
ENSG00000079462	PAFAH1B3	-0.72525	-0.853244	-1.16771	-1.05079	2.53977	6.59073	0.000730948	0.0183364
ENSG00000224189	HAGLR	-1.03381	-1.30631	-1.64756	-1.61209	1.40481	6.58375	0.000735856	0.0184336
ENSG00000111110	PPM1H	0.697889	1.57838	2.06846	2.73657	4.32826	6.57005	0.000745599	0.0186348
ENSG00000125740	FOSB	-1.67818	-1.62505	-1.7478	-1.31249	0.254853	6.56861	0.000746626	0.0186348
ENSG00000057252	SOAT1	0.213871	0.296789	0.600947	0.788188	6.11556	6.56806	0.000747022	0.0186348
ENSG00000103260	METRN	0.357583	0.621663	0.693964	0.739354	5.99846	6.56339	0.000750376	0.0186743
ENSG00000159899	NPR2	0.325683	0.415576	0.378462	0.359415	6.09617	6.56295	0.000750698	0.0186743
ENSG00000250091	DNAH10OS	-0.479432	-1.58527	-1.70981	-1.15318	0.834702	6.52695	0.000777139	0.0193037
ENSG00000170848	PSG6	-1.85889	-3.24981	-3.58964	-5.37929	1.16555	6.52558	0.000778164	0.0193037
ENSG00000135622	SEMA4F	-0.839892	-1.01078	-1.11817	-1.13731	3.10624	6.5181	0.00078379	0.0193907
ENSG00000119280	C1orf198	-0.754573	-1.18602	-1.95279	-2.09203	7.88338	6.51725	0.000784427	0.0193907
ENSG00000176723	ZNF843	0.905026	1.16273	0.71308	0.616342	1.73797	6.51658	0.000784936	0.0193907
ENSG00000115183	TANC1	-0.556944	-0.767865	-0.76828	-0.715301	6.83004	6.50285	0.000795389	0.0196218
ENSG00000171940	ZNF217	-0.785343	-0.959022	-0.740196	-0.858653	5.67958	6.49668	0.00080014	0.0197117
ENSG00000132849	PATJ	-0.406364	-0.595638	-0.765606	-0.805571	3.37362	6.49335	0.000802714	0.0197479
ENSG00000170502	NUDT9	0.298853	0.395067	0.467475	0.489609	5.01458	6.48565	0.0008087	0.0198601
ENSG00000169116	PARM1	3.72911	5.67892	5.10122	6.32854	5.98092	6.48462	0.000809504	0.0198601
ENSG00000224020	MIR181A2HG	-0.611651	-1.01104	-3.01991	-2.29467	-0.590172	6.48024	0.000812932	0.0199168
ENSG00000196456	ZNF775	-1.07106	-1.05251	-1.08932	-1.00062	3.22864	6.46742	0.000823063	0.0201374
ENSG00000165675	ENOX2	0.332501	0.668491	0.66974	0.747977	4.49134	6.4462	0.000840123	0.0205266
ENSG00000108557	RAI1	-0.400096	-0.438016	-0.557498	-0.58208	6.73716	6.44414	0.000841798	0.0205394
ENSG00000161217	PCYT1A	0.269214	0.293114	0.374502	0.415784	6.40669	6.44096	0.000844392	0.0205745
ENSG00000157985	AGAP1	-0.536665	-0.480625	-0.541179	-0.627525	5.43677	6.43706	0.000847588	0.0206243
ENSG00000198860	TSEN15	-0.181564	-0.234987	-0.564197	-0.512276	4.57311	6.42753	0.000855446	0.0207871
ENSG00000141574	SECTM1	-0.234262	-0.684663	-0.977491	-1.16729	4.62507	6.42121	0.000860703	0.0208864
ENSG00000103257	SLC7A5	-0.810021	-1.19561	-1.70398	-1.50485	5.76195	6.41591	0.000865132	0.0209654
ENSG00000161920	MED11	0.361897	0.566922	0.631991	0.869402	2.2866	6.4128	0.000867752	0.0210003
ENSG00000127399	LRRC61	-1.04032	-1.3421	-1.17628	-1.42472	2.50166	6.41107	0.000869205	0.021007
ENSG00000101187	SLCO4A1	-2.66222	-2.43464	-2.73645	-2.28542	0.570957	6.40131	0.000877472	0.0211521
ENSG00000100368	CSF2RB	-2.04248	-2.39751	-2.0647	-1.8505	4.92201	6.40088	0.000877841	0.0211521
ENSG00000236810	TCEB3-AS1	2.69372	2.77889	2.32527	2.16089	-0.727058	6.39979	0.000878768	0.0211521
ENSG00000272632	RP11-362F19.3	5.44637	5.82396	6.19081	6.82888	-1.46473	6.65068	0.000881388	0.0211866
ENSG00000197859	ADAMTSL2	-3.34238	-5.30147	-7.64777	-4.13798	-1.32601	6.64735	0.00088404	0.0212217
ENSG00000196712	NF1	-0.39317	-0.552613	-0.52714	-0.621893	6.69923	6.39186	0.000885562	0.0212297
ENSG00000164292	RHOBTB3	-0.570425	-0.776892	-0.845795	-0.839265	8.0944	6.37711	0.000898341	0.0215071
ENSG00000181744	C3orf58	0.792554	1.16965	1.29513	1.1751	5.45885	6.36123	0.000912326	0.0218127
ENSG00000101974	ATP11C	-0.438179	-0.442691	-0.38504	-0.397432	5.73572	6.34246	0.000929148	0.0221851
ENSG00000161277	THAP8	0.482223	0.708192	0.707139	0.894603	3.62482	6.33951	0.000931819	0.0222191
ENSG00000104953	TLE6	1.39222	2.41831	2.828	2.75499	1.35686	6.33714	0.000933976	0.0222409
ENSG00000068784	SRBD1	0.331912	0.601884	0.570369	0.605451	4.26088	6.33209	0.000938579	0.0223198
ENSG00000128342	LIF	-1.18805	-1.95979	-2.45865	-2.16145	1.4099	6.33076	0.000939795	0.0223198
ENSG00000173473	SMARCC1	-0.290325	-0.361046	-0.309885	-0.368993	6.80729	6.32683	0.000943406	0.0223758
ENSG00000119326	CTNNAL1	-0.724004	-0.667673	-0.44254	-0.362736	5.83575	6.31767	0.000951872	0.0225466
ENSG00000166148	AVPR1A	2.53276	3.52235	3.71954	3.9828	3.13381	6.31466	0.000954676	0.022583
ENSG00000050820	BCAR1	-0.610416	-0.575377	-0.623664	-0.547901	7.39019	6.30346	0.000965171	0.022801
ENSG00000099917	MED15	-0.425357	-0.426568	-0.393845	-0.452748	6.68219	6.29831	0.000970037	0.0228561
ENSG00000061273	HDAC7	-0.317898	-0.419267	-0.478692	-0.486553	7.358	6.29828	0.000970064	0.0228561
ENSG00000179163	FUCA1	-0.805565	-1.55859	-1.45285	-1.41779	2.33264	6.29223	0.000975812	0.0229582
ENSG00000180667	YOD1	-0.567214	-0.637519	-0.58887	-0.502631	3.78143	6.29102	0.000976971	0.0229582
ENSG00000185250	PPIL6	1.55233	1.36712	1.19586	1.49651	1.02662	6.28597	0.000981801	0.0230102
ENSG00000188760	TMEM198	0.653395	0.984564	1.47557	1.36834	2.84734	6.2856	0.00098216	0.0230102
ENSG00000145283	SLC10A6	4.32122	5.24108	5.43826	5.96434	-0.891092	6.28467	0.000983055	0.0230102
ENSG00000157927	RADIL	0.804404	1.5565	1.36355	1.25416	1.89295	6.27115	0.000996143	0.0232507
ENSG00000116678	LEPR	-1.63256	-2.34505	-2.35511	-2.32862	6.97349	6.27024	0.000997026	0.0232507
ENSG00000153310	FAM49B	-0.786637	-0.850549	-0.798323	-0.790713	3.5753	6.27002	0.000997242	0.0232507
ENSG00000174684	B4GAT1	0.468958	0.716858	0.646119	0.681026	5.67017	6.26769	0.000999519	0.0232734
ENSG00000175183	CSRP2	-1.26721	-1.66753	-1.81516	-1.89918	5.39019	6.26039	0.00100669	0.0234098
ENSG00000166592	RRAD	-2.42899	-2.0608	-2.26839	-2.18827	2.56093	6.25678	0.00101026	0.0234431
ENSG00000147465	STAR	2.20445	3.40372	3.70428	3.64388	1.75724	6.25628	0.00101075	0.0234431
ENSG00000136720	HS6ST1	0.915561	0.733577	0.337187	0.233195	5.85958	6.23988	0.00102713	0.023792
ENSG00000072135	PTPN18	0.377049	0.503476	0.503993	0.602312	4.72942	6.23503	0.00103202	0.0238683
ENSG00000172667	ZMAT3	-0.212664	-0.437417	-0.60013	-0.654259	7.53451	6.23397	0.0010331	0.0238683
ENSG00000109339	MAPK10	1.28977	1.53656	2.07905	1.76265	3.67956	6.23242	0.00103467	0.0238737
ENSG00000142227	EMP3	0.419314	0.69248	0.823727	0.910669	6.85693	6.23073	0.00103638	0.0238824
ENSG00000112118	MCM3	-0.350062	-0.347536	-0.499179	-0.667491	5.07846	6.22658	0.00104062	0.0239489
ENSG00000155816	FMN2	-1.07732	-1.35137	-1.8215	-1.88915	5.16624	6.2162	0.00105127	0.024163
ENSG00000226950	DANCR	0.899363	1.25316	1.21603	1.01635	4.71748	6.21332	0.00105425	0.0241921
ENSG00000104885	DOT1L	-0.370932	-0.424754	-0.483311	-0.518946	5.31116	6.21236	0.00105525	0.0241921
ENSG00000104687	GSR	0.583272	0.414722	0.327937	0.329829	6.07376	6.20636	0.00106149	0.0243039
ENSG00000143125	PROK1	5.3298	8.36772	9.67793	10.1154	2.30796	6.35533	0.00106487	0.0243499
ENSG00000115318	LOXL3	0.331738	0.423799	0.516927	0.760493	4.1448	6.19176	0.00107683	0.0245674
ENSG00000221826	PSG3	-1.47691	-3.58006	-4.69377	-4.28545	-0.210833	6.19148	0.00107713	0.0245674
ENSG00000188042	ARL4C	-1.3876	-1.77417	-2.11534	-2.16876	5.11101	6.18861	0.00108017	0.0246053
ENSG00000278071	RP11-736N17.10	0.992767	0.880352	0.8413	1.69633	0.472159	6.18217	0.00108704	0.0247302
ENSG00000008952	SEC62	0.203993	0.284397	0.413862	0.518354	7.87536	6.17862	0.00109084	0.024785
ENSG00000088881	EBF4	0.384541	0.698681	0.515789	0.595682	6.17138	6.17627	0.00109337	0.0247961
ENSG00000204335	SP5	3.78381	5.67473	5.93021	6.98679	0.261054	6.3265	0.00109411	0.0247961
ENSG00000196498	NCOR2	-0.0944158	-0.269172	-0.305605	-0.410347	8.44776	6.16785	0.00110248	0.024954
ENSG00000198848	CES1	1.3601	2.54482	2.8745	2.97707	3.53609	6.16514	0.00110543	0.0249891
ENSG00000010404	IDS	-0.471188	-0.522115	-0.383391	-0.355738	6.96311	6.16052	0.00111046	0.0250712
ENSG00000253679	KB-1410C5.2	-2.15366	-3.78032	-6.98442	-1.68856	-1.73978	6.39162	0.00111577	0.0251592
ENSG00000121579	NAA50	-0.192597	-0.307248	-0.342096	-0.375772	6.88224	6.14952	0.00112258	0.0252807
ENSG00000088305	DNMT3B	-1.22439	-1.35958	-1.52101	-1.63822	1.42317	6.13608	0.00113756	0.0255858
ENSG00000111252	SH2B3	-0.839191	-0.798311	-1.00615	-0.937625	5.76007	6.13439	0.00113946	0.0255963
ENSG00000102221	JADE3	0.465088	0.803298	1.03571	1.07742	4.53987	6.13078	0.00114353	0.0256306
ENSG00000114439	BBX	-0.0334062	-0.198984	-0.327467	-0.426675	6.72068	6.13049	0.00114387	0.0256306
ENSG00000183242	WT1-AS	0.497932	1.04779	1.39287	1.54356	3.62866	6.12819	0.00114646	0.0256566
ENSG00000079337	RAPGEF3	-0.681358	-1.31522	-1.5127	-1.8374	2.35499	6.11967	0.00115615	0.025841
ENSG00000177200	CHD9	0.66634	0.733336	0.962679	0.748059	7.28754	6.11469	0.00116186	0.0258624
ENSG00000085511	MAP3K4	0.647269	0.777132	1.02378	0.89864	6.14133	6.11322	0.00116355	0.0258624
ENSG00000084112	SSH1	-0.548575	-0.668895	-0.676816	-0.649279	7.21986	6.11201	0.00116494	0.0258624
ENSG00000095397	WHRN	0.747241	1.25034	1.53278	1.97694	4.24954	6.11161	0.0011654	0.0258624
ENSG00000182158	CREB3L2	0.619591	0.532937	0.647471	0.58373	8.36136	6.11141	0.00116563	0.0258624
ENSG00000147475	ERLIN2	0.204902	0.425382	0.378589	0.515854	6.14403	6.11126	0.00116581	0.0258624
ENSG00000108551	RASD1	2.27522	2.424	2.68242	2.66453	4.42389	6.10738	0.00117029	0.0259295
ENSG00000132879	FBXO44	-0.240875	-0.2033	-0.541735	-0.585608	4.03871	6.10548	0.00117249	0.025946
ENSG00000116005	PCYOX1	0.40274	0.596223	0.655532	0.687833	8.34128	6.09332	0.00118668	0.0262235
ENSG00000162551	ALPL	-1.95611	-2.42865	-2.9524	-3.18328	0.171626	6.09222	0.00118797	0.0262235
ENSG00000187288	CIDEC	5.94841	5.32136	7.38029	7.63517	-1.15469	6.51712	0.00119008	0.0262376
ENSG00000259134	LINC00924	2.38718	3.5299	4.34572	4.29165	-0.359595	6.08861	0.00119223	0.0262526
ENSG00000112773	FAM46A	1.26456	1.48902	1.40052	1.56097	5.24207	6.08593	0.0011954	0.0262899
ENSG00000125249	RAP2A	0.34365	0.565693	0.551589	0.524135	5.94254	6.08312	0.00119873	0.0263184
ENSG00000102471	NDFIP2	-0.53262	-0.558332	-0.489875	-0.412438	5.69426	6.08235	0.00119965	0.0263184
ENSG00000130066	SAT1	0.657224	1.11187	2.11634	2.11782	7.32244	6.07827	0.0012045	0.0263876
ENSG00000256043	CTSO	0.377457	0.716275	0.84328	0.816785	6.03145	6.07722	0.00120576	0.0263876
ENSG00000213654	GPSM3	-1.50325	-1.77032	-1.61412	-1.81183	0.931316	6.07357	0.00121012	0.0264007
ENSG00000150938	CRIM1	-1.29811	-1.3386	-1.41406	-1.30959	9.47352	6.07287	0.00121097	0.0264007
ENSG00000198857	HSD3BP5	-1.09501	-1.57304	-1.38077	-1.79072	0.0967523	6.07272	0.00121114	0.0264007
ENSG00000107643	MAPK8	-0.644778	-0.827978	-0.747885	-0.691503	5.96794	6.07046	0.00121386	0.0264007
ENSG00000154153	FAM134B	1.21076	1.49028	2.28348	3.0195	2.66005	6.07036	0.00121398	0.0264007
ENSG00000148468	FAM171A1	-0.550398	-0.479697	-0.770976	-0.804961	4.96684	6.06932	0.00121524	0.0264007
ENSG00000230479	AP000695.6	-5.67499	-5.67499	-5.67499	-4.04965	-1.6572	7.02997	0.00122458	0.0265354
ENSG00000135070	ISCA1	0.367944	0.477592	0.558971	0.601419	5.36261	6.06081	0.00122553	0.0265354
ENSG00000185361	TNFAIP8L1	-0.49591	-0.533837	-0.507958	-0.69216	3.60565	6.06051	0.0012259	0.0265354
ENSG00000182518	FAM104B	0.571111	0.74035	0.701001	0.621522	2.65464	6.05814	0.00122878	0.0265655
ENSG00000259807	RP11-426C22.4	-1.02205	-2.12033	-2.31349	-1.8254	1.04777	6.05585	0.00123158	0.0265938
ENSG00000198382	UVRAG	0.263532	0.369818	0.388223	0.572913	4.8387	6.04657	0.00124298	0.0267705
ENSG00000150756	FAM173B	0.588641	0.546335	0.590096	0.604831	3.30828	6.04586	0.00124385	0.0267705
ENSG00000101654	RNMT	-0.192288	-0.220833	-0.295359	-0.277054	5.79171	6.04553	0.00124427	0.0267705
ENSG00000067955	CBFB	-0.521694	-0.703907	-0.567233	-0.573081	5.6548	6.03845	0.00125304	0.0269267
ENSG00000167196	FBXO22	-0.418285	-0.596397	-0.625856	-0.588409	4.90528	6.03636	0.00125565	0.0269504
ENSG00000149485	FADS1	0.932056	1.04224	1.20044	1.29825	7.95848	6.03216	0.0012609	0.0270108
ENSG00000109762	SNX25	-0.100761	0.107659	0.354895	0.459686	5.10578	6.03169	0.00126149	0.0270108
ENSG00000088808	PPP1R13B	-0.431967	-0.742456	-0.71105	-0.736416	3.51157	6.0277	0.00126651	0.0270856
ENSG00000170498	KISS1	-2.63968	-4.07687	-4.89667	-5.56616	2.13412	6.02345	0.00127186	0.0271676
ENSG00000203721	LINC00862	-1.3326	-3.5426	-1.57843	-1.8427	-1.10969	6.01623	0.00128104	0.0273308
ENSG00000134954	ETS1	-0.769555	-0.899776	-0.71657	-0.635977	6.36236	6.00325	0.00129769	0.027653
ENSG00000111554	MDM1	0.113862	0.386538	0.720951	0.93137	3.51825	5.99694	0.00130587	0.0277811
ENSG00000138131	LOXL4	-1.19363	-1.6572	-1.81122	-1.86134	6.07413	5.99622	0.00130681	0.0277811
ENSG00000163820	FYCO1	-0.430417	-0.540817	-0.521461	-0.699441	7.58838	5.99167	0.00131275	0.027874
ENSG00000135828	RNASEL	0.637466	0.831791	1.01583	0.834207	4.78374	5.98541	0.00132096	0.0280091
ENSG00000052841	TTC17	0.250606	0.279836	0.312403	0.373753	6.7021	5.98443	0.00132225	0.0280091
ENSG00000235505	RP11-693N9.2	-1.94359	-2.67346	-3.53295	-2.92236	-1.58051	6.50178	0.00132846	0.0281072
ENSG00000170791	CHCHD7	0.733774	0.709813	0.8409	0.821217	4.05436	5.97551	0.00133407	0.0281925
ENSG00000171444	MCC	1.44914	1.80567	2.23627	2.15199	7.07489	5.9733	0.00133701	0.0282211
ENSG00000196937	FAM3C	0.0704803	0.524844	0.503972	0.428902	6.34895	5.96759	0.00134465	0.0283489
ENSG00000136810	TXN	1.19593	1.10395	1.07092	0.946757	8.06928	5.961	0.00135353	0.0285024
ENSG00000140545	MFGE8	0.200847	0.646691	0.801855	0.842196	10.0156	5.95568	0.00136074	0.0286204
ENSG00000164850	GPER1	-1.71531	-1.60736	-2.01337	-1.72845	1.15696	5.94574	0.00137431	0.0288719
ENSG00000143494	VASH2	-1.98466	-3.04273	-2.39436	-1.97032	2.3536	5.93843	0.0013844	0.0290495
ENSG00000174238	PITPNA	0.132891	0.250627	0.31944	0.388162	7.06127	5.9371	0.00138625	0.0290542
ENSG00000184831	APOO	0.388638	0.336617	1.34067	1.49994	2.96305	5.93356	0.00139116	0.029123
ENSG00000135048	TMEM2	-0.852901	-1.17861	-0.849783	-0.93762	6.59434	5.92702	0.0014003	0.0292798
ENSG00000164402	SEPT8	-0.00689677	-0.0786478	-0.293816	-0.285855	6.40726	5.92381	0.0014048	0.0293084
ENSG00000119681	LTBP2	-0.457907	-0.797416	-0.833073	-1.09601	10.2144	5.9237	0.00140495	0.0293084
ENSG00000119801	YPEL5	-0.385144	-0.418688	-0.312285	-0.296925	6.65135	5.91085	0.00142314	0.0296532
ENSG00000131941	RHPN2	-0.76726	-0.785546	-1.02481	-0.745255	1.95986	5.9029	0.00143453	0.0298295
ENSG00000169564	PCBP1	0.154642	0.341203	0.345842	0.430619	7.01322	5.90261	0.00143495	0.0298295
ENSG00000174695	TMEM167A	0.377042	0.331184	0.422021	0.537083	7.07894	5.90064	0.00143779	0.0298537
ENSG00000204852	TCTN1	0.417542	0.639017	0.565355	0.65967	5.19203	5.8961	0.00144435	0.0299551
ENSG00000084764	MAPRE3	0.366757	0.560743	0.870524	0.850251	4.56987	5.89221	0.00144999	0.0299888
ENSG00000109103	UNC119	-0.133246	-0.315716	-0.471045	-0.413247	4.35672	5.89197	0.00145034	0.0299888
ENSG00000123066	MED13L	0.235452	0.415928	0.497782	0.580867	7.09231	5.8915	0.00145102	0.0299888
ENSG00000162783	IER5	-0.668219	-0.709676	-0.87408	-0.694643	5.93036	5.88662	0.00145814	0.0301011
ENSG00000197054	ZNF763	0.304203	0.622482	-1.33945	-0.26986	-0.631464	5.87958	0.00146847	0.0302794
ENSG00000132906	CASP9	0.333232	0.507031	0.562145	0.763102	3.38631	5.87354	0.00147741	0.0304285
ENSG00000198585	NUDT16	0.349012	0.408379	0.438089	0.42089	5.2637	5.86789	0.00148582	0.0305664
ENSG00000110851	PRDM4	-0.0264311	0.0723719	0.408869	0.540574	5.37372	5.86022	0.00149732	0.0307674
ENSG00000126947	ARMCX1	0.199937	0.341317	0.514815	0.629595	5.43416	5.85371	0.00150715	0.0309338
ENSG00000013583	HEBP1	-0.462568	-0.626855	-0.648114	-0.671825	5.64198	5.85113	0.00151106	0.0309784
ENSG00000087088	BAX	-0.282827	-0.403591	-0.481797	-0.493682	6.24762	5.84499	0.00152042	0.0311266
ENSG00000055211	GINM1	0.23525	0.328959	0.403581	0.4364	6.41605	5.84411	0.00152178	0.0311266
ENSG00000162139	NEU3	-0.298591	-0.620826	-0.810273	-1.07345	2.82582	5.84103	0.00152649	0.0311536
ENSG00000122591	FAM126A	-0.816341	-0.804721	-0.817877	-0.680459	6.61555	5.84097	0.00152659	0.0311536
ENSG00000107140	TESK1	0.0217756	0.334135	0.277496	0.430507	5.27598	5.83704	0.00153264	0.0312317
ENSG00000114405	C3orf14	0.611416	0.97035	1.00371	0.92922	1.94526	5.83621	0.00153392	0.0312317
ENSG00000025772	TOMM34	-0.800427	-0.809168	-0.797715	-0.682459	4.64733	5.82586	0.00154999	0.0315229
ENSG00000132196	HSD17B7	0.846269	1.09827	1.16314	1.27876	2.67018	5.81848	0.00156155	0.0317219
ENSG00000136802	LRRC8A	0.120374	0.5238	0.925402	0.940809	7.85117	5.81622	0.00156512	0.0317582
ENSG00000141668	CBLN2	-1.89829	-2.19521	-3.97233	-4.97063	0.825795	6.10971	0.00156916	0.0318041
ENSG00000144369	FAM171B	-0.537732	-0.67334	-1.01127	-0.820454	4.75505	5.80307	0.00158601	0.032109
ENSG00000066926	FECH	0.265532	0.35296	0.391509	0.34119	4.78756	5.80061	0.00158995	0.0321523
ENSG00000138615	CILP	5.51967	7.26938	7.33241	7.59665	4.56131	5.78746	0.0016112	0.0325438
ENSG00000003436	TFPI	0.769703	1.15228	1.30866	1.29953	7.44155	5.78638	0.00161296	0.0325438
ENSG00000127419	TMEM175	0.390179	0.527335	0.436921	0.526605	4.71665	5.78262	0.0016191	0.0326308
ENSG00000183688	FAM101B	-0.761035	-0.981222	-0.952324	-0.864203	6.5798	5.77673	0.00162877	0.0327886
ENSG00000167815	PRDX2	-0.283054	-0.363233	-0.510034	-0.508501	6.74414	5.7746	0.00163228	0.0328222
ENSG00000121361	KCNJ8	1.22609	1.39709	1.34632	1.37743	4.41242	5.77179	0.00163692	0.0328785
ENSG00000101210	EEF1A2	-1.89868	-3.38795	-3.68068	-3.61928	-0.241917	5.76753	0.00164397	0.032983
ENSG00000185633	NDUFA4L2	-0.322379	-1.15527	-2.00136	-1.64234	0.845092	5.7637	0.00165037	0.0330741
ENSG00000101938	CHRDL1	4.0102	6.79193	8.32705	10.9042	3.06335	5.76182	0.0016535	0.0330996
ENSG00000124120	TTPAL	0.665952	0.703552	0.843518	0.998408	5.8254	5.7586	0.0016589	0.0331705
ENSG00000114315	HES1	-2.07227	-2.45428	-1.77163	-2.17072	0.952345	5.75478	0.00166533	0.0332619
ENSG00000141905	NFIC	-0.115005	-0.282178	-0.428992	-0.499282	7.86738	5.75049	0.00167258	0.0333417
ENSG00000159259	CHAF1B	-0.693718	-0.886429	-1.14323	-1.28822	2.23394	5.7502	0.00167307	0.0333417
ENSG00000124181	PLCG1	-0.341782	-0.449803	-0.438303	-0.413362	7.20592	5.74861	0.00167576	0.0333581
ENSG00000182010	RTKN2	-1.56729	-2.30261	-1.87242	-2.1708	3.15964	5.74409	0.00168344	0.0334452
ENSG00000160285	LSS	0.801541	0.954363	1.05754	1.28367	7.40154	5.74316	0.00168504	0.0334452
ENSG00000178974	FBXO34	-0.502469	-0.38086	-0.326208	-0.270947	4.46049	5.74198	0.00168705	0.0334452
ENSG00000136807	CDK9	0.00438267	0.22663	0.343328	0.353033	5.76183	5.74164	0.00168764	0.0334452
ENSG00000154642	C21orf91	-0.440243	-0.612313	-0.582309	-0.492462	3.94491	5.73982	0.00169075	0.0334696
ENSG00000187609	EXD3	-0.291702	-0.358317	-0.563479	-0.638256	3.62724	5.73708	0.00169545	0.0335255
ENSG00000163884	KLF15	2.20104	2.39631	2.834	2.67626	3.64224	5.73542	0.00169829	0.0335445
ENSG00000259436	CTC-378H22.2	-3.36046	-5.46019	-3.00725	-3.29519	-1.28669	5.73329	0.00170197	0.03358
ENSG00000169071	ROR2	1.47982	1.89756	2.03205	2.15899	6.11068	5.72343	0.00171906	0.0338797
ENSG00000215483	LINC00598	2.1081	2.33583	2.88413	2.68142	1.48617	5.70997	0.0017427	0.0343077
ENSG00000132824	SERINC3	0.160483	0.178858	0.351253	0.387915	8.20498	5.7054	0.00175081	0.0344294
ENSG00000225614	ZNF469	-0.516426	-1.00674	-1.39446	-1.54736	5.78969	5.70325	0.00175463	0.0344377
ENSG00000172123	SLFN12	-0.482886	-0.566052	-0.341309	-0.38692	4.0411	5.70299	0.0017551	0.0344377
ENSG00000180901	KCTD2	0.101482	0.13805	0.28706	0.450359	5.60824	5.68863	0.00178088	0.0348924
ENSG00000005893	LAMP2	0.0376495	0.169418	0.346801	0.401783	8.0545	5.68693	0.00178397	0.0348924
ENSG00000272841	RP3-428L16.2	1.54166	2.10304	2.51215	2.27069	4.57026	5.68684	0.00178414	0.0348924
ENSG00000153495	TEX29	-2.00358	-2.69154	-2.0872	-4.36375	-1.65939	5.68446	0.00178846	0.0349387
ENSG00000185112	FAM43A	-1.47725	-1.80652	-2.0451	-2.05108	5.66713	5.67649	0.00180301	0.0351843
ENSG00000139517	LNX2	-0.538201	-0.531855	-0.713207	-0.628443	3.25513	5.67434	0.00180695	0.0351847
ENSG00000182534	MXRA7	0.420535	0.698971	0.937915	0.983064	8.60296	5.67433	0.00180697	0.0351847
ENSG00000171055	FEZ2	0.201862	0.325075	0.249686	0.291092	6.00477	5.66122	0.00183125	0.0356184
ENSG00000101439	CST3	0.0567378	0.473473	0.51047	0.675469	8.92296	5.65927	0.00183489	0.0356504
ENSG00000236714	AC005592.1	-2.58204	-3.29621	-6.43406	-2.11908	-1.86936	5.85606	0.00184159	0.0357416
ENSG00000112419	PHACTR2	-0.601147	-0.741571	-0.72597	-0.806918	5.58785	5.65171	0.00184908	0.0358481
ENSG00000174839	DENND6A	0.274661	0.429668	0.49216	0.420452	5.04341	5.64537	0.00186106	0.0360187
ENSG00000251095	RP11-115D19.1	6.73815	5.25444	6.88794	5.09733	-1.69126	5.84338	0.00186398	0.0360187
ENSG00000167654	ATCAY	-2.24015	-2.47956	-3.18852	-2.43319	-0.0576958	5.64376	0.00186413	0.0360187
ENSG00000128881	TTBK2	-0.276602	-0.54312	-0.416846	-0.654205	4.5245	5.64279	0.00186596	0.0360187
ENSG00000138036	DYNC2LI1	0.511728	0.565425	0.713307	0.796297	3.97569	5.63208	0.00188647	0.0363535
ENSG00000170348	TMED10	0.283884	0.316776	0.388556	0.465702	8.83856	5.6316	0.00188738	0.0363535
ENSG00000135655	USP15	0.162402	0.325326	0.522195	0.65281	5.66953	5.62956	0.00189132	0.0363902
ENSG00000132932	ATP8A2	1.3366	2.72863	4.14125	3.67001	1.54163	5.62813	0.00189407	0.0364037
ENSG00000106392	C1GALT1	0.316461	0.513053	0.97454	0.85776	4.5885	5.61638	0.00191694	0.0367754
ENSG00000211772	TRBC2	-1.55528	-2.23091	-2.25585	-2.32234	3.27917	5.61608	0.00191753	0.0367754
ENSG00000149380	P4HA3	1.52036	2.28767	2.68488	2.8929	5.02985	5.61356	0.00192248	0.0368306
ENSG00000130635	COL5A1	1.03886	1.22806	1.03595	0.813298	11.6561	5.61184	0.00192585	0.0368557
ENSG00000175556	LONRF3	-0.500566	0.192792	0.997062	1.7685	0.359013	5.60912	0.00193121	0.0369187
ENSG00000140548	ZNF710	-0.213153	-0.305297	-0.316425	-0.417128	4.53384	5.60474	0.00193988	0.0370446
ENSG00000013016	EHD3	-1.19685	-1.39404	-1.32466	-1.30201	6.48314	5.59112	0.00196707	0.0375238
ENSG00000109270	LAMTOR3	0.0835803	0.235163	0.254299	0.418549	5.14295	5.58939	0.00197056	0.0375501
ENSG00000078401	EDN1	-2.58726	-2.55485	-3.02399	-3.12611	0.466624	5.58243	0.00198464	0.0377781
ENSG00000103194	USP10	-0.128139	-0.217718	-0.271052	-0.341059	6.03521	5.58082	0.00198792	0.0378002
ENSG00000183780	SLC35F3	-1.33218	-2.10265	-2.24316	-2.70901	2.41792	5.57885	0.00199193	0.0378361
ENSG00000166922	SCG5	-0.154303	-0.559353	-0.788994	-0.775362	4.82692	5.57496	0.00199989	0.0379246
ENSG00000147454	SLC25A37	-0.341355	-0.473931	-0.562665	-0.556304	5.0829	5.57449	0.00200084	0.0379246
ENSG00000164171	ITGA2	-1.74873	-2.05383	-1.96873	-1.92859	5.56184	5.5629	0.00202476	0.0383133
ENSG00000113657	DPYSL3	-0.633883	-1.17271	-1.65434	-1.80361	8.38604	5.56247	0.00202565	0.0383133
ENSG00000130584	ZBTB46	-0.562733	-0.557631	-0.637388	-0.735503	4.78549	5.55619	0.00203872	0.0385198
ENSG00000181773	GPR3	-1.19203	-1.56615	-1.59058	-2.20271	-0.316689	5.55372	0.0020439	0.0385767
ENSG00000118960	HS1BP3	0.273569	0.417304	0.514699	0.579737	5.25887	5.54611	0.00205992	0.038838
ENSG00000070087	PFN2	-0.214032	-0.343382	-0.500163	-0.424002	6.55529	5.54323	0.002066	0.0389116
ENSG00000231924	PSG1	-0.833447	-2.14552	-3.17834	-4.34364	3.93472	5.53645	0.00208044	0.0391422
ENSG00000137573	SULF1	-1.15224	-1.62827	-2.19886	-2.39101	10.5377	5.53445	0.00208472	0.0391813
ENSG00000162174	ASRGL1	-1.18894	-2.01181	-0.807877	-2.2974	-1.02198	5.5308	0.00209255	0.0392675
ENSG00000270705	RP11-736N17.9	1.65016	2.00264	1.70114	1.81515	0.102552	5.52998	0.00209431	0.0392675
ENSG00000162892	IL24	-3.59818	-4.47729	-3.77445	-3.28073	1.02485	5.52924	0.00209591	0.0392675
ENSG00000183621	ZNF438	0.683822	0.816369	0.869528	0.936079	3.43827	5.52244	0.00211059	0.0393864
ENSG00000135596	MICAL1	0.447802	0.800848	0.778816	0.812029	6.84364	5.52229	0.00211093	0.0393864
ENSG00000119283	TRIM67	1.68981	3.49885	6.79488	7.43861	-1.11491	5.87476	0.00211105	0.0393864
ENSG00000113811	SELK	0.0212882	0.269564	0.386123	0.493834	4.82589	5.5212	0.0021133	0.0393864
ENSG00000164889	SLC4A2	0.0238436	0.270185	0.472148	0.577613	7.25548	5.5212	0.0021133	0.0393864
ENSG00000165389	SPTSSA	1.77078	1.88016	2.14864	2.17395	6.83071	5.51981	0.0021163	0.0394012
ENSG00000189043	NDUFA4	0.442639	0.749356	0.726317	0.716623	6.86922	5.51122	0.00213508	0.0397094
ENSG00000119686	FLVCR2	2.47936	2.69083	2.99757	3.23111	-0.438824	5.50775	0.00214273	0.0398101
ENSG00000036549	ZZZ3	-0.201158	-0.300466	-0.33879	-0.395388	5.73493	5.50572	0.00214719	0.0398514
ENSG00000153208	MERTK	-0.00933322	0.529694	0.991961	2.28999	0.936335	5.50471	0.00214942	0.0398514
ENSG00000068383	INPP5A	0.534546	0.977538	0.906316	0.940669	5.81662	5.50133	0.00215691	0.0399273
ENSG00000188385	JAKMIP3	1.43695	0.830363	0.294843	0.369287	0.143554	5.50085	0.00215799	0.0399273
ENSG00000112218	GPR63	-0.57151	-1.4715	-3.53745	-3.57059	-1.70949	5.49793	0.00216448	0.040006
ENSG00000140497	SCAMP2	0.116626	0.177712	0.277347	0.298362	6.1901	5.49406	0.00217312	0.0400805
ENSG00000115841	RMDN2	1.20601	1.60621	1.53267	1.67476	3.21949	5.49226	0.00217716	0.0400805
ENSG00000257151	PWAR6	-0.562844	-1.15212	-1.22036	-1.20504	1.26153	5.49213	0.00217744	0.0400805
ENSG00000155252	PI4K2A	-0.440883	-0.441092	-0.503511	-0.398234	5.73849	5.4921	0.00217751	0.0400805
ENSG00000120162	MOB3B	1.84274	2.03668	2.48222	2.36416	5.03007	5.48982	0.00218263	0.0401335
ENSG00000083099	LYRM2	0.484867	0.548868	0.576318	0.690655	5.13684	5.47973	0.00220544	0.0405111
ENSG00000105983	LMBR1	-0.158279	-0.394773	-0.407008	-0.438142	5.41767	5.47513	0.00221593	0.0406618
ENSG00000119977	TCTN3	0.338431	0.394382	0.427765	0.48576	5.88029	5.47296	0.00222089	0.040673
ENSG00000168591	TMUB2	0.270897	0.318951	0.33734	0.407593	5.3348	5.47287	0.0022211	0.040673
ENSG00000120860	CCDC53	0.453023	0.654229	0.754261	0.753491	4.40482	5.47149	0.00222425	0.040689
ENSG00000180447	GAS1	1.4042	1.8618	1.91062	2.02748	9.47472	5.4643	0.0022408	0.0409498
ENSG00000137752	CASP1	-0.808418	-1.19056	-1.36965	-1.37736	3.85161	5.45124	0.0022712	0.0414441
ENSG00000253161	LINC01605	-1.46025	-2.52531	-2.15901	-2.66452	-0.131419	5.45039	0.00227321	0.0414441
ENSG00000019549	SNAI2	1.07521	1.07486	0.900524	0.979657	6.71256	5.4497	0.00227483	0.0414441
ENSG00000169129	AFAP1L2	-1.58332	-2.25371	-2.43124	-2.4718	2.98062	5.44797	0.0022789	0.0414759
ENSG00000152767	FARP1	-0.442773	-0.677919	-0.821636	-0.852534	8.14015	5.44588	0.00228383	0.0415234
ENSG00000149218	ENDOD1	0.782574	1.18035	1.13592	1.17558	5.90428	5.43638	0.00230635	0.0418902
ENSG00000147400	CETN2	0.364347	0.434539	0.464497	0.509923	5.17848	5.4326	0.00231539	0.0420114
ENSG00000206538	VGLL3	0.58355	0.73216	0.757159	0.843206	9.02343	5.42622	0.0023307	0.0422322
ENSG00000134986	NREP	-0.664064	-1.24942	-1.57873	-1.59626	5.88302	5.42556	0.00233229	0.0422322
ENSG00000073417	PDE8A	0.536241	0.806306	0.937058	0.926436	5.4101	5.41868	0.00234894	0.0424906
ENSG00000173757	STAT5B	0.425202	0.67378	0.587945	0.57357	7.02375	5.41158	0.00236627	0.0427202
ENSG00000157600	TMEM164	-0.522438	-0.773722	-0.745359	-0.827395	4.72067	5.41152	0.00236643	0.0427202
ENSG00000128203	ASPHD2	-1.04883	-1.5312	-1.92001	-2.44827	1.93467	5.40527	0.00238178	0.0429378
ENSG00000114573	ATP6V1A	-0.2378	-0.330299	-0.428231	-0.26448	6.20337	5.40384	0.00238531	0.0429378
ENSG00000156486	KCNS2	2.97673	3.43898	3.3497	3.59166	2.59416	5.40369	0.0023857	0.0429378
ENSG00000117593	DARS2	0.000111415	0.197503	0.344848	0.342354	4.17915	5.40098	0.0023924	0.0430149
ENSG00000171135	JAGN1	0.343778	0.507392	0.491281	0.508513	4.67415	5.39909	0.00239708	0.0430557
ENSG00000180884	ZNF792	-0.365255	-0.614101	-0.64644	-0.858092	1.87251	5.3976	0.00240079	0.0430789
ENSG00000163638	ADAMTS9	0.921718	1.95956	2.66364	2.84762	5.35121	5.38931	0.00242152	0.0434073
ENSG00000095383	TBC1D2	-0.460216	-0.696597	-0.674483	-0.590277	5.36575	5.38536	0.00243146	0.043514
ENSG00000223658	C1GALT1C1L	1.62079	1.66023	1.78805	1.94903	0.457174	5.385	0.00243236	0.043514
ENSG00000197565	COL4A6	3.71782	4.53031	4.86989	5.86134	3.89115	5.3811	0.00244222	0.0436076
ENSG00000100612	DHRS7	-0.43599	-0.479065	-0.465255	-0.537382	5.6308	5.381	0.00244248	0.0436076
ENSG00000259887	RP11-923I11.5	-1.95861	-3.26417	-4.37525	-2.54122	-1.86534	5.37907	0.00244736	0.043651
ENSG00000106105	GARS	-0.283923	-0.512722	-0.66453	-0.737006	7.161	5.37756	0.00245119	0.0436758
ENSG00000119943	PYROXD2	-0.545242	-1.02842	-0.999002	-1.08714	3.5479	5.37423	0.00245968	0.0437832
ENSG00000204052	LRRC73	0.980238	1.90709	2.05266	1.87737	0.58995	5.37044	0.00246938	0.0439121
ENSG00000100504	PYGL	1.14625	1.58825	1.64697	1.4472	6.53203	5.36718	0.00247774	0.0439562
ENSG00000112276	BVES	0.252945	0.580595	0.56484	0.647806	4.70994	5.36712	0.00247791	0.0439562
ENSG00000269713	NBPF9	-0.436386	-0.526983	-0.657761	-0.550155	5.04178	5.3666	0.00247925	0.0439562
ENSG00000147955	SIGMAR1	0.445498	0.634463	0.601584	0.654248	6.39496	5.36104	0.0024936	0.0441397
ENSG00000130203	APOE	0.286752	0.752439	1.20289	1.29099	6.25337	5.36067	0.00249455	0.0441397
ENSG00000189420	ZFP92	1.07155	1.23641	1.82437	1.91837	3.99073	5.35795	0.00250163	0.0442161
ENSG00000146143	PRIM2	-0.396036	-0.66078	-0.669915	-0.62538	3.91072	5.3571	0.00250383	0.0442161
ENSG00000153071	DAB2	-0.407312	-0.625566	-0.554114	-0.509194	7.9938	5.35286	0.00251488	0.0443533
ENSG00000186660	ZFP91	-0.285143	-0.273275	-0.300353	-0.300058	6.46237	5.35216	0.00251672	0.0443533
ENSG00000204314	PRRT1	-0.364006	-0.466621	-0.604939	-0.923065	2.84351	5.35037	0.00252141	0.0443533
ENSG00000277734	TRAC	-1.36879	-2.18078	-1.77162	-2.8221	-0.645754	5.35032	0.00252155	0.0443533
ENSG00000104731	KLHDC4	-0.19499	-0.41954	-0.34802	-0.489205	3.96238	5.33763	0.00255504	0.0448864
ENSG00000132463	GRSF1	-0.174304	-0.212965	-0.312177	-0.377883	6.71565	5.33693	0.00255689	0.0448864
ENSG00000058335	RASGRF1	-2.13064	-2.90275	-2.1708	-2.3079	-1.13639	5.33372	0.00256544	0.0449924
ENSG00000154447	SH3RF1	-0.833574	-1.10187	-0.996828	-0.893536	5.60097	5.33186	0.0025704	0.0450351
ENSG00000167601	AXL	-0.633907	-0.685584	-0.535758	-0.497882	8.13749	5.32521	0.00258828	0.0453038
ENSG00000104691	UBXN8	0.785676	0.692231	0.661394	0.735197	3.00176	5.32285	0.00259464	0.0453651
ENSG00000139329	LUM	0.635954	0.99397	1.63757	1.62289	10.7964	5.32184	0.00259736	0.0453651
ENSG00000097007	ABL1	0.629633	0.743377	0.792763	0.730048	8.66023	5.32079	0.00260021	0.0453651
ENSG00000119729	RHOQ	0.187681	0.430552	0.661159	0.808874	6.90384	5.32015	0.00260195	0.0453651
ENSG00000091136	LAMB1	0.449555	0.565776	0.628642	0.633454	10.1642	5.31905	0.00260494	0.0453688
ENSG00000272717	RP11-342I1.2	1.95015	3.13235	4.01212	3.83561	-0.162571	5.31819	0.00260725	0.0453688
ENSG00000248810	RP11-362F19.1	3.00899	4.43072	5.49625	5.2751	1.46228	5.31525	0.00261525	0.0454439
ENSG00000163075	CFAP221	0.67963	2.33158	2.4073	2.51628	-0.597501	5.31473	0.00261667	0.0454439
ENSG00000176641	RNF152	0.172609	0.67255	1.12648	1.00934	4.81634	5.31068	0.00262775	0.045592
ENSG00000234769	WASH4P	-0.407491	0.690722	0.0977539	0.109473	1.11313	5.30863	0.00263337	0.0456073
ENSG00000131504	DIAPH1	-0.479041	-0.449586	-0.343975	-0.327905	6.14537	5.30849	0.00263375	0.0456073
ENSG00000108819	PPP1R9B	-0.348081	-0.345708	-0.436634	-0.409042	6.73313	5.30726	0.00263713	0.0456217
ENSG00000013619	MAMLD1	1.07415	1.53631	1.64887	1.55199	5.53819	5.29879	0.00266051	0.0459814
ENSG00000172071	EIF2AK3	0.331799	0.484257	0.594182	0.775646	4.97778	5.29574	0.00266898	0.0460525
ENSG00000272142	RP11-428J1.5	1.29912	1.35339	1.4273	1.51015	1.39599	5.29546	0.00266979	0.0460525
ENSG00000145365	TIFA	-0.745563	-0.899164	-0.856893	-1.07931	2.95954	5.28442	0.0027007	0.0465408
ENSG00000137478	FCHSD2	-0.588706	-0.638972	-0.649183	-0.623598	4.93501	5.28062	0.00271145	0.046681
ENSG00000261655	CTD-3064M3.3	2.38204	3.78813	3.37136	3.20766	0.347266	5.27938	0.00271498	0.0466966
ENSG00000224078	SNHG14	-0.111819	-0.23424	-0.398796	-0.388931	5.03658	5.27772	0.00271969	0.0467252
ENSG00000102802	MEDAG	1.58258	1.95908	2.02291	2.14747	7.02448	5.27618	0.00272407	0.0467252
ENSG00000109320	NFKB1	0.181525	0.254761	0.372657	0.356096	5.94115	5.27602	0.0027245	0.0467252
ENSG00000162745	OLFML2B	0.755021	1.19095	2.00482	1.91867	6.38588	5.27146	0.00273752	0.0469033
ENSG00000138758	SEPT11	-0.585612	-0.854212	-0.87879	-0.819791	9.11347	5.26668	0.00275123	0.0469888
ENSG00000106483	SFRP4	-2.13358	-2.92176	-3.22824	-3.91924	4.09176	5.2666	0.00275146	0.0469888
ENSG00000156384	SFR1	0.646842	0.825345	1.03149	0.765868	1.8872	5.26631	0.0027523	0.0469888
ENSG00000197905	TEAD4	-0.44675	-0.679344	-0.926222	-0.82465	3.23757	5.26605	0.00275304	0.0469888
ENSG00000238105	GOLGA2P5	-2.41685	-3.06134	-2.47566	-3.23194	-1.7335	5.26299	0.00276187	0.0470943
ENSG00000187994	RINL	-1.14114	-1.75782	-1.24313	-2.09754	-0.220271	5.25896	0.00277352	0.0472479
ENSG00000123124	WWP1	-0.373563	-0.360982	-0.551682	-0.505103	5.21264	5.25649	0.00278072	0.0473252
ENSG00000132205	EMILIN2	0.531998	0.888214	1.30992	1.4944	7.35172	5.25458	0.00278626	0.0473434
ENSG00000279622	RP11-254F19.4	4.06139	3.45131	3.80152	4.25212	-0.44942	5.25429	0.00278709	0.0473434
ENSG00000036054	TBC1D23	-0.199018	-0.333936	-0.283843	-0.210661	6.07146	5.25065	0.00279775	0.0474458
ENSG00000166503	RP11-382A20.3	-0.2988	-0.300161	-0.343632	-0.295798	5.92027	5.24916	0.00280211	0.0474458
ENSG00000189337	KAZN	-0.385787	-0.643923	-1.01394	-1.03161	4.83333	5.249	0.00280259	0.0474458
ENSG00000158717	RNF166	-0.319407	-0.266941	-0.492542	-0.278049	4.17176	5.2486	0.00280376	0.0474458
ENSG00000152642	GPD1L	0.912117	1.22677	1.23215	1.17189	3.73153	5.2466	0.00280963	0.0475001
ENSG00000125375	ATP5S	0.820376	0.864822	0.858156	0.742123	4.23154	5.24569	0.0028123	0.0475001
ENSG00000138175	ARL3	0.289929	0.373197	0.409321	0.456973	4.95724	5.24313	0.00281985	0.0475826
ENSG00000133639	BTG1	0.693377	0.958156	0.897759	0.93208	6.82289	5.2394	0.00283089	0.0477238
ENSG00000185133	INPP5J	-0.835593	-1.99569	-2.38556	-2.18564	0.885329	5.23669	0.00283892	0.0477887
ENSG00000094916	CBX5	-0.242004	-0.309411	-0.42483	-0.47018	6.70324	5.2363	0.0028401	0.0477887
ENSG00000149972	CNTN5	-1.68063	-2.58491	-2.48693	-2.78716	-0.200164	5.23387	0.00284733	0.0478537
ENSG00000126775	ATG14	-0.273806	-0.38186	-0.484322	-0.463304	5.2837	5.2332	0.00284933	0.0478537
ENSG00000102218	RP2	0.0212106	0.308841	0.411733	0.513796	4.95306	5.23169	0.00285384	0.0478843
ENSG00000149571	KIRREL3	-1.24114	-1.4484	-1.83496	-1.48845	2.85411	5.22841	0.00286365	0.0480039
ENSG00000170832	USP32	-0.355403	-0.4386	-0.376528	-0.31767	5.89662	5.22664	0.00286898	0.0480479
ENSG00000244731	C4A	-0.918123	-1.66761	-1.81688	-2.24637	3.88911	5.22385	0.00287737	0.0481275
ENSG00000133134	BEX2	-2.04966	-3.43497	-2.96059	-2.04135	-0.602965	5.22327	0.00287912	0.0481275
ENSG00000158715	SLC45A3	-0.965905	-1.22039	-0.846599	-0.862888	1.97099	5.21896	0.00289218	0.0483004
ENSG00000226180	RP11-278A23.1	-3.11625	-1.54486	-2.03024	-0.337984	-1.6177	5.21163	0.00291449	0.0485975
ENSG00000166888	STAT6	0.256498	0.301538	0.386233	0.427104	7.4263	5.21133	0.00291541	0.0485975
ENSG00000205213	LGR4	0.422541	1.11117	1.89704	2.16829	4.73018	5.20994	0.00291966	0.0486228
ENSG00000102572	STK24	-0.314693	-0.395309	-0.442241	-0.5132	6.07134	5.2079	0.00292593	0.0486818
ENSG00000145555	MYO10	-1.09326	-1.16955	-0.735815	-0.822375	7.85757	5.20605	0.00293159	0.04873
ENSG00000155313	USP25	0.294647	0.443287	0.421288	0.52558	5.40273	5.20518	0.00293429	0.04873
ENSG00000139880	CDH24	-0.343476	-0.751579	-0.925557	-0.770255	4.13047	5.20232	0.00294311	0.0488309
ENSG00000226742	HSBP1L1	-0.946434	-1.16605	-0.95134	-0.945246	3.71855	5.20107	0.00294695	0.0488493
ENSG00000177303	CASKIN2	-0.214784	-0.266072	-0.360596	-0.285457	4.87922	5.19542	0.00296449	0.0490873
ENSG00000164619	BMPER	1.02115	1.19568	1.8186	1.7985	3.66623	5.19468	0.00296681	0.0490873
ENSG00000113732	ATP6V0E1	0.175475	0.313262	0.453908	0.504381	6.8932	5.18572	0.00299486	0.0494625
ENSG00000160199	PKNOX1	0.60048	0.638113	0.484538	0.420781	5.36422	5.18564	0.00299511	0.0494625
ENSG00000110786	PTPN5	1.71182	5.63328	5.79567	7.36863	-0.197978	5.29245	0.00299781	0.0494625
ENSG00000124784	RIOK1	0.587932	0.598299	0.57161	0.495039	4.37028	5.1808	0.0030104	0.0496243
ENSG00000125945	ZNF436	-0.563812	-0.766928	-0.695268	-0.654891	4.85935	5.17368	0.00303303	0.0499512
ENSG00000135968	GCC2	-0.232907	-0.384054	-0.265421	-0.351475	5.92971	5.17146	0.00304011	0.0500217
ENSG00000116679	IVNS1ABP	-1.03313	-1.00722	-1.01871	-0.894972	5.50809	5.1688	0.00304864	0.0500981
ENSG00000118922	KLF12	-0.529871	-0.592497	-0.82218	-0.691685	5.22596	5.16825	0.00305038	0.0500981
ENSG00000092820	EZR	-0.764445	-0.877432	-0.99741	-0.975714	6.14173	5.16391	0.00306434	0.0502768
ENSG00000205352	PRR13	0.24388	0.155826	0.30975	0.373948	4.9768	5.16312	0.00306689	0.0502768
ENSG00000254987	RP11-563P16.1	3.19548	4.62564	4.8078	4.87145	-1.49237	5.15568	0.003091	0.0506247
ENSG00000132561	MATN2	1.10481	1.8658	2.00792	2.14275	5.86741	5.15439	0.00309523	0.0506247
ENSG00000245556	SCAMP1-AS1	0.275457	0.44653	0.8464	0.716642	1.41965	5.15396	0.00309663	0.0506247
ENSG00000182220	ATP6AP2	0.124821	0.253444	0.279895	0.375997	7.70188	5.14963	0.00311076	0.0508091
ENSG00000161692	DBF4B	-0.620386	-0.727046	-0.579417	-0.784029	2.59079	5.13621	0.00315507	0.0514857
ENSG00000188613	NANOS1	-1.78128	-1.68459	-1.98696	-1.5933	2.0549	5.13431	0.00316141	0.0515412
ENSG00000136710	CCDC115	0.315859	0.309753	0.376739	0.502927	4.54377	5.13346	0.00316426	0.0515412
ENSG00000137807	KIF23	-1.16367	-0.949401	-1.1759	-1.36875	3.88832	5.13145	0.00317096	0.0516034
ENSG00000138356	AOX1	1.25268	1.74682	2.15161	2.8783	5.60631	5.12982	0.00317642	0.051645
ENSG00000184719	RNLS	0.594381	0.536948	0.525775	0.485544	2.76098	5.12734	0.00318475	0.0517333
ENSG00000253837	RP11-177H13.2	-1.08263	-1.41412	-1.31788	-1.33456	0.558397	5.12025	0.00320865	0.0520505
ENSG00000174808	BTC	4.52156	6.71338	7.22263	8.26262	-1.04823	5.4236	0.00321011	0.0520505
ENSG00000128607	KLHDC10	-0.253143	-0.405179	-0.387129	-0.391006	6.05893	5.11383	0.00323048	0.0523331
ENSG00000177106	EPS8L2	-0.263327	-0.42628	-0.690298	-0.642394	5.43976	5.10584	0.00325785	0.0527287
ENSG00000137878	GCOM1	3.045	3.54251	3.21513	3.33925	1.6851	5.10321	0.00326691	0.0528274
ENSG00000164096	C4orf3	0.499009	0.554183	0.633788	0.557743	6.91928	5.0933	0.00330133	0.0533356
ENSG00000110841	PPFIBP1	-0.915622	-1.15105	-0.851124	-0.876091	6.33042	5.09219	0.0033052	0.0533498
ENSG00000125304	TM9SF2	0.0856229	0.137187	0.210773	0.338207	7.74238	5.08459	0.00333189	0.0537319
ENSG00000120697	ALG5	0.412027	0.426477	0.400954	0.447507	4.75312	5.08039	0.0033467	0.053922
ENSG00000133460	SLC2A11	-0.770864	-1.02608	-0.784822	-1.18129	2.68995	5.07621	0.00336155	0.0541124
ENSG00000227542	AC092614.2	-0.975985	-2.24277	-2.04751	-1.36724	-0.830391	5.07234	0.00337535	0.0542421
ENSG00000187097	ENTPD5	0.32313	0.416479	0.455555	0.549853	4.38847	5.07225	0.00337569	0.0542421
ENSG00000231863	RP3-428L16.1	3.86315	4.21432	4.84803	4.04425	-0.860648	5.07137	0.00337882	0.0542436
ENSG00000176142	TMEM39A	0.539281	0.460772	0.359551	0.386124	5.80772	5.06975	0.00338463	0.0542881
ENSG00000203497	PDCD4-AS1	1.28485	1.58578	1.33628	1.50975	0.239906	5.06526	0.00340075	0.0544976
ENSG00000188921	HACD4	-0.469928	-0.562187	-0.637792	-0.751835	5.30394	5.06009	0.00341942	0.0547476
ENSG00000142515	KLK3	3.64814	3.20677	6.28042	8.11196	-1.60916	5.72678	0.00344208	0.0550609
ENSG00000273820	USP27X	-0.0782383	-0.13799	-0.75424	-0.308208	2.33047	5.04864	0.00346118	0.0553169
ENSG00000091640	SPAG7	0.0876232	0.240174	0.261848	0.299413	5.25338	5.04326	0.003481	0.0555838
ENSG00000134996	OSTF1	0.540583	0.67878	0.509213	0.652024	5.05108	5.03983	0.0034937	0.0557367
ENSG00000099889	ARVCF	-1.4467	-1.599	-1.03214	-1.01991	3.70271	5.03793	0.00350074	0.0557683
ENSG00000173210	ABLIM3	0.700359	0.865011	1.09993	1.43269	6.05218	5.03761	0.00350194	0.0557683
ENSG00000176788	BASP1	0.701452	0.92161	1.18877	1.07109	8.37731	5.0352	0.0035109	0.0558365
ENSG00000162714	ZNF496	-0.250344	-0.305871	-0.453503	-0.576124	5.67458	5.03478	0.00351248	0.0558365
ENSG00000269893	SNHG8	0.208044	0.137651	-0.518341	-0.668603	3.6164	5.03291	0.00351947	0.0558978
ENSG00000101782	RIOK3	0.0854128	0.294454	0.611709	0.601598	6.09016	5.02953	0.00353211	0.0560438
ENSG00000131773	KHDRBS3	-0.802708	-0.735372	-0.957911	-1.03949	3.93763	5.02877	0.00353494	0.0560438
ENSG00000206560	ANKRD28	-0.295722	-0.551152	-0.667708	-0.723445	7.17786	5.02541	0.00354758	0.0561941
ENSG00000087253	LPCAT2	-0.809394	-0.871411	-0.489911	-0.553905	6.49736	5.02393	0.00355318	0.0562036
ENSG00000205726	ITSN1	0.561407	0.588618	0.61407	0.602161	7.30125	5.02358	0.00355448	0.0562036
ENSG00000181852	RNF41	-0.327014	-0.447577	-0.461068	-0.432217	5.90714	5.0216	0.00356197	0.0562722
ENSG00000046889	PREX2	-1.01394	-1.90628	-1.95468	-2.11232	1.8909	5.01666	0.00358073	0.0565185
ENSG00000270110	RP5-1139B12.4	-1.08871	-1.8528	-1.83277	-2.44309	-0.454144	5.01559	0.00358478	0.0565325
ENSG00000002745	WNT16	4.63905	5.68052	5.79138	6.53081	1.04152	5.01244	0.00359681	0.056672
ENSG00000156711	MAPK13	-0.677488	-1.06481	-0.989219	-1.194	4.31009	5.01089	0.00360275	0.0567156
ENSG00000165891	E2F7	-2.27955	-2.26281	-2.24964	-2.66063	2.13306	5.00705	0.00361748	0.0568972
ENSG00000066827	ZFAT	0.115929	0.405917	0.433179	0.511405	3.87171	5.00459	0.00362698	0.0569919
ENSG00000109220	CHIC2	0.517319	0.508175	0.441863	0.462976	5.18774	5.00383	0.00362989	0.0569919
ENSG00000248927	CTD-2334D19.1	-1.4013	-1.24361	-0.88083	-0.615824	0.844127	4.99993	0.003645	0.0571788
ENSG00000137831	UACA	-0.76896	-1.00387	-1.00574	-0.979779	6.69042	4.99696	0.00365652	0.0573091
ENSG00000105778	AVL9	-0.578076	-0.595723	-0.455086	-0.476773	5.54966	4.99293	0.00367224	0.0575049
ENSG00000196605	ZNF846	0.581961	0.619224	0.589563	0.85652	2.96202	4.99057	0.0036815	0.0575803
ENSG00000146066	HIGD2A	0.164688	0.517692	0.436349	0.423771	4.52792	4.98939	0.0036861	0.0575803
ENSG00000185158	LRRC37B	-0.233096	-0.396712	-0.729905	-0.566354	2.95115	4.98923	0.00368674	0.0575803
ENSG00000170899	GSTA4	0.729512	0.593617	0.52038	0.352967	4.452	4.98758	0.00369323	0.0576311
ENSG00000125741	OPA3	0.0841199	0.175289	0.339251	0.340859	5.2675	4.98546	0.00370158	0.057711
ENSG00000070501	POLB	-0.739725	-0.884846	-0.763237	-0.928596	3.01889	4.98394	0.00370756	0.0577538
ENSG00000090861	AARS	-0.0771571	-0.294496	-0.596521	-0.66672	7.36817	4.9826	0.00371285	0.0577857
ENSG00000134851	TMEM165	0.178819	0.268514	0.310807	0.325651	6.90113	4.97437	0.00374557	0.0582441
ENSG00000165775	FUNDC2	0.0473773	0.188057	0.328353	0.328028	4.9962	4.97284	0.0037517	0.0582886
ENSG00000235997	AC109642.1	-0.606364	-1.39684	-3.54545	-3.31937	-0.895207	4.9689	0.00376748	0.0584828
ENSG00000000003	TSPAN6	-0.515806	-0.689462	-0.6593	-0.582909	5.49954	4.96721	0.00377428	0.0585374
ENSG00000161179	YDJC	-0.326916	-0.367114	-0.685999	-0.77008	3.31278	4.96023	0.00380245	0.0588885
ENSG00000136153	LMO7	-0.97349	-1.29664	-1.43151	-1.47585	6.92338	4.95997	0.00380352	0.0588885
ENSG00000196812	ZSCAN16	-1.62348	-1.40546	-0.730486	-1.19108	0.621413	4.95795	0.00381171	0.0589233
ENSG00000155755	TMEM237	-0.262855	-0.622997	-0.641666	-0.640486	4.34468	4.95779	0.00381237	0.0589233
ENSG00000175920	DOK7	2.09553	3.32123	3.83515	3.24808	0.657364	4.94839	0.00385081	0.0594658
ENSG00000135677	GNS	0.017122	0.171444	0.344305	0.375293	8.96059	4.93345	0.00391278	0.0603705
ENSG00000132434	LANCL2	0.377498	0.443062	0.647287	0.650255	4.80666	4.93135	0.00392154	0.0604534
ENSG00000029993	HMGB3	-0.722421	-0.661398	-0.648015	-0.785718	4.50197	4.92996	0.0039274	0.0604914
ENSG00000164283	ESM1	-2.86275	-4.11684	-1.19648	-1.72066	-0.862801	4.9282	0.00393477	0.0605527
ENSG00000106211	HSPB1	0.481519	1.35661	1.46492	1.60834	9.29732	4.92698	0.00393994	0.0605648
ENSG00000067057	PFKP	-0.790795	-1.08864	-1.18977	-1.22586	6.20314	4.9264	0.00394235	0.0605648
ENSG00000145740	SLC30A5	0.3975	0.423748	0.360261	0.403091	6.33878	4.9226	0.0039584	0.0607591
ENSG00000154319	FAM167A	1.71812	1.61157	1.9783	1.79454	3.902	4.91834	0.00397647	0.060984
ENSG00000069667	RORA	0.553703	1.14521	1.41745	1.47891	4.36804	4.91324	0.00399825	0.0612256
ENSG00000121644	DESI2	-0.243563	-0.31318	-0.434307	-0.405074	6.61571	4.91304	0.00399909	0.0612256
ENSG00000184575	XPOT	-0.00835457	-0.228237	-0.600253	-0.6393	7.69411	4.90658	0.00402686	0.0615978
ENSG00000239665	RP11-295P9.3	-0.285492	-0.779252	-0.361653	-0.668388	2.91674	4.90254	0.00404429	0.0618114
ENSG00000142192	APP	-0.376012	-0.423945	-0.477461	-0.518349	10.248	4.90165	0.00404815	0.0618175
ENSG00000147202	DIAPH2	0.663776	0.869252	0.888473	1.06534	4.94089	4.89431	0.00408013	0.0622526
ENSG00000154429	CCSAP	-0.476689	-0.443398	-0.597691	-0.719183	3.67149	4.89192	0.0040906	0.062359
ENSG00000136295	TTYH3	-0.328021	-0.545117	-0.629451	-0.676509	8.84839	4.89081	0.00409546	0.0623797
ENSG00000128422	KRT17	-2.73174	-2.73667	-3.14544	-3.71073	3.91158	4.88817	0.00410704	0.0625026
ENSG00000182379	NXPH4	-0.877726	-1.89095	-1.99799	-2.3208	0.544371	4.88394	0.00412571	0.0627334
ENSG00000105662	CRTC1	0.363551	0.587958	0.395959	0.551014	5.14131	4.88071	0.00414006	0.0628978
ENSG00000079435	LIPE	0.485587	1.11545	1.12744	1.06121	2.24015	4.87896	0.00414781	0.062962
ENSG00000141753	IGFBP4	1.04636	1.28336	1.57702	1.51154	12.0905	4.87718	0.00415576	0.063029
ENSG00000170145	SIK2	0.513561	0.550223	0.717759	0.644913	6.68684	4.87269	0.00417582	0.0632794
ENSG00000168395	ING5	0.416784	0.51301	0.323443	0.38728	4.93282	4.87122	0.00418239	0.0632856
ENSG00000152154	TMEM178A	-0.4978	-0.979623	-1.06571	-2.0145	0.977512	4.87101	0.00418332	0.0632856
ENSG00000106077	ABHD11	0.229569	0.515389	0.667255	0.753278	3.08559	4.86699	0.00420146	0.0634727
ENSG00000211445	GPX3	1.39629	1.68035	3.03003	2.87623	4.55822	4.86669	0.0042028	0.0634727
ENSG00000111181	SLC6A12	1.04569	1.92695	2.57685	2.94278	1.26378	4.86486	0.00421103	0.0635431
ENSG00000198483	ANKRD35	0.351364	0.00288601	-0.353177	-0.503656	2.76784	4.86203	0.00422385	0.0636827
ENSG00000101104	PABPC1L	-0.253037	-0.864454	-0.887413	-0.7869	3.20776	4.85856	0.00423962	0.0638665
ENSG00000168386	FILIP1L	-0.531018	-0.734332	-0.956175	-0.977729	9.07195	4.85334	0.00426348	0.0641716
ENSG00000176903	PNMA1	0.219359	0.439526	0.52067	0.564995	6.4935	4.85245	0.00426757	0.0641791
ENSG00000162878	PKDCC	0.909893	1.28358	1.44413	1.98029	4.16889	4.85161	0.00427142	0.0641828
ENSG00000135119	RNFT2	-1.60679	-1.87126	-2.35088	-2.13067	-0.169537	4.8496	0.00428066	0.0642676
ENSG00000232480	TGFB2-AS1	-2.76558	-3.03238	-1.42418	-1.25841	0.435137	4.84562	0.004299	0.0644886
ENSG00000144362	PHOSPHO2	0.83285	1.04388	1.34396	1.30112	1.36183	4.83836	0.00433267	0.0649391
ENSG00000006025	OSBPL7	0.133078	-0.0784239	-0.445661	-0.675456	3.23621	4.83702	0.00433893	0.0649783
ENSG00000166402	TUB	0.936443	1.17812	1.01574	1.31875	5.10597	4.83291	0.00435815	0.0652114
ENSG00000279192	PWAR5	-0.519981	-1.0138	-1.6305	-1.65493	1.26572	4.82138	0.00441256	0.0659702
ENSG00000102189	EEA1	0.256106	0.416006	0.675016	0.673065	6.84552	4.81763	0.00443044	0.0661511
ENSG00000118369	USP35	0.300621	0.31494	0.402171	0.524338	4.46968	4.81728	0.00443208	0.0661511
ENSG00000188554	NBR1	-0.391421	-0.525657	-0.40089	-0.472992	7.67176	4.81115	0.00446148	0.0665342
ENSG00000183508	FAM46C	-1.89018	-1.74354	-1.37946	-1.1989	4.61916	4.80985	0.00446773	0.0665718
ENSG00000163913	IFT122	0.379903	0.46473	0.529925	0.484911	4.48683	4.80816	0.00447586	0.0666372
ENSG00000237276	ANO7L1	1.43869	1.83663	1.77626	2.14724	1.35771	4.80444	0.00449382	0.0668489
ENSG00000004487	KDM1A	-0.223435	-0.258804	-0.397245	-0.352577	6.62962	4.80252	0.00450316	0.066932
ENSG00000166106	ADAMTS15	3.01266	3.51975	3.65463	3.651	3.54665	4.79875	0.0045215	0.0671486
ENSG00000151651	ADAM8	-0.498343	-0.924916	-0.887603	-1.19721	0.757619	4.79177	0.00455568	0.0675999
ENSG00000006468	ETV1	-1.92059	-2.12668	-2.42191	-2.18589	3.40429	4.79064	0.0045612	0.0676256
ENSG00000182544	MFSD5	0.210823	0.247325	0.369966	0.376906	5.00447	4.78918	0.0045684	0.067676
ENSG00000101444	AHCY	0.557623	0.878367	0.880316	1.13117	6.60845	4.78398	0.00459412	0.0680006
ENSG00000139874	SSTR1	-1.12444	-1.72622	-1.8412	-1.71864	5.63301	4.77996	0.00461411	0.0682399
ENSG00000205593	DENND6B	0.773631	0.915291	0.479258	0.655093	2.88536	4.77696	0.00462907	0.0684043
ENSG00000198832	SELM	0.36456	0.589777	0.471862	0.439988	7.5274	4.77608	0.00463347	0.0684127
ENSG00000267480	RP11-703I16.1	1.56825	2.14569	1.98204	1.99754	1.84125	4.77466	0.00464056	0.0684608
ENSG00000235151	AC114730.2	5.60033	5.77488	5.23209	5.78612	-1.76983	5.03818	0.00464518	0.0684642
ENSG00000172766	NAA16	-0.376416	-0.51544	-0.435352	-0.645908	4.21224	4.77309	0.00464847	0.0684642
ENSG00000143882	ATP6V1C2	-1.59089	-1.34899	-1.51809	-1.18692	0.0568037	4.77125	0.00465773	0.068544
ENSG00000119986	AVPI1	0.732237	1.05474	1.19115	1.29711	3.94961	4.76765	0.00467587	0.0687149
ENSG00000085741	WNT11	-1.83774	-2.68758	-2.75448	-2.28167	0.356485	4.76695	0.0046794	0.0687149
ENSG00000139734	DIAPH3	-0.887602	-1.1075	-1.1369	-1.353	4.07812	4.76614	0.00468352	0.0687149
ENSG00000198324	FAM109A	-0.154809	0.075938	0.26351	0.458783	5.30882	4.76589	0.00468476	0.0687149
ENSG00000267565	CTC-559E9.8	0.402625	-1.41612	-1.30087	-0.604508	-0.670673	4.76241	0.00470241	0.0688809
ENSG00000138756	BMP2K	-0.548246	-0.647584	-0.612921	-0.538558	4.14779	4.76214	0.0047038	0.0688809
ENSG00000269113	TRABD2B	3.19053	5.31963	5.93107	6.71896	0.929633	4.76127	0.00470821	0.068889
ENSG00000214944	ARHGEF28	-1.06658	-1.22285	-0.848768	-0.915863	4.40356	4.75763	0.00472677	0.0691039
ENSG00000136997	MYC	1.24886	1.47223	1.15191	1.1294	5.51141	4.74933	0.00476939	0.0696698
ENSG00000116661	FBXO2	-0.319728	-1.14719	-1.37902	-1.68608	1.94537	4.74843	0.00477403	0.0696806
ENSG00000147536	GINS4	-0.967851	-1.0227	-1.07503	-1.56051	1.99594	4.74707	0.00478109	0.0697265
ENSG00000231246	RP5-965F6.2	3.18631	3.33082	3.32785	3.72965	-1.36899	4.7458	0.00478767	0.0697654
ENSG00000177613	CSTF2T	0.193783	0.319868	0.323851	0.40333	5.21984	4.74151	0.00480995	0.0700208
ENSG00000159314	ARHGAP27	-1.10533	-0.925111	-0.379513	-0.993307	1.29978	4.74091	0.00481305	0.0700208
ENSG00000137269	LRRC1	-0.50015	-0.702717	-0.92723	-0.733694	3.53293	4.74004	0.00481758	0.0700296
ENSG00000179082	C9orf106	-0.396359	-0.626018	-0.93022	-2.82535	-0.508645	4.73738	0.00483149	0.0701747
ENSG00000205758	CRYZL1	-0.115731	-0.370733	-0.450075	-0.525575	3.8439	4.7347	0.00484555	0.0703215
ENSG00000137166	FOXP4	-0.626933	-0.71268	-0.753555	-0.718618	5.38041	4.73211	0.00485914	0.0704115
ENSG00000198576	ARC	-0.464214	1.85458	2.3031	3.09437	-0.789079	4.73202	0.00485964	0.0704115
ENSG00000166086	JAM3	0.237689	0.493555	0.520857	0.473986	5.98732	4.72552	0.00489394	0.0707509
ENSG00000197256	KANK2	0.277214	0.574447	0.608235	0.658064	9.5704	4.72541	0.00489454	0.0707509
ENSG00000011566	MAP4K3	-0.427445	-0.462615	-0.486767	-0.454026	5.65611	4.72533	0.00489497	0.0707509
ENSG00000160460	SPTBN4	0.455544	1.0273	0.822694	1.14546	1.28401	4.7217	0.00491427	0.0709538
ENSG00000110108	TMEM109	0.177037	0.400053	0.468365	0.4848	6.83771	4.72114	0.00491726	0.0709538
ENSG00000169255	B3GALNT1	-0.691459	-0.796337	-1.41285	-1.47362	3.11256	4.72045	0.00492094	0.0709538
ENSG00000100220	RTCB	-0.250152	-0.248442	-0.293607	-0.26771	6.14668	4.71881	0.00492969	0.0710225
ENSG00000141378	PTRH2	0.374446	0.352173	0.556972	0.478731	3.81608	4.71641	0.0049425	0.0711496
ENSG00000187801	ZFP69B	-0.661836	-0.898516	-0.885043	-0.890218	1.82402	4.71209	0.00496572	0.0714263
ENSG00000178726	THBD	-0.190906	1.69631	4.10251	4.37843	4.99279	4.70879	0.00498356	0.071524
ENSG00000100092	SH3BP1	-0.679318	-0.779373	-1.11302	-1.21589	1.55334	4.70863	0.00498441	0.071524
ENSG00000108840	HDAC5	-1.02814	-0.942907	-0.968912	-0.90324	6.17883	4.7086	0.00498454	0.071524
ENSG00000025423	HSD17B6	0.79004	1.42529	2.00593	1.91442	2.83733	4.70511	0.00500348	0.071738
ENSG00000128045	RASL11B	2.52685	2.98453	3.19152	2.91381	4.92674	4.70181	0.00502141	0.071786
ENSG00000019144	PHLDB1	0.459639	0.811367	0.847569	0.938083	7.95053	4.70084	0.00502673	0.071786
ENSG00000179051	RCC2	-0.0642793	-0.403784	-0.455517	-0.604972	7.16804	4.69963	0.00503331	0.071786
ENSG00000162869	PPP1R21	0.197266	0.41914	0.483892	0.490934	4.55768	4.69926	0.00503535	0.071786
ENSG00000227992	AC108463.2	-1.68635	-1.76035	-1.84826	-1.78325	-0.038121	4.69898	0.00503687	0.071786
ENSG00000100225	FBXO7	-0.0518899	0.0365511	0.206288	0.282539	6.59934	4.69897	0.00503691	0.071786
ENSG00000174791	RIN1	-0.328191	-0.744522	-0.774348	-0.722628	4.22138	4.69862	0.00503886	0.071786
ENSG00000102096	PIM2	-0.333194	-0.992525	-0.670348	-0.699683	2.19088	4.69822	0.005041	0.071786
ENSG00000031698	SARS	-0.295631	-0.393614	-0.547279	-0.51974	7.02562	4.69785	0.00504305	0.071786
ENSG00000184792	OSBP2	-1.10991	-1.59392	-1.5851	-1.3891	0.902958	4.69599	0.00505323	0.0718735
ENSG00000145687	SSBP2	0.450726	0.45116	0.403636	0.427865	5.18963	4.68955	0.0050887	0.0723204
ENSG00000090989	EXOC1	0.0966239	0.12612	0.254846	0.298818	5.6505	4.68805	0.00509703	0.072381
ENSG00000167487	KLHL26	0.360168	0.549237	0.750772	0.752305	3.73706	4.67955	0.0051443	0.0729943
ENSG00000106603	COA1	-0.115459	-0.28895	-0.317501	-0.408708	4.30702	4.67765	0.00515495	0.0730872
ENSG00000005483	KMT2E	-0.24524	-0.361777	-0.322655	-0.361444	6.87762	4.67667	0.00516042	0.0731066
ENSG00000143418	CERS2	0.0597171	0.208893	0.258359	0.276214	6.63316	4.67386	0.00517624	0.0732725
ENSG00000129667	RHBDF2	-0.718622	-1.2109	-1.3283	-1.27058	3.34917	4.6722	0.00518559	0.0733022
ENSG00000166401	SERPINB8	-0.814488	-0.863239	-0.361689	-0.333672	4.20424	4.67203	0.00518656	0.0733022
ENSG00000078725	BRINP1	-1.17479	-2.05636	-2.37306	-2.91226	0.363847	4.67108	0.00519192	0.07332
ENSG00000065308	TRAM2	-0.170129	-0.443097	-0.498476	-0.561443	8.44584	4.66787	0.00521007	0.073518
ENSG00000181031	RPH3AL	0.470837	0.753371	1.18962	1.44011	1.50042	4.66695	0.00521526	0.0735331
ENSG00000081307	UBA5	-0.177002	-0.434256	-0.412255	-0.433785	4.71131	4.6652	0.00522522	0.0736154
ENSG00000162650	ATXN7L2	-0.372143	-0.591305	-0.643584	-0.801622	3.17729	4.65813	0.00526555	0.0741249
ENSG00000177675	CD163L1	-2.04538	-1.62753	-1.86842	-1.53347	0.510835	4.65415	0.00528844	0.0743885
ENSG00000150712	MTMR12	-0.0496509	-0.0207925	0.361426	0.419834	5.42377	4.65273	0.00529664	0.0744053
ENSG00000106123	EPHB6	1.49891	1.51522	1.09108	1.15898	6.27301	4.65249	0.00529798	0.0744053
ENSG00000128272	ATF4	-0.276032	-0.381325	-0.615389	-0.599735	8.02042	4.64972	0.00531399	0.0745714
ENSG00000180875	GREM2	-1.73402	-1.64905	-1.95567	-1.99241	3.54346	4.64682	0.00533082	0.0747229
ENSG00000107438	PDLIM1	0.548073	0.717147	0.792116	0.970854	7.83207	4.64642	0.00533316	0.0747229
ENSG00000169710	FASN	0.611664	0.833864	1.04227	1.23036	8.13186	4.64405	0.00534692	0.0748569
ENSG00000172840	PDP2	-0.659387	-0.755295	-0.684031	-0.652228	4.62666	4.64219	0.00535775	0.0749132
ENSG00000114529	C3orf52	-0.9275	-1.24526	-0.921349	-1.65604	1.09164	4.64192	0.00535934	0.0749132
ENSG00000198715	GLMP	0.181266	0.337091	0.440131	0.523519	5.57529	4.63969	0.00537239	0.0750368
ENSG00000214193	SH3D21	-0.34895	-0.745586	-0.696131	-0.903255	2.79105	4.63854	0.00537912	0.075072
ENSG00000135966	TGFBRAP1	-0.595114	-0.60163	-0.653311	-0.557181	5.78895	4.63707	0.00538775	0.0751336
ENSG00000279159	RP3-394A18.1	-0.630537	-1.63158	-1.03692	-0.806746	1.44592	4.63526	0.00539836	0.0751754
ENSG00000204882	GPR20	2.157	3.11209	2.71713	2.11961	0.206415	4.63513	0.00539918	0.0751754
ENSG00000094963	FMO2	-1.26282	-2.51961	-2.69612	-2.29659	3.39169	4.62795	0.00544157	0.0757066
ENSG00000156395	SORCS3	-1.32406	-6.94641	-6.94641	-6.94641	-1.00309	5.18381	0.00547558	0.0760788
ENSG00000102763	VWA8	-0.0986733	-0.165311	-0.510413	-0.53825	4.43425	4.62203	0.00547685	0.0760788
ENSG00000163590	PPM1L	0.217627	0.760847	1.41718	2.08635	2.83857	4.61938	0.00549269	0.0762244
ENSG00000168701	TMEM208	0.194094	0.290491	0.468553	0.537709	4.28028	4.61885	0.00549588	0.0762244
ENSG00000198959	TGM2	1.15089	1.70488	1.98365	1.95697	11.7295	4.61322	0.00552975	0.0766346
ENSG00000268205	CTC-444N24.11	-0.225128	-0.553064	-0.480651	-0.640441	3.15119	4.60768	0.00556331	0.0770143
ENSG00000126767	ELK1	-0.283034	-0.380412	-0.430488	-0.394869	5.60826	4.60727	0.00556579	0.0770143
ENSG00000223764	RP11-54O7.3	1.42833	1.64012	1.81811	1.69542	3.68542	4.60631	0.00557167	0.0770359
ENSG00000137474	MYO7A	-1.08671	-1.73168	-1.72335	-1.79144	1.43853	4.60321	0.00559053	0.0772368
ENSG00000144278	GALNT13	1.62941	4.50121	4.24665	6.16673	2.0214	4.60099	0.00560414	0.0773648
ENSG00000133612	AGAP3	-0.466777	-0.477871	-0.35133	-0.342505	6.30486	4.59985	0.00561108	0.0774009
ENSG00000113552	GNPDA1	-0.13926	-0.249102	-0.366003	-0.440625	5.43795	4.59624	0.00563326	0.0776467
ENSG00000101440	ASIP	2.79131	2.96478	3.57802	3.52346	-0.537423	4.5882	0.00568301	0.07822
ENSG00000164118	CEP44	0.350912	0.565244	0.910023	0.91765	4.48071	4.5881	0.00568362	0.07822
ENSG00000143614	GATAD2B	-0.236765	-0.277255	-0.241886	-0.349836	5.46927	4.5859	0.00569731	0.0783479
ENSG00000104320	NBN	0.423877	0.537344	0.599598	0.684401	5.90396	4.58199	0.00572173	0.0786231
ENSG00000171150	SOCS5	-0.178233	-0.338201	-0.296085	-0.263053	6.59202	4.57442	0.00576937	0.0792167
ENSG00000126353	CCR7	1.44429	1.63616	2.28899	2.08718	0.706908	4.56951	0.00580042	0.0795818
ENSG00000064225	ST3GAL6	-0.950964	-1.27902	-0.980771	-0.907818	1.98867	4.56852	0.00580675	0.0796074
ENSG00000168936	TMEM129	0.326331	0.396967	0.209582	0.263229	6.25916	4.56342	0.00583926	0.0799916
ENSG00000005486	RHBDD2	-0.414909	-0.5909	-0.582274	-0.476283	6.09788	4.55457	0.00589615	0.080709
ENSG00000178386	ZNF223	-0.381903	0.119736	0.23207	-1.09204	-0.191358	4.55376	0.00590141	0.080719
ENSG00000100311	PDGFB	-1.47185	-1.58003	-1.77798	-1.84695	3.735	4.55208	0.00591224	0.0808052
ENSG00000120519	SLC10A7	0.607128	0.699141	0.595793	0.697838	2.63403	4.55125	0.00591766	0.0808173
ENSG00000140350	ANP32A	-0.416467	-0.436705	-0.43055	-0.472145	5.97477	4.54968	0.00592782	0.0808865
ENSG00000224743	TEX26-AS1	2.07744	2.24737	2.21202	2.37948	0.6504	4.54907	0.0059318	0.0808865
ENSG00000135272	MDFIC	0.94916	1.06586	1.19018	1.10723	6.77317	4.5478	0.0059401	0.0809378
ENSG00000215912	TTC34	0.371391	1.27151	-2.47823	1.15022	-1.28613	4.54549	0.00595512	0.0810805
ENSG00000149743	TRPT1	-0.469255	-0.437524	-0.282317	-0.283518	3.86602	4.54385	0.00596584	0.0811253
ENSG00000027697	IFNGR1	0.265251	0.445013	0.542489	0.577658	5.88315	4.5436	0.0059675	0.0811253
ENSG00000188396	TCTEX1D4	-2.04669	-1.85493	-2.58839	-1.64909	-0.249631	4.54263	0.00597384	0.0811496
ENSG00000180769	WDFY3-AS2	0.647532	0.924342	1.12288	0.946612	2.06978	4.5412	0.00598321	0.081215
ENSG00000124126	PREX1	-0.588091	-0.938232	-1.35892	-1.53664	6.04863	4.54046	0.00598812	0.0812198
ENSG00000086696	HSD17B2	-2.1624	-2.77477	-2.62759	-2.5568	3.28101	4.5378	0.00600558	0.0813948
ENSG00000103723	AP3B2	1.15703	2.13168	2.10514	2.40236	-0.518814	4.53543	0.00602121	0.0815446
ENSG00000139083	ETV6	-0.530501	-0.675517	-0.741733	-0.727948	4.82731	4.53258	0.00604009	0.0817382
ENSG00000164919	COX6C	0.313945	0.389572	0.571718	0.557127	5.78567	4.53129	0.00604864	0.0817919
ENSG00000110880	CORO1C	-0.446118	-0.448842	-0.436224	-0.412859	8.26203	4.5306	0.00605323	0.0817919
ENSG00000132819	RBM38	-0.361091	-0.579091	-0.555834	-0.79459	3.62906	4.52657	0.00608006	0.0820923
ENSG00000176387	HSD11B2	3.58218	3.21752	1.98919	1.64958	0.0837305	4.52554	0.00608698	0.0821236
ENSG00000149480	MTA2	-0.157883	-0.281228	-0.337192	-0.249459	6.55858	4.52289	0.00610466	0.0822723
ENSG00000129657	SEC14L1	-0.624123	-0.693814	-0.579157	-0.544111	6.61767	4.52251	0.00610723	0.0822723
ENSG00000096968	JAK2	0.904967	0.781007	0.954628	0.881133	5.73375	4.51623	0.00614953	0.0827607
ENSG00000158220	ESYT3	0.380377	1.216	1.76321	2.69917	1.11325	4.51575	0.00615276	0.0827607
ENSG00000198081	ZBTB14	-0.0171796	-0.393886	-0.346956	-0.292135	3.58716	4.51188	0.00617901	0.0830512
ENSG00000166780	C16orf45	-0.738046	-0.831078	-0.980944	-0.843017	5.77143	4.50745	0.00620914	0.0833933
ENSG00000005243	COPZ2	0.61268	0.725052	0.788169	0.763453	4.94605	4.50496	0.00622619	0.0834547
ENSG00000006432	MAP3K9	-1.18256	-1.45395	-1.57716	-1.47461	1.14972	4.50415	0.00623173	0.0834547
ENSG00000162576	MXRA8	0.272214	0.494919	0.706223	0.755063	9.3198	4.50386	0.00623369	0.0834547
ENSG00000149927	DOC2A	-0.0580197	-2.5386	-4.57695	-3.39588	-1.83914	4.50332	0.00623745	0.0834547
ENSG00000187091	PLCD1	0.333287	0.459588	0.620464	0.781583	4.52366	4.50324	0.00623794	0.0834547
ENSG00000103671	TRIP4	-0.142158	0.069517	0.150081	0.161729	4.30123	4.50268	0.00624179	0.0834547
ENSG00000162415	ZSWIM5	-1.45142	-1.65577	-1.78411	-1.54997	3.13094	4.49834	0.00627167	0.0837914
ENSG00000125966	MMP24	-1.09529	-1.58431	-1.24676	-1.29282	1.81066	4.49516	0.00629368	0.0840225
ENSG00000076248	UNG	0.0759651	0.449823	0.62377	0.825261	4.96188	4.49369	0.00630382	0.084095
ENSG00000096063	SRPK1	-0.355967	-0.466088	-0.484345	-0.495976	5.48815	4.49187	0.0063165	0.0841831
ENSG00000141622	RNF165	-1.08498	-2.75341	-3.3001	-4.03195	-2.14968	4.78749	0.00631987	0.0841831
ENSG00000113578	FGF1	-1.30261	-1.84094	-1.9352	-1.64289	4.30759	4.48681	0.00635176	0.0845448
ENSG00000116991	SIPA1L2	-0.39824	0.707771	1.51172	2.13977	4.69471	4.48438	0.00636881	0.0847085
ENSG00000137500	CCDC90B	-0.0332359	0.15526	0.176944	0.272013	4.95738	4.47804	0.00641341	0.0852382
ENSG00000105849	TWISTNB	0.395078	0.805125	0.810714	0.958272	6.16734	4.4759	0.00642856	0.0853678
ENSG00000127720	METTL25	0.659293	1.11869	0.737292	1.0601	1.86921	4.47531	0.00643274	0.0853678
ENSG00000171456	ASXL1	-0.233333	-0.317987	-0.258799	-0.288755	6.74108	4.4728	0.00645055	0.0855406
ENSG00000144366	GULP1	-0.41924	-0.680263	-0.908594	-0.767568	5.84213	4.47133	0.00646103	0.0856159
ENSG00000248487	ABHD14A	0.68912	0.693694	0.360544	0.688317	2.27171	4.46595	0.00649945	0.0859962
ENSG00000149308	NPAT	-0.223325	-0.477071	-0.402847	-0.584268	4.50842	4.46582	0.00650039	0.0859962
ENSG00000173588	CEP83	0.748755	0.964983	0.764243	0.826771	3.41295	4.46473	0.0065082	0.0859962
ENSG00000129437	KLK14	0.745549	1.21853	2.33506	-0.374981	-1.65512	4.46461	0.00650902	0.0859962
ENSG00000204941	PSG5	-0.846527	-1.65041	-2.08135	-2.59324	5.26765	4.45982	0.00654349	0.0863492
ENSG00000277258	PCGF2	-0.337627	-0.278434	-0.273717	-0.238008	5.3001	4.45926	0.00654756	0.0863492
ENSG00000142494	SLC47A1	1.52124	2.28904	2.72007	2.76039	3.09554	4.45888	0.00655026	0.0863492
ENSG00000213626	LBH	-1.36626	-1.45184	-1.78711	-1.5599	8.67313	4.4527	0.00659509	0.086876
ENSG00000168995	SIGLEC7	0.0745194	0.199527	2.37351	3.97504	-1.76335	4.45095	0.00660786	0.0868923
ENSG00000226953	AC010890.1	-1.12703	-2.82485	-3.3554	-3.06241	-0.718932	4.45072	0.00660954	0.0868923
ENSG00000104375	STK3	0.382367	0.516098	0.558979	0.573913	5.10279	4.45053	0.00661095	0.0868923
ENSG00000167130	DOLPP1	0.356585	0.518024	0.586933	0.525195	3.76929	4.44694	0.00663716	0.0871594
ENSG00000166147	FBN1	0.636409	0.731631	1.03227	0.814738	9.86675	4.44591	0.00664475	0.0871594
ENSG00000128596	CCDC136	-0.438462	-0.621254	-0.844545	-0.787486	3.03486	4.44575	0.00664593	0.0871594
ENSG00000181409	AATK	-0.479468	-1.35293	-3.04243	-1.51742	-0.900452	4.44172	0.00667555	0.0874836
ENSG00000164733	CTSB	0.185768	0.353261	0.581803	0.58987	11.0832	4.43928	0.00669358	0.0876554
ENSG00000170037	CNTROB	0.17736	0.667949	0.871454	1.14586	5.46761	4.43613	0.00671685	0.0878515
ENSG00000116329	OPRD1	-2.6986	-3.90141	-4.08778	-4.40442	-0.802325	4.43592	0.00671841	0.0878515
ENSG00000262185	RP11-462G12.1	-0.664505	-0.553661	-1.21627	-1.64399	0.468159	4.43241	0.0067445	0.0881281
ENSG00000171462	DLK2	0.693706	-0.0532034	-0.722432	-0.0723535	0.692788	4.42986	0.00676359	0.0882612
ENSG00000276291	FRG1HP	-0.186651	-0.26715	-0.369995	-0.517128	3.39123	4.42972	0.00676458	0.0882612
ENSG00000159842	ABR	-0.27246	-0.272564	-0.325475	-0.377238	6.65947	4.42785	0.00677859	0.0883131
ENSG00000177946	CENPBD1	0.188889	0.277312	0.447272	0.395159	3.81005	4.42762	0.00678034	0.0883131
ENSG00000109099	PMP22	1.01342	1.38092	1.23568	1.29638	7.12459	4.42719	0.00678358	0.0883131
ENSG00000196562	SULF2	1.66233	2.10517	1.96896	2.14127	9.71316	4.42655	0.00678836	0.0883131
ENSG00000105643	ARRDC2	0.655791	0.754523	0.730472	0.677397	3.99198	4.42378	0.00680917	0.0885192
ENSG00000138767	CNOT6L	-0.257567	-0.310973	-0.367763	-0.50589	5.0743	4.42233	0.00682008	0.0885785
ENSG00000157350	ST3GAL2	-0.398051	-0.514357	-0.403545	-0.448358	6.34152	4.4217	0.00682488	0.0885785
ENSG00000126456	IRF3	-0.310976	-0.429166	-0.41221	-0.426393	4.97121	4.4212	0.00682863	0.0885785
ENSG00000049245	VAMP3	0.0361735	0.114217	0.226608	0.274434	7.21346	4.41562	0.00687091	0.0890622
ENSG00000183291	SEP15	0.178545	0.282213	0.273439	0.352618	7.04325	4.41495	0.00687597	0.0890631
ENSG00000132182	NUP210	-2.71783	-2.60721	-3.01064	-2.67605	-1.83095	4.41422	0.00688153	0.0890704
ENSG00000139579	NABP2	-0.00659486	-0.166619	-0.379271	-0.216715	4.4627	4.4112	0.00690455	0.0893035
ENSG00000198797	BRINP2	1.70924	7.10749	8.00559	9.79386	-0.110654	4.63517	0.00691753	0.0894065
ENSG00000188707	ZBED6CL	-1.05868	-1.1778	-1.39135	-1.67987	2.33149	4.40596	0.00694471	0.0896644
ENSG00000102543	CDADC1	0.340271	0.56224	0.452121	0.408503	3.46235	4.4056	0.00694753	0.0896644
ENSG00000143314	MRPL24	0.302104	0.459537	0.529065	0.486735	4.54806	4.40308	0.00696691	0.0898028
ENSG00000089094	KDM2B	-0.232264	-0.247353	-0.358807	-0.419116	4.95378	4.4029	0.00696833	0.0898028
ENSG00000103496	STX4	-0.191032	-0.251451	-0.0517402	0.0359083	5.07718	4.40107	0.00698242	0.0899077
ENSG00000183876	ARSI	-0.355032	-0.883079	-0.759834	-0.839896	3.41393	4.40054	0.00698655	0.0899077
ENSG00000142623	PADI1	-1.6057	-2.55946	-2.31257	-1.5474	-0.569991	4.39368	0.00703979	0.0905276
ENSG00000139597	N4BP2L1	-1.19971	-1.28018	-1.15976	-1.6164	2.09884	4.3926	0.00704821	0.0905705
ENSG00000008394	MGST1	1.206	1.53847	1.86705	2.16811	7.50014	4.39148	0.00705698	0.090618
ENSG00000096093	EFHC1	-0.0714104	-0.418092	-0.467432	-0.393617	4.08715	4.39037	0.00706571	0.0906647
ENSG00000150403	TMCO3	0.0927138	0.210772	0.255313	0.323055	7.82888	4.38933	0.00707381	0.0907034
ENSG00000103490	PYCARD	-0.394238	-0.622252	-0.906233	-0.900885	3.14817	4.3878	0.0070858	0.0907919
ENSG00000268001	CARD8-AS1	0.570432	1.24869	1.09217	1.49482	0.575578	4.38528	0.00710564	0.0909808
ENSG00000168077	SCARA3	0.331953	0.560834	1.34879	1.39219	7.26102	4.38359	0.007119	0.0910456
ENSG00000106772	PRUNE2	1.11873	1.7353	2.31032	2.62015	5.49581	4.38234	0.00712883	0.0910456
ENSG00000119537	KDSR	-0.380682	-0.386078	-0.504339	-0.443008	6.24398	4.38202	0.00713137	0.0910456
ENSG00000109689	STIM2	-0.358668	-0.429338	-0.88123	-0.916794	4.63552	4.38172	0.00713375	0.0910456
ENSG00000128564	VGF	-2.97246	-2.69904	-2.29528	-1.87694	2.91878	4.38141	0.00713623	0.0910456
ENSG00000167995	BEST1	0.43431	0.704227	0.825837	0.812635	3.25677	4.38047	0.00714362	0.0910747
ENSG00000285106	NA	-1.12515	-1.16431	-1.38848	-0.816337	-0.284955	4.37493	0.00718768	0.091571
ENSG00000170379	TCAF2	1.54696	1.67987	2.04315	2.1582	1.49396	4.36933	0.00723243	0.0920369
ENSG00000139722	VPS37B	-0.292911	-0.237569	-0.360855	-0.430346	4.94036	4.36907	0.00723457	0.0920369
ENSG00000126001	CEP250	-0.235963	-0.336345	-0.423723	-0.502856	5.17574	4.36491	0.00726799	0.092306
ENSG00000188786	MTF1	0.195862	0.289349	0.339948	0.358066	5.05481	4.36483	0.00726862	0.092306
ENSG00000263155	MYZAP	3.15775	3.45688	2.94293	3.21801	0.885352	4.36451	0.00727124	0.092306
ENSG00000143507	DUSP10	-1.18879	-1.41039	-1.34644	-1.22279	3.80722	4.36239	0.00728837	0.0924576
ENSG00000138031	ADCY3	0.70792	0.873616	0.725832	0.666423	6.50968	4.35681	0.00733366	0.092911
ENSG00000132964	CDK8	-0.539389	-0.617535	-0.500795	-0.515821	3.95401	4.3567	0.00733453	0.092911
ENSG00000050344	NFE2L3	-0.873066	-1.12913	-1.11107	-1.2774	3.75109	4.35527	0.00734622	0.092993
ENSG00000179241	LDLRAD3	0.502067	0.635121	0.58104	0.669	4.8466	4.35342	0.00736132	0.0931181
ENSG00000175348	TMEM9B	0.130148	0.204164	0.224937	0.304245	5.45295	4.34683	0.00741538	0.0937355
ENSG00000132581	SDF2	0.181764	0.280239	0.294881	0.281066	5.27447	4.3448	0.00743217	0.0938812
ENSG00000120051	CFAP58	-1.93521	-1.49122	-1.23846	-1.62791	-0.235895	4.34151	0.00745938	0.0941542
ENSG00000180304	OAZ2	-0.181451	-0.190391	-0.290843	-0.349913	6.79675	4.34091	0.00746434	0.0941542
ENSG00000016864	GLT8D1	0.428925	0.445862	0.297521	0.277437	6.2076	4.33879	0.007482	0.0943103
ENSG00000136048	DRAM1	-0.52637	-0.615679	-0.742466	-0.621146	7.89388	4.33592	0.00750588	0.0945444
ENSG00000167080	B4GALNT2	-3.42536	-3.39488	-3.77117	-4.88545	-1.4617	4.60954	0.00752217	0.0946827
ENSG00000250423	KIAA1210	4.6252	5.75791	5.22166	6.11438	0.796025	4.33033	0.00755268	0.0949997
ENSG00000154237	LRRK1	0.383984	0.435381	0.324811	0.329152	5.93475	4.32509	0.00759686	0.0954023
ENSG00000127603	MACF1	-0.642156	-0.823688	-0.615976	-0.857304	9.18323	4.32475	0.00759973	0.0954023
ENSG00000166997	CNPY4	0.167954	0.389918	0.529142	0.740296	4.68471	4.32414	0.00760495	0.0954023
ENSG00000119636	BBOF1	0.799945	0.769978	0.812774	0.867364	2.8788	4.3234	0.00761117	0.0954023
ENSG00000101255	TRIB3	-0.731509	-0.897669	-1.23597	-1.2279	4.3031	4.32337	0.00761143	0.0954023
ENSG00000216775	RP1-152L7.5	-0.434884	-0.553871	-1.00893	-0.891866	2.28828	4.3146	0.00768614	0.0962081
ENSG00000117152	RGS4	-2.15568	-3.70389	-3.51576	-3.6254	5.61575	4.31455	0.00768651	0.0962081
ENSG00000135931	ARMC9	-0.973774	-1.09575	-0.901667	-0.933371	6.93373	4.31213	0.00770724	0.0963999
ENSG00000188064	WNT7B	-2.15167	-2.33873	-4.16696	-3.14715	-1.35063	4.31093	0.00771761	0.096462
ENSG00000197561	ELANE	3.48374	2.83432	1.18377	2.55511	-1.31309	4.30692	0.00775212	0.0967864
ENSG00000105516	DBP	-0.156982	-0.48675	-1.03928	-0.983169	2.54843	4.30666	0.00775442	0.0967864
ENSG00000156471	PTDSS1	-0.411897	-0.56587	-0.587664	-0.671814	6.43523	4.29822	0.00782764	0.0975619
ENSG00000172215	CXCR6	-1.24367	-1.92176	-1.17152	-2.47594	-0.847536	4.29768	0.00783235	0.0975619
ENSG00000182674	KCNB2	-1.41403	-4.07958	-2.89241	-4.87195	-1.42725	4.29761	0.00783296	0.0975619
ENSG00000138032	PPM1B	-0.166714	0.276552	0.130484	0.420345	4.00217	4.29381	0.00786626	0.0978771
ENSG00000173237	C11orf86	2.4787	4.43038	6.23655	6.2335	-2.18152	4.50735	0.00786924	0.0978771
ENSG00000197183	NOL4L	-0.424208	-0.546284	-0.433928	-0.487211	5.08812	4.29277	0.00787542	0.0978857
ENSG00000125843	AP5S1	0.554298	0.567041	0.468514	0.469885	3.93779	4.29158	0.00788583	0.0979469
ENSG00000131471	AOC3	0.419327	2.35473	3.53513	3.42937	2.43054	4.28916	0.00790719	0.0981438
ENSG00000142657	PGD	0.13529	0.264488	0.516713	0.576645	6.85767	4.28758	0.00792112	0.0982483
ENSG00000065534	MYLK	-0.801902	-0.878411	-1.17828	-1.3397	9.80136	4.28566	0.00793805	0.0983479
ENSG00000167797	CDK2AP2	0.302847	0.321413	0.533216	0.743785	4.9427	4.28542	0.00794018	0.0983479
ENSG00000151422	FER	-0.303723	-0.311391	-0.28457	-0.190882	5.54107	4.28449	0.00794844	0.0983819
ENSG00000169598	DFFB	0.0618417	-0.269208	-0.313769	-0.580422	2.69226	4.28095	0.0079799	0.0987028
ENSG00000132388	UBE2G1	-0.160674	-0.195607	-0.267076	-0.323927	5.73731	4.27661	0.00801863	0.0989492
ENSG00000127418	FGFRL1	-0.845439	-0.884203	-0.713012	-0.750299	5.50249	4.27626	0.0080218	0.0989492
ENSG00000010932	FMO1	-1.54	-2.54368	-4.68849	-3.15054	-0.959626	4.27578	0.00802609	0.0989492
ENSG00000106336	FBXO24	-1.58457	-1.17326	-1.09143	-1.44559	-0.710564	4.27562	0.00802755	0.0989492
ENSG00000144036	EXOC6B	-0.520237	-0.634403	-0.487336	-0.380023	5.92868	4.27562	0.00802756	0.0989492
ENSG00000260196	RP1-239B22.5	0.226201	1.05955	1.14549	1.13797	0.845832	4.27263	0.0080544	0.0991609
ENSG00000214160	ALG3	0.377309	0.371984	0.278606	0.306196	5.14587	4.27247	0.00805585	0.0991609
ENSG00000144136	SLC20A1	-0.875081	-0.753949	-0.481133	-0.609769	6.09691	4.26858	0.00809087	0.0995233
ENSG00000126603	GLIS2	-0.426655	-0.419833	-0.391384	-0.447008	5.31769	4.26226	0.0081482	0.100151
ENSG00000013392	RWDD2A	-0.446134	-0.651072	-0.407351	-0.609253	3.58101	4.26173	0.0081531	0.100151
ENSG00000164284	GRPEL2	-0.313259	-0.258821	-0.426115	-0.440582	3.83885	4.25507	0.00821394	0.100829
ENSG00000284693	NA	1.21199	1.12394	1.04841	1.1357	1.69026	4.2533	0.00823023	0.100959
ENSG00000159307	SCUBE1	1.59085	1.42701	3.20039	4.90676	-1.50749	4.25005	0.00826024	0.101258
ENSG00000232742	RHOQP2	0.236434	1.0023	1.10342	1.38417	-0.181601	4.24597	0.008298	0.101544
ENSG00000148985	PGAP2	0.52579	0.298948	0.0937156	-0.0924472	2.99121	4.24591	0.00829853	0.101544
ENSG00000212864	RNF208	-0.564271	-0.788314	-0.942916	-0.865041	2.05654	4.24517	0.00830544	0.101544
ENSG00000126458	RRAS	0.163923	0.530623	0.488303	0.551162	6.56848	4.24507	0.00830635	0.101544
ENSG00000171603	CLSTN1	0.401705	0.558556	0.636955	0.58575	9.41628	4.24303	0.00832535	0.101706
ENSG00000144824	PHLDB2	0.21219	0.295009	0.695122	0.456989	6.86369	4.23957	0.00835765	0.101967
ENSG00000109189	USP46	0.485378	0.712413	1.04016	1.02672	6.11006	4.23951	0.00835815	0.101967
ENSG00000188133	TMEM215	-0.796461	-2.06484	-4.56401	-3.15592	2.33471	4.23701	0.00838157	0.102134
ENSG00000175582	RAB6A	0.0535806	0.0578566	0.17683	0.311777	7.27079	4.23683	0.00838331	0.102134
ENSG00000188227	ZNF793	0.198567	-0.614641	-0.540482	-0.835538	1.84772	4.23292	0.00842009	0.102512
ENSG00000172780	RAB43	-1.23002	-0.980953	-1.26851	-1.06697	2.5328	4.23104	0.0084378	0.102658
ENSG00000180694	TMEM64	0.983041	0.952062	0.762705	0.826973	5.64998	4.22635	0.00848221	0.103128
ENSG00000123933	MXD4	0.384066	0.500293	0.439983	0.549507	7.76063	4.2255	0.0084903	0.103156
ENSG00000105894	PTN	-0.930732	-1.40614	-2.06562	-1.86165	4.30519	4.22161	0.0085274	0.103536
ENSG00000197948	FCHSD1	-0.351752	-0.505916	-0.373973	-0.378574	4.46649	4.21789	0.00856304	0.103862
ENSG00000130309	COLGALT1	0.217895	0.571015	0.583546	0.652813	7.85299	4.21759	0.00856592	0.103862
ENSG00000262061	RP11-1260E13.4	5.39238	7.62544	7.89063	8.73373	-0.0191496	4.32565	0.00860557	0.104254
ENSG00000162430	SEPN1	-0.146101	-0.239759	-0.343024	-0.407496	7.99444	4.21302	0.00860993	0.104254
ENSG00000196711	FAM150A	-2.69547	-2.61112	-6.84443	-2.90359	-2.00999	4.32379	0.00862258	0.104329
ENSG00000186687	LYRM7	0.680673	0.871307	0.756041	0.779933	4.30555	4.21117	0.00862779	0.104329
ENSG00000182240	BACE2	-0.640159	-0.837171	-0.891604	-0.902054	5.62924	4.21037	0.00863555	0.104352
ENSG00000165023	DIRAS2	1.84934	2.42316	2.43346	2.75372	5.65233	4.20778	0.00866067	0.104585
ENSG00000163492	CCDC141	8.09065	6.59785	5.86263	5.21172	-1.38098	4.52348	0.00869611	0.104921
ENSG00000183668	PSG9	-0.950506	-1.7136	-2.61238	-2.88714	0.0826292	4.20333	0.00870396	0.104921
ENSG00000112033	PPARD	-0.3549	-0.460433	-0.420276	-0.377497	5.95708	4.20257	0.00871142	0.104921
ENSG00000106809	OGN	3.88068	4.09439	3.99877	3.89699	0.334488	4.2025	0.00871206	0.104921
ENSG00000184900	SUMO3	0.322564	0.40068	0.332781	0.285495	6.60584	4.19938	0.0087426	0.105218
ENSG00000150760	DOCK1	-0.261042	-0.366456	-0.431638	-0.453645	7.03307	4.19818	0.00875438	0.105289
ENSG00000134574	DDB2	-0.473438	-0.504254	-0.688047	-0.486971	5.03045	4.19481	0.00878759	0.105592
ENSG00000063127	SLC6A16	-0.641887	-0.867018	-1.04104	-1.2486	1.59384	4.19411	0.00879452	0.105592
ENSG00000198108	CHSY3	0.975557	1.46599	1.71814	1.74116	3.96839	4.19382	0.00879734	0.105592
ENSG00000184557	SOCS3	-0.995195	-1.43063	-1.21742	-1.69459	5.18714	4.19241	0.00881134	0.105642
ENSG00000108641	B9D1	0.518645	0.555512	0.591697	0.480438	3.53492	4.19164	0.00881888	0.105642
ENSG00000160447	PKN3	-0.625921	-0.711261	-0.623194	-0.766151	1.92873	4.19122	0.00882306	0.105642
ENSG00000113407	TARS	-0.321504	-0.354304	-0.461424	-0.442708	6.65859	4.19066	0.0088286	0.105642
ENSG00000155011	DKK2	-2.36271	-2.80582	-3.43448	-2.98754	-1.12869	4.26112	0.00883112	0.105642
ENSG00000105088	OLFM2	-1.26977	-1.5345	-2.12796	-2.53076	2.01393	4.18913	0.00884384	0.105675
ENSG00000145332	KLHL8	0.0344734	0.368514	0.467806	0.512611	4.62903	4.18893	0.00884576	0.105675
ENSG00000237940	AC093642.3	2.68809	2.61651	2.50586	2.67766	1.3759	4.1867	0.00886796	0.105869
ENSG00000128340	RAC2	-0.753827	-1.22608	-1.41093	-1.40344	3.90699	4.18311	0.00890377	0.106155
ENSG00000125454	SLC25A19	0.321442	1.15151	1.12728	1.29719	2.14956	4.18311	0.00890382	0.106155
ENSG00000140859	KIFC3	-0.683159	-0.651405	-0.578129	-0.406949	6.14302	4.17702	0.00896491	0.106812
ENSG00000110987	BCL7A	-0.519967	-0.814628	-0.876748	-0.94096	3.24853	4.17446	0.00899072	0.10698
ENSG00000103942	HOMER2	0.359551	0.726452	2.32093	2.51988	-0.0915825	4.17444	0.00899096	0.10698
ENSG00000145715	RASA1	-0.301142	-0.315028	-0.243207	-0.283025	5.81428	4.17099	0.00902591	0.107324
ENSG00000131584	ACAP3	0.219433	0.289668	0.378091	0.494518	6.43557	4.16832	0.00905307	0.107575
ENSG00000164237	CMBL	0.831824	0.731755	0.2284	0.324176	5.12526	4.16728	0.00906361	0.107629
ENSG00000013561	RNF14	0.217586	0.289362	0.249356	0.42705	5.64211	4.16634	0.00907322	0.107671
ENSG00000184227	ACOT1	1.14233	1.31394	1.45787	1.44129	3.29509	4.16514	0.00908546	0.107745
ENSG00000147140	NONO	-0.180455	-0.23007	-0.257156	-0.280334	8.27217	4.1644	0.00909305	0.107763
ENSG00000163803	PLB1	1.84237	1.88256	1.93051	1.87093	2.03418	4.16254	0.00911207	0.107917
ENSG00000102805	CLN5	0.382705	0.48404	0.617766	0.62506	3.39456	4.15627	0.0091766	0.108609
ENSG00000053254	FOXN3	-0.657362	-0.872266	-0.82546	-0.862164	6.69324	4.15213	0.00921947	0.109044
ENSG00000069399	BCL3	-0.689655	-0.808181	-0.910855	-1.00081	4.80834	4.15135	0.00922752	0.109067
ENSG00000005471	ABCB4	-2.50515	-3.90446	-2.3748	-2.47107	-0.78007	4.14982	0.0092434	0.109182
ENSG00000134440	NARS	-0.219521	-0.307807	-0.300293	-0.315808	7.10504	4.14776	0.00926493	0.109292
ENSG00000159713	TPPP3	1.67593	1.32253	1.18335	0.771604	0.405788	4.14776	0.00926495	0.109292
ENSG00000038382	TRIO	-0.446983	-0.615505	-0.593108	-0.609258	8.20383	4.1451	0.00929265	0.109546
ENSG00000115310	RTN4	-0.397206	-0.351288	-0.257537	-0.162191	9.0722	4.14445	0.00929955	0.109555
ENSG00000188070	C11orf95	0.00740795	0.33108	0.649127	0.662449	6.3188	4.14002	0.00934598	0.109989
ENSG00000133818	RRAS2	-0.445362	-0.240696	-0.227721	-0.132486	5.59558	4.13977	0.00934867	0.109989
ENSG00000163219	ARHGAP25	-1.33978	-1.86468	-1.63967	-2.04144	1.6216	4.13826	0.00936459	0.110103
ENSG00000144649	FAM198A	1.64993	2.54589	2.52036	2.72546	1.92526	4.13414	0.00940813	0.110542
ENSG00000138668	HNRNPD	-0.187657	-0.228131	-0.223008	-0.352284	6.86743	4.13299	0.0094203	0.110613
ENSG00000138246	DNAJC13	0.0144986	0.180435	0.274287	0.241471	7.11246	4.12647	0.00948987	0.111356
ENSG00000204397	CARD16	-1.28521	-1.48206	-1.60791	-1.61735	4.21431	4.12538	0.0095015	0.111419
ENSG00000244953	RP11-613D13.8	-2.38573	2.58185	3.48482	3.23811	-2.03363	4.23032	0.00952789	0.111655
ENSG00000104738	MCM4	-0.604328	-0.55859	-0.726158	-0.946692	5.15637	4.12132	0.00954506	0.111719
ENSG00000172345	STARD5	0.827036	1.11311	1.2524	1.16745	3.53952	4.12112	0.00954727	0.111719
ENSG00000250397	RP11-1391J7.1	-0.318099	-1.45515	-0.772917	-0.645986	0.659099	4.12064	0.00955244	0.111719
ENSG00000163618	CADPS	-2.52917	-2.7686	-3.94429	-4.0051	-1.56643	4.12009	0.0095584	0.111719
ENSG00000139641	ESYT1	-0.423513	-0.479794	-0.574063	-0.54149	7.12379	4.11815	0.00957926	0.11189
ENSG00000149177	PTPRJ	-0.725827	-0.964289	-0.887682	-1.06528	5.40642	4.11021	0.00966546	0.112823
ENSG00000069424	KCNAB2	-0.455973	-0.645205	-0.680282	-0.904446	3.78079	4.10691	0.00970153	0.113097
ENSG00000280241	RP11-290O12.2	4.25469	4.91371	6.34957	6.01163	-2.0617	4.30245	0.00970161	0.113097
ENSG00000110900	TSPAN11	-0.45624	-1.35268	-1.74791	-1.68023	4.14035	4.10416	0.0097318	0.113325
ENSG00000189221	MAOA	2.57437	3.0685	3.8128	4.01323	5.25614	4.10357	0.0097382	0.113325
ENSG00000187735	TCEA1	-0.320569	-0.340432	-0.50182	-0.535706	6.59122	4.10339	0.00974022	0.113325
ENSG00000177606	JUN	0.375581	0.6511	0.631624	0.692887	7.61189	4.09971	0.00978083	0.113619
ENSG00000115963	RND3	-0.533775	-0.480211	-0.309768	-0.167921	8.77321	4.09939	0.00978431	0.113619
ENSG00000169432	SCN9A	-1.37541	-2.0438	-2.10808	-1.73733	4.46797	4.09936	0.00978462	0.113619
ENSG00000087903	RFX2	-0.586631	-0.687651	-0.683494	-0.735422	3.15552	4.09831	0.00979631	0.113639
ENSG00000091844	RGS17	-0.209941	-0.412538	0.745591	1.28937	1.38866	4.09805	0.00979909	0.113639
ENSG00000183155	RABIF	0.284722	0.339739	0.430847	0.595509	3.77131	4.09594	0.00982251	0.113836
ENSG00000087152	ATXN7L3	0.0202775	0.123233	0.149196	0.224794	6.45149	4.09426	0.00984115	0.113978
ENSG00000259820	AC083843.1	0.252629	-0.0767257	0.771709	0.906826	0.266402	4.09356	0.009849	0.113995
ENSG00000134248	LAMTOR5	0.0367967	0.239648	0.28616	0.304948	5.43358	4.08881	0.00990201	0.114535
ENSG00000198517	MAFK	-1.0132	-0.748978	-0.604274	-0.4649	5.42313	4.08713	0.00992083	0.114621
ENSG00000185222	TCEAL9	0.440672	0.437176	0.461903	0.523025	6.80624	4.08699	0.00992241	0.114621
ENSG00000109819	PPARGC1A	2.51671	2.90762	3.59224	3.37228	2.30755	4.08642	0.00992875	0.114621
ENSG00000137675	MMP27	-2.48765	-2.5541	-1.85319	-3.83122	-0.336469	4.08574	0.00993645	0.114636
ENSG00000092445	TYRO3	0.59191	0.792457	0.723477	0.637408	5.95889	4.08193	0.00997931	0.115056
ENSG00000242798	RP11-506M12.1	-0.684864	-1.22311	-2.49263	-0.823859	-1.27255	4.07826	0.0100208	0.115419
ENSG00000117155	SSX2IP	-0.531494	-0.708554	-1.01092	-1.12558	4.40011	4.07766	0.0100276	0.115419
ENSG00000077454	LRCH4	-0.612735	-0.524604	-0.439209	-0.310974	3.97011	4.07742	0.0100303	0.115419
ENSG00000186567	CEACAM19	-0.875425	-1.11078	-1.16352	-1.35985	3.1655	4.07431	0.0100657	0.115752
ENSG00000141298	SSH2	-0.176444	-0.420884	-0.573466	-0.589667	4.76635	4.07157	0.0100969	0.116036
ENSG00000176845	METRNL	0.27845	0.521961	0.743659	0.609087	5.65457	4.06847	0.0101324	0.11637
ENSG00000166171	DPCD	0.617979	0.443165	0.587511	0.530188	3.17351	4.06636	0.0101566	0.116573
ENSG00000114023	FAM162A	0.331263	0.349549	0.222656	-0.0434135	4.00353	4.06446	0.0101785	0.116749
ENSG00000115042	FAHD2A	-0.300127	-0.479192	-0.383356	-0.476145	4.23086	4.06198	0.0102071	0.117001
ENSG00000179085	DPM3	0.393004	0.643342	0.636209	0.458003	4.24053	4.0612	0.0102162	0.11703
ENSG00000261594	TPBGL	0.204206	0.824518	1.75456	1.74748	-0.087187	4.06014	0.0102284	0.117095
ENSG00000147614	ATP6V0D2	-1.73225	-3.21083	-3.13292	-3.69556	-1.11277	4.05937	0.0102374	0.117123
ENSG00000281091	RP13-349O20.2	-0.255328	0.916594	0.966508	0.381367	-0.769884	4.05706	0.0102642	0.117354
ENSG00000108381	ASPA	2.52121	3.35282	3.86032	3.97977	-0.918986	4.0558	0.0102789	0.117428
ENSG00000161542	PRPSAP1	-0.241611	-0.317293	-0.409246	-0.386209	5.35061	4.05537	0.0102839	0.117428
ENSG00000179348	GATA2	-0.43457	-0.552895	-0.601468	-0.626335	6.80341	4.05405	0.0102992	0.117528
ENSG00000119328	FAM206A	0.430539	0.483115	0.408715	0.493653	3.70791	4.05331	0.0103078	0.117552
ENSG00000163001	CFAP36	0.325952	0.380042	0.289313	0.218461	4.59682	4.05254	0.0103168	0.117579
ENSG00000015133	CCDC88C	-3.3032	-3.34759	-2.83911	-3.23445	-0.91532	4.05168	0.0103269	0.117619
ENSG00000165655	ZNF503	0.524284	0.762245	0.801008	0.699839	6.72523	4.04895	0.0103589	0.117908
ENSG00000143416	SELENBP1	0.885652	0.873511	0.599341	0.603973	4.74784	4.04559	0.0103984	0.118282
ENSG00000255201	RP11-350N15.4	-0.820066	-1.99679	-1.06474	-1.95442	-0.814572	4.04036	0.0104602	0.118909
ENSG00000184271	POU6F1	-0.0141156	-0.326375	-0.3961	-0.539652	3.91409	4.03869	0.0104801	0.119059
ENSG00000126756	UXT	0.109493	0.448436	0.406489	0.355018	4.30141	4.03569	0.0105159	0.119389
ENSG00000177519	RPRM	4.26213	6.1464	6.4656	7.85057	-0.547456	4.13449	0.0105622	0.119839
ENSG00000167780	SOAT2	2.23456	3.35099	3.91784	4.42018	-0.989773	4.02073	0.0106959	0.121279
ENSG00000236136	ADORA2BP1	1.35648	3.39313	3.53696	4.41372	-1.77652	4.01946	0.0107113	0.121376
ENSG00000151240	DIP2C	-0.308546	-0.331324	-0.342004	-0.343038	6.44875	4.01868	0.0107208	0.121407
ENSG00000172456	FGGY	0.339297	0.895047	1.01703	1.11564	2.21084	4.0174	0.0107364	0.121506
ENSG00000162836	ACP6	-0.471989	-0.591554	-0.908141	-0.822876	2.67818	4.01517	0.0107636	0.121722
ENSG00000100399	CHADL	0.256901	0.328802	-0.537274	-0.406667	0.425134	4.01472	0.0107691	0.121722
ENSG00000230551	CTB-89H12.4	-0.209765	-0.775917	-0.360932	-0.647005	3.25777	4.01057	0.0108199	0.12222
ENSG00000103544	C16orf62	0.203465	0.25273	0.199072	0.266105	6.12562	4.0087	0.010843	0.122402
ENSG00000205609	EIF3CL	0.0521958	2.2577	3.26483	0.697352	2.7099	4.00708	0.010863	0.122499
ENSG00000261327	RP11-863P13.3	-1.20675	-2.49499	-2.5703	-4.09349	-1.38587	4.00689	0.0108653	0.122499
ENSG00000148154	UGCG	-0.640908	-0.873798	-0.956632	-0.84291	6.28666	4.00504	0.0108882	0.122675
ENSG00000169136	ATF5	-0.293235	-0.295558	-0.519968	-0.471834	4.12318	4.00452	0.0108946	0.122675
ENSG00000179859	AC025335.1	-0.246272	0.0280327	0.561355	0.924015	3.27363	4.00326	0.0109103	0.122773
ENSG00000105185	PDCD5	0.491629	0.53073	0.517359	0.405805	4.70929	3.99963	0.0109553	0.123203
ENSG00000267197	CTC-429L19.3	-1.88716	0.200317	-0.536156	-5.1879	-1.90035	4.09807	0.0109861	0.123471
ENSG00000138162	TACC2	-0.348987	-0.435026	-0.501332	-0.794888	3.8869	3.99583	0.0110028	0.123475
ENSG00000268858	RP4-591C20.9	0.06862	0.406134	0.402595	0.612084	2.60368	3.99527	0.0110097	0.123475
ENSG00000157005	SST	5.78228	6.12537	7.26996	6.91017	3.05406	4.05863	0.0110208	0.123475
ENSG00000185885	IFITM1	-0.506375	-0.583185	-0.76353	-0.954646	7.55382	3.99435	0.0110214	0.123475
ENSG00000134508	CABLES1	-1.26979	-1.74005	-2.14153	-2.37882	2.59735	3.99417	0.0110236	0.123475
ENSG00000142168	SOD1	0.217357	0.297022	0.253539	0.253366	6.50901	3.99381	0.0110281	0.123475
ENSG00000172476	RAB40A	1.66115	1.9338	1.95256	1.87133	1.97578	3.99299	0.0110384	0.123475
ENSG00000167747	C19orf48	0.182534	0.159742	-0.290087	-0.338048	3.97207	3.99271	0.0110418	0.123475
ENSG00000106305	AIMP2	0.322552	0.456597	0.560369	0.55076	3.9358	3.99015	0.011074	0.123757
ENSG00000124508	BTN2A2	-0.629719	-0.83612	-1.00144	-1.02268	4.19288	3.98575	0.0111297	0.124302
ENSG00000168542	COL3A1	1.03891	1.14937	0.934044	0.815084	13.8478	3.98452	0.0111452	0.124397
ENSG00000126106	TMEM53	0.407643	0.838644	0.664842	0.774079	2.38346	3.98323	0.0111616	0.124502
ENSG00000136770	DNAJC1	0.303146	0.38556	0.428503	0.436821	5.15077	3.98261	0.0111695	0.124512
ENSG00000076555	ACACB	0.38408	0.63206	0.881296	0.896333	3.7968	3.98062	0.0111949	0.124688
ENSG00000213445	SIPA1	-0.333181	-0.397453	-0.544431	-0.450551	5.46665	3.98027	0.0111993	0.124688
ENSG00000156256	USP16	0.289527	0.285919	0.350567	0.368669	5.6979	3.97809	0.0112271	0.12492
ENSG00000115970	THADA	0.221176	0.364424	0.316903	0.28434	4.96381	3.97751	0.0112346	0.124925
ENSG00000119042	SATB2	-0.616495	-0.662849	-0.681292	-0.671588	3.70679	3.97631	0.0112498	0.124941
ENSG00000148737	TCF7L2	0.124376	0.56965	0.951365	1.02804	5.85565	3.97586	0.0112557	0.124941
ENSG00000124134	KCNS1	-0.853939	-2.33388	-1.7301	-1.61106	0.663791	3.97528	0.0112631	0.124941
ENSG00000153012	LGI2	-0.352408	3.16557	4.89242	4.76422	-0.770732	3.97521	0.011264	0.124941
ENSG00000106245	BUD31	-0.103151	-0.197186	-0.306391	-0.346459	4.61407	3.97369	0.0112835	0.12508
ENSG00000285873	NA	3.90002	4.07067	4.53341	4.18374	-0.453951	3.97182	0.0113076	0.125269
ENSG00000144746	ARL6IP5	0.41216	0.380811	0.558485	0.56911	7.34965	3.97125	0.011315	0.125272
ENSG00000093183	SEC22C	0.219576	0.290715	0.329466	0.461418	5.95957	3.97032	0.0113269	0.125327
ENSG00000128016	ZFP36	0.319599	0.500059	0.5599	0.705145	5.61102	3.96848	0.0113507	0.125456
ENSG00000152291	TGOLN2	0.178882	0.294828	0.360767	0.403461	8.9464	3.96833	0.0113527	0.125456
ENSG00000108018	SORCS1	-0.15846	3.33652	3.55263	5.00178	-0.949325	4.02934	0.0113825	0.125708
ENSG00000120333	MRPS14	0.255514	0.419429	0.341519	0.413622	4.43924	3.96095	0.0114485	0.126358
ENSG00000136870	ZNF189	0.206724	0.563962	0.851876	1.11755	4.49233	3.95904	0.0114734	0.126555
ENSG00000198060	MARCH5	-0.36559	-0.3627	-0.393896	-0.385379	5.40966	3.95822	0.0114842	0.126596
ENSG00000162923	WDR26	-0.286029	-0.411947	-0.357101	-0.395169	7.474	3.95412	0.011538	0.127111
ENSG00000166897	ELFN2	-1.4086	-2.01045	-2.42535	-2.5924	2.51332	3.95242	0.0115604	0.127173
ENSG00000099840	IZUMO4	1.09694	1.56798	1.42662	0.922949	0.269542	3.9521	0.0115645	0.127173
ENSG00000137558	PI15	3.48715	6.13452	6.78105	7.2727	1.61681	3.95206	0.0115651	0.127173
ENSG00000212724	KRTAP2-3	-2.57287	-2.92604	-3.12071	-2.6862	-1.75289	4.08891	0.0115766	0.127222
ENSG00000221869	CEBPD	1.20328	1.44197	1.5042	1.47128	7.68864	3.95063	0.011584	0.127224
ENSG00000134324	LPIN1	0.396459	0.444779	0.557925	0.676349	6.43138	3.94881	0.0116081	0.127411
ENSG00000142892	PIGK	-0.228768	-0.265656	-0.489195	-0.468108	5.79621	3.94781	0.0116213	0.12743
ENSG00000112149	CD83	3.01506	3.51218	3.70842	3.66923	3.74628	3.94751	0.0116253	0.12743
ENSG00000196296	ATP2A1	-0.283208	-1.05514	-1.11722	-0.868335	0.368157	3.94682	0.0116344	0.12743
ENSG00000143702	CEP170	-0.413986	-0.4747	-0.429378	-0.415012	6.73208	3.94642	0.0116398	0.12743
ENSG00000132780	NASP	-0.342165	-0.401683	-0.567649	-0.627439	5.66367	3.94598	0.0116456	0.12743
ENSG00000101040	ZMYND8	0.0326819	0.191495	0.417095	0.508054	4.60774	3.94257	0.011691	0.127671
ENSG00000166762	CATSPER2	-0.826546	-0.67158	-1.52953	-0.816437	-0.21931	3.94223	0.0116955	0.127671
ENSG00000197119	SLC25A29	-0.612461	-0.672197	-0.641422	-0.613339	4.77616	3.94212	0.0116969	0.127671
ENSG00000136379	ABHD17C	-1.32006	-1.73032	-1.6531	-1.90775	5.08443	3.94195	0.0116993	0.127671
ENSG00000092969	TGFB2	-2.5496	-2.12533	-1.05473	-1.43182	4.21261	3.94164	0.0117034	0.127671
ENSG00000169991	IFFO2	-0.673496	-0.654198	-0.70956	-0.784383	4.37957	3.94	0.0117254	0.127833
ENSG00000215717	TMEM167B	0.30341	0.298873	0.341734	0.3866	6.13062	3.93887	0.0117404	0.127918
ENSG00000115884	SDC1	-0.517682	-0.901943	-1.17956	-0.883089	6.34425	3.93805	0.0117514	0.12796
ENSG00000148700	ADD3	0.634422	0.857671	1.04329	1.06939	6.95884	3.93639	0.0117738	0.128125
ENSG00000151461	UPF2	0.206097	0.306626	0.342864	0.341865	5.96184	3.93554	0.0117852	0.128171
ENSG00000070718	AP3M2	-0.0872892	-0.188716	-0.356743	-0.361518	4.13483	3.9341	0.0118046	0.128252
ENSG00000139514	SLC7A1	-0.365443	-0.433963	-0.668106	-0.666788	6.70128	3.93392	0.011807	0.128252
ENSG00000189001	SBSN	0.028712	-0.0176274	1.80773	1.82933	0.40616	3.92778	0.01189	0.128957
ENSG00000223561	AC003090.1	3.955	4.15748	4.20405	3.65426	-1.3275	3.92759	0.0118926	0.128957
ENSG00000136935	GOLGA1	0.251982	0.252109	0.37413	0.375944	4.96166	3.92722	0.0118977	0.128957
ENSG00000232973	CYP1B1-AS1	1.68794	2.0885	1.86102	2.75097	-0.270423	3.92653	0.011907	0.128957
ENSG00000130052	STARD8	1.11812	2.00807	1.69279	2.13806	3.95381	3.92646	0.011908	0.128957
ENSG00000204291	COL15A1	1.28115	2.212	2.55504	2.46382	8.36125	3.92228	0.0119651	0.12949
ENSG00000084093	REST	-0.23437	-0.328677	-0.29494	-0.232623	6.10254	3.92167	0.0119733	0.12949
ENSG00000157150	TIMP4	1.70367	2.31168	2.35718	2.96369	-0.368475	3.92126	0.011979	0.12949
ENSG00000109670	FBXW7	0.0264584	0.165167	0.483712	0.419235	4.35998	3.91894	0.0120107	0.129754
ENSG00000258704	SRP54-AS1	-1.07615	-1.37269	-1.12105	-0.100761	-0.853265	3.91788	0.0120253	0.129832
ENSG00000234546	RP3-510D11.2	-0.394366	-0.71051	-0.754001	-0.577849	1.61174	3.91635	0.0120464	0.129982
ENSG00000136147	PHF11	0.283835	0.346778	0.447405	0.45242	4.76408	3.90903	0.0121477	0.130995
ENSG00000006016	CRLF1	-0.329434	1.03284	1.98193	2.97614	1.28356	3.90846	0.0121556	0.131001
ENSG00000197296	FITM2	0.400253	0.36827	0.38373	0.546527	4.46681	3.90703	0.0121754	0.131135
ENSG00000241399	CD302	0.912696	1.18195	1.3273	1.31382	4.4283	3.90558	0.0121956	0.1312
ENSG00000124795	DEK	-0.414887	-0.39437	-0.423385	-0.421051	6.73439	3.90555	0.0121961	0.1312
ENSG00000174500	GCSAM	-1.05119	-2.86119	-3.05797	-2.59233	-1.60769	3.90444	0.0122115	0.131287
ENSG00000285043	NA	-1.05024	-0.763004	-0.970615	-0.6048	0.258102	3.90389	0.0122193	0.131291
ENSG00000123095	BHLHE41	-0.400161	-0.960938	-1.79253	-1.29142	3.27917	3.90323	0.0122285	0.131311
ENSG00000163431	LMOD1	0.726717	1.13407	1.2208	1.14386	8.11208	3.90005	0.0122731	0.131711
ENSG00000108826	MRPL27	0.239918	0.273077	0.381931	0.341897	4.52907	3.89936	0.0122827	0.131735
ENSG00000143157	POGK	-0.22363	-0.252105	-0.363656	-0.258022	5.84612	3.89809	0.0123006	0.131809
ENSG00000156273	BACH1	-0.684641	-0.7794	-0.666173	-0.76464	6.42079	3.89782	0.0123044	0.131809
ENSG00000113621	TXNDC15	0.257236	0.314394	0.359577	0.442736	6.8459	3.8955	0.0123371	0.132079
ENSG00000138629	UBL7	0.119489	0.105195	-0.162053	-0.186822	4.84797	3.89476	0.0123476	0.132113
ENSG00000074582	BCS1L	0.496714	0.423325	0.324497	0.357469	3.75276	3.88427	0.0124968	0.133629
ENSG00000135378	PRRG4	1.16054	1.77266	2.67171	2.94247	2.46336	3.88238	0.0125238	0.133838
ENSG00000175066	GK5	0.0851764	0.221798	0.466064	0.408431	5.03869	3.88038	0.0125527	0.134065
ENSG00000054118	THRAP3	0.198437	0.12273	0.182639	0.182121	7.3528	3.87934	0.0125675	0.134112
ENSG00000260428	SCX	-0.994492	-1.27474	-2.45753	-1.77488	1.9488	3.87903	0.0125721	0.134112
ENSG00000080709	KCNN2	-2.44472	-4.21841	-3.68199	-3.31455	-1.32344	3.87818	0.0125843	0.134162
ENSG00000080561	MID2	-0.0256695	-0.138454	-0.462901	-0.26284	3.87762	3.87578	0.012619	0.134452
ENSG00000008256	CYTH3	-0.723726	-0.72273	-0.799348	-0.815472	6.49298	3.87457	0.0126365	0.134473
ENSG00000136636	KCTD3	0.28597	0.285458	0.297028	0.282124	6.27219	3.87441	0.0126388	0.134473
ENSG00000127946	HIP1	-0.642653	-0.873861	-0.848458	-0.949316	6.32226	3.87408	0.0126436	0.134473
ENSG00000099904	ZDHHC8	0.233236	0.26207	0.249713	0.275467	6.23655	3.86936	0.0127122	0.135122
ENSG00000173334	TRIB1	-1.00853	-1.09756	-1.0603	-1.06969	4.49277	3.86875	0.0127211	0.135136
ENSG00000011347	SYT7	-0.665154	-1.21032	-1.62354	-1.55487	2.03239	3.86611	0.0127596	0.135464
ENSG00000182963	GJC1	-0.43726	-0.605806	-0.456644	-0.482395	5.93356	3.8641	0.0127891	0.135541
ENSG00000033030	ZCCHC8	-0.171856	-0.322631	-0.398611	-0.335618	4.08363	3.86366	0.0127956	0.135541
ENSG00000181350	LRRC75A	-0.406486	-0.42876	-0.985684	-0.943204	1.52744	3.86357	0.0127968	0.135541
ENSG00000255191	RP11-626H12.1	-1.40565	-1.57442	-4.20384	-2.74249	-0.769928	3.86355	0.0127972	0.135541
ENSG00000181104	F2R	-0.728489	-0.599282	-0.498601	-0.579653	9.08695	3.86129	0.0128304	0.135812
ENSG00000244578	LINC01391	-0.856915	-1.1431	-1.2692	-1.30223	3.34495	3.86025	0.0128456	0.135892
ENSG00000143420	ENSA	0.147738	0.212168	0.296072	0.321018	6.44079	3.85709	0.0128923	0.136292
ENSG00000203706	SERTAD4-AS1	-1.02901	-1.33299	-1.70181	-1.49368	2.77563	3.85666	0.0128987	0.136292
ENSG00000010322	NISCH	0.40984	0.280238	0.211176	0.161545	7.65536	3.85594	0.0129093	0.136324
ENSG00000189067	LITAF	0.269578	0.498226	0.620577	0.630781	8.09044	3.85245	0.0129612	0.136791
ENSG00000165644	COMTD1	0.451869	0.790874	0.877501	0.956115	2.19291	3.85144	0.0129762	0.136868
ENSG00000127980	PEX1	-0.2918	-0.336088	-0.3929	-0.315151	4.01804	3.84876	0.0130161	0.137208
ENSG00000244218	RN7SL81P	-1.86716	0.532061	-0.565022	-0.458428	-1.5338	3.84791	0.0130289	0.137261
ENSG00000139842	CUL4A	-0.135336	-0.195576	-0.253605	-0.193063	6.74283	3.84673	0.0130465	0.137366
ENSG00000203867	RBM20	1.05561	1.4187	2.07754	2.18943	-0.564839	3.9028	0.013097	0.137816
ENSG00000184060	ADAP2	-1.33162	-1.80656	-1.34124	-2.07176	-0.601418	3.84131	0.0131279	0.138055
ENSG00000126803	HSPA2	0.0354245	0.562435	0.720609	0.721566	7.83429	3.84084	0.0131352	0.138055
ENSG00000143067	ZNF697	-0.68098	-0.918042	-0.502518	-0.535227	4.55734	3.83923	0.0131595	0.138229
ENSG00000183801	OLFML1	-0.389371	-1.54886	-1.86662	-2.07782	2.40174	3.83788	0.0131799	0.138244
ENSG00000166123	GPT2	-0.245227	-0.421603	-0.67502	-0.617984	3.91135	3.8377	0.0131826	0.138244
ENSG00000146938	NLGN4X	2.64564	3.78183	3.80462	4.64295	3.29236	3.83759	0.0131842	0.138244
ENSG00000271270	TMCC1-AS1	2.18825	2.60104	2.64504	2.61804	0.00620759	3.835	0.0132236	0.138537
ENSG00000047230	CTPS2	-0.265517	-0.513073	-0.389881	-0.364987	4.30391	3.83443	0.0132322	0.138537
ENSG00000173083	HPSE	1.98438	3.40461	3.50195	3.70423	2.63297	3.83372	0.013243	0.138537
ENSG00000164236	ANKRD33B	1.18056	1.32837	1.10464	1.08238	5.31458	3.8335	0.0132463	0.138537
ENSG00000165304	MELK	-1.14242	-1.01923	-1.27332	-1.61253	2.66374	3.8332	0.013251	0.138537
ENSG00000215712	TMEM242	0.235865	0.280894	0.33783	0.402793	4.63644	3.83051	0.013292	0.138884
ENSG00000176907	C8orf4	-0.737799	-0.972945	-1.2177	-1.43528	4.27653	3.82658	0.0133522	0.139432
ENSG00000182871	COL18A1	0.415643	0.673457	0.867161	0.987251	8.25143	3.81897	0.0134695	0.140574
ENSG00000175782	SLC35E3	0.0942602	0.30088	0.501417	0.596894	3.87695	3.81828	0.0134801	0.140603
ENSG00000171408	PDE7B	1.4216	1.32923	1.27291	1.13858	3.86806	3.81658	0.0135066	0.140797
ENSG00000063854	HAGH	-0.673806	-0.58683	-0.547404	-0.30759	4.20275	3.81353	0.0135541	0.14121
ENSG00000205710	C17orf107	-0.223143	-0.780923	-1.19868	-1.07591	0.964631	3.80982	0.0136121	0.141712
ENSG00000108468	CBX1	-0.319537	-0.424693	-0.358359	-0.363483	6.6863	3.80879	0.0136282	0.141712
ENSG00000174738	NR1D2	-0.149109	-0.436107	-0.466552	-0.516108	6.0237	3.80865	0.0136304	0.141712
ENSG00000198208	RPS6KL1	-1.67174	-2.04588	-1.47708	-1.90617	0.593718	3.80807	0.0136395	0.141712
ENSG00000005810	MYCBP2	0.0864657	0.321667	0.590004	0.525645	6.46682	3.80768	0.0136457	0.141712
ENSG00000186352	ANKRD37	0.662593	0.916339	0.805117	1.19546	1.21313	3.8074	0.01365	0.141712
ENSG00000183770	FOXL2	-0.580743	-0.675065	-0.902466	-0.932053	7.35682	3.80611	0.0136703	0.1418
ENSG00000188517	COL25A1	-1.30956	-2.24363	-2.78318	-3.15197	1.29293	3.80585	0.0136743	0.1418
ENSG00000164758	MED30	0.553394	0.750682	0.618644	0.552007	2.6328	3.80411	0.0137018	0.141938
ENSG00000005022	SLC25A5	-0.169128	-0.247472	-0.396384	-0.479579	6.28306	3.804	0.0137036	0.141938
ENSG00000265778	RP11-17M16.2	1.22993	1.50306	1.61733	1.79795	1.38552	3.80299	0.0137194	0.14202
ENSG00000114115	RBP1	0.407203	0.999817	1.80803	1.62028	7.91665	3.80238	0.0137291	0.142037
ENSG00000086232	EIF2AK1	0.069881	-0.0943728	-0.213708	-0.216432	6.81815	3.80142	0.0137444	0.142039
ENSG00000237441	RGL2	-0.339849	-0.460874	-0.450183	-0.407061	5.19972	3.80136	0.0137452	0.142039
ENSG00000100100	PIK3IP1	0.352211	0.407899	0.578285	0.577774	5.19029	3.79982	0.0137697	0.14221
ENSG00000151131	C12orf45	-0.0371489	-0.618943	-0.452382	-0.671316	2.90203	3.79749	0.0138068	0.142433
ENSG00000170500	LONRF2	1.55662	2.29004	2.67626	2.51779	5.77695	3.79745	0.0138073	0.142433
ENSG00000185252	ZNF74	-0.263277	-0.348037	-0.355182	-0.358237	3.9463	3.79514	0.0138441	0.14273
ENSG00000114423	CBLB	0.272059	0.539011	1.01171	1.09247	6.12071	3.79205	0.0138934	0.143151
ENSG00000150540	HNMT	0.550254	0.870471	0.942869	0.931087	6.2837	3.79158	0.013901	0.143151
ENSG00000163681	SLMAP	-0.159241	-0.192778	-0.240474	-0.165721	6.08584	3.79025	0.0139223	0.143288
ENSG00000120549	KIAA1217	0.349295	0.503127	1.68793	1.68806	4.89824	3.7893	0.0139376	0.143363
ENSG00000152076	CCDC74B	0.889159	1.03891	0.99148	0.940932	3.02966	3.78783	0.0139612	0.143523
ENSG00000009844	VTA1	0.146581	0.261521	0.208832	0.304286	5.87466	3.78567	0.0139959	0.143797
ENSG00000153250	RBMS1	0.0571209	0.181349	0.473322	0.45685	7.50492	3.78282	0.0140421	0.144189
ENSG00000260920	RP1-228H13.5	-0.87315	-1.04154	-0.958975	-0.94269	1.69104	3.78194	0.0140564	0.144221
ENSG00000235885	AC023115.2	1.56702	2.22071	2.7029	2.74775	-0.0254512	3.78084	0.0140741	0.144221
ENSG00000163602	RYBP	0.346056	0.478349	0.504934	0.522769	6.47755	3.78071	0.0140763	0.144221
ENSG00000163162	RNF149	0.0602189	0.298159	0.303337	0.334665	5.51403	3.78063	0.0140776	0.144221
ENSG00000072422	RHOBTB1	-0.502051	-0.678829	-0.626916	-0.62176	5.95685	3.77833	0.0141149	0.14452
ENSG00000113721	PDGFRB	0.047249	0.25217	0.404423	0.469197	10.5249	3.77766	0.0141259	0.144549
ENSG00000139323	POC1B	-0.578316	-0.5172	-0.590635	-0.525031	3.49842	3.77578	0.0141565	0.144779
ENSG00000130508	PXDN	-0.542193	-0.584725	-0.573067	-0.625429	9.86776	3.77529	0.0141646	0.144779
ENSG00000196182	STK40	0.0366983	0.190009	0.354231	0.492454	5.7459	3.77394	0.0141867	0.144922
ENSG00000143819	EPHX1	0.331768	0.353829	0.331443	0.377029	6.20011	3.77328	0.0141975	0.144949
ENSG00000023171	GRAMD1B	-0.751561	-0.816266	-0.285373	-0.163797	2.65879	3.77122	0.0142313	0.145209
ENSG00000154928	EPHB1	-2.06643	-2.13542	-1.73594	-1.9634	0.0420999	3.77041	0.0142445	0.145209
ENSG00000197586	ENTPD6	0.290916	0.464173	0.484924	0.525771	5.41246	3.77024	0.0142474	0.145209
ENSG00000204174	NPY4R	3.62251	-1.62267	-1.62267	1.23339	-1.70995	3.97576	0.0142772	0.14543
ENSG00000038532	CLEC16A	-0.270482	-0.287975	-0.317552	-0.37212	5.22257	3.7669	0.0143023	0.145539
ENSG00000121690	DEPDC7	-0.879171	-1.01404	-0.510617	-1.13287	2.09637	3.76663	0.0143068	0.145539
ENSG00000110330	BIRC2	-0.342513	-0.430158	-0.349883	-0.394112	6.20267	3.76583	0.0143201	0.145539
ENSG00000184117	NIPSNAP1	-0.19897	-0.568611	-0.705131	-0.743289	4.90652	3.7658	0.0143205	0.145539
ENSG00000181026	AEN	-0.261	-0.509134	-0.492668	-0.416916	5.27892	3.76524	0.0143297	0.14555
ENSG00000127990	SGCE	0.317773	0.525371	0.589581	0.777798	5.77036	3.764	0.0143504	0.145676
ENSG00000057704	TMCC3	1.62266	2.11318	2.36884	2.22014	0.791353	3.76198	0.0143839	0.145933
ENSG00000204362	RP11-380J14.1	-2.90284	-3.95982	-3.37799	-1.66694	-1.39043	3.76124	0.0143961	0.145974
ENSG00000159214	CCDC24	0.979107	0.929147	0.821341	0.95811	1.40185	3.76036	0.0144107	0.14604
ENSG00000156968	MPV17L	0.30575	-0.000313855	-1.15737	-0.813866	1.13265	3.75935	0.0144275	0.146083
ENSG00000135912	TTLL4	-0.518911	-0.460538	-0.299265	-0.300064	3.745	3.75912	0.0144313	0.146083
ENSG00000109814	UGDH	0.238382	0.250138	0.372774	0.420976	6.86611	3.7581	0.0144484	0.146172
ENSG00000155096	AZIN1	-0.202091	-0.340273	-0.324869	-0.305421	7.28994	3.75612	0.0144814	0.146413
ENSG00000197892	KIF13B	-0.826192	-0.827513	-0.491403	-0.444869	5.55114	3.75569	0.0144886	0.146413
ENSG00000266412	NCOA4	0.0914519	0.182171	0.304408	0.284942	7.62935	3.75232	0.0145451	0.146868
ENSG00000204147	ASAH2B	-0.323936	-0.693903	-0.656564	-0.75262	2.14465	3.75182	0.0145536	0.146868
ENSG00000174945	AMZ1	0.554671	0.952728	1.36109	1.30681	4.56706	3.75113	0.0145651	0.146868
ENSG00000175538	KCNE3	1.3844	2.02283	2.63106	2.3433	1.53836	3.75105	0.0145665	0.146868
ENSG00000162891	IL20	-3.56504	-4.9428	-3.27279	-3.04854	-1.80325	3.75029	0.0145793	0.146913
ENSG00000184640	SEPT9	-0.195394	-0.311241	-0.40132	-0.393792	8.59065	3.74944	0.0145937	0.146975
ENSG00000134317	GRHL1	-1.43659	-2.05351	-2.0497	-2.55446	-0.937173	3.74842	0.0146108	0.147065
ENSG00000070366	SMG6	-0.311609	-0.396249	-0.342638	-0.470065	5.98094	3.74455	0.0146764	0.147641
ENSG00000102003	SYP	1.52329	2.4512	2.14953	2.50923	-0.713451	3.74225	0.0147154	0.14795
ENSG00000125447	GGA3	0.01599	0.0949034	0.215794	0.239627	5.2192	3.74114	0.0147343	0.148003
ENSG00000269609	RPARP-AS1	-0.324785	-0.340398	-0.931747	-1.08942	0.654504	3.73999	0.0147539	0.148003
ENSG00000259969	RP11-999E24.3	-0.966402	-1.08162	-0.911789	-1.09581	0.57447	3.73977	0.0147576	0.148003
ENSG00000185088	RPS27L	-0.23964	-0.367248	-0.357427	-0.25205	6.72931	3.73953	0.0147617	0.148003
ENSG00000182054	IDH2	-0.149406	-0.282197	-0.414837	-0.578207	5.91093	3.73951	0.0147622	0.148003
ENSG00000187164	SHTN1	-0.342221	-0.699336	-0.689756	-0.735833	2.063	3.73845	0.0147802	0.148101
ENSG00000116871	MAP7D1	-0.35029	-0.380266	-0.309083	-0.262004	7.7354	3.73779	0.0147914	0.14813
ENSG00000111664	GNB3	0.0650642	-0.688099	-0.631594	-0.885233	1.8329	3.73724	0.0148008	0.148141
ENSG00000112290	WASF1	0.14744	0.317449	0.471397	0.518703	4.80264	3.73648	0.0148138	0.148161
ENSG00000006071	ABCC8	1.24196	3.68234	3.18577	6.28133	-1.19401	3.85907	0.0148194	0.148161
ENSG00000204177	BMS1P1	-0.0707114	-0.719183	-0.723905	-0.660514	0.904613	3.73222	0.0148871	0.148754
ENSG00000141027	NCOR1	-0.178506	-0.255759	-0.179802	-0.216477	7.49009	3.72683	0.0149802	0.149546
ENSG00000139154	AEBP2	-0.332951	-0.344569	-0.496362	-0.393686	5.14886	3.72666	0.0149831	0.149546
ENSG00000128918	ALDH1A2	1.21584	1.34044	1.6338	1.92943	6.45899	3.72174	0.0150686	0.150316
ENSG00000221968	FADS3	-0.537533	-0.472354	-0.355091	-0.281053	5.68428	3.72075	0.015086	0.150405
ENSG00000084693	AGBL5	0.198679	0.132174	-0.0870636	-0.0775698	4.85376	3.71925	0.0151122	0.150581
ENSG00000166396	SERPINB7	-2.48516	-3.29994	-1.89851	-2.10597	0.644408	3.71831	0.0151287	0.150617
ENSG00000142149	HUNK	-0.940926	-1.32957	-1.93196	-1.9252	4.56041	3.71808	0.0151326	0.150617
ENSG00000259972	AC009120.6	-0.340358	-1.48154	-0.122009	-1.11139	0.359507	3.7169	0.0151534	0.15074
ENSG00000272447	RP11-182L21.6	0.514909	0.963405	0.557663	0.339479	2.13783	3.71372	0.0152092	0.15121
ENSG00000114098	ARMC8	0.277297	0.302643	0.414593	0.360212	5.29883	3.71234	0.0152335	0.151368
ENSG00000162604	TM2D1	0.277003	0.274822	0.442683	0.379515	4.76143	3.71108	0.0152558	0.151393
ENSG00000218052	ADAMTS7P4	1.28486	1.1463	1.31357	0.906295	2.00364	3.71101	0.015257	0.151393
ENSG00000099953	MMP11	-2.00262	-2.25666	-1.53912	-1.21924	8.57584	3.71055	0.0152652	0.151393
ENSG00000277778	PGM5P2	-0.629194	-1.66577	-1.34039	-1.6237	1.56055	3.71028	0.01527	0.151393
ENSG00000105323	HNRNPUL1	-0.0723042	-0.122159	-0.235378	-0.21253	7.97423	3.70803	0.0153098	0.151677
ENSG00000272636	DOC2B	1.18755	2.03571	3.16757	3.5451	0.386975	3.70742	0.0153206	0.151677
ENSG00000145730	PAM	-0.578457	-0.543553	-0.53901	-0.422226	9.23438	3.70722	0.0153242	0.151677
ENSG00000177374	HIC1	-0.327807	-0.495739	-0.755383	-0.85443	7.1333	3.70498	0.0153639	0.151986
ENSG00000170185	USP38	-0.151003	-0.0655	0.346378	0.320751	5.60479	3.70186	0.0154197	0.152453
ENSG00000125246	CLYBL	1.80865	1.94687	2.0994	2.05082	1.17647	3.69976	0.0154572	0.15274
ENSG00000108064	TFAM	-0.24285	-0.232199	-0.424786	-0.324462	4.68655	3.69922	0.0154669	0.152751
ENSG00000255320	RP11-755F10.1	-1.03779	-0.941757	-1.34298	-0.76269	1.02935	3.69386	0.0155634	0.153618
ENSG00000162426	SLC45A1	0.875089	1.08851	0.862765	0.82421	3.19618	3.69296	0.0155795	0.153693
ENSG00000127863	TNFRSF19	-1.11159	-1.5659	-1.92506	-1.98249	7.67583	3.69208	0.0155955	0.153753
ENSG00000112414	ADGRG6	0.983112	1.14522	1.05919	1.13933	6.82765	3.69129	0.0156097	0.153753
ENSG00000140264	SERF2	0.391817	0.646701	0.564979	0.585519	7.35791	3.69069	0.0156206	0.153753
ENSG00000157999	ANKRD61	0.148184	0.29154	-0.661983	-1.36746	-1.11031	3.69021	0.0156293	0.153753
ENSG00000135709	KIAA0513	0.495474	0.564546	0.617458	0.659548	6.1692	3.6898	0.0156367	0.153753
ENSG00000187796	CARD9	0.852268	1.14875	1.05334	1.15788	4.07886	3.68977	0.0156374	0.153753
ENSG00000111261	MANSC1	0.150699	0.664019	0.520739	0.584592	3.46483	3.6884	0.0156622	0.153872
ENSG00000236532	AL035610.2	2.23357	2.49313	2.64002	3.3257	-1.0269	3.68815	0.0156667	0.153872
ENSG00000164930	FZD6	-0.43649	-0.867999	-0.763248	-1.00661	5.53999	3.68765	0.0156759	0.153877
ENSG00000133112	TPT1	0.244778	0.480609	0.42652	0.438478	9.97358	3.68666	0.0156938	0.153916
ENSG00000204128	C2orf72	1.53411	2.76923	3.28312	3.60525	-0.118261	3.68648	0.0156971	0.153916
ENSG00000069020	MAST4	-0.319746	-0.520485	-0.72046	-0.975316	4.50506	3.68579	0.0157097	0.153955
ENSG00000164327	RICTOR	-0.403955	-0.493643	-0.369255	-0.308009	5.54579	3.68232	0.015773	0.154453
ENSG00000140577	CRTC3	0.517724	0.458834	0.435713	0.407255	6.68174	3.68206	0.0157778	0.154453
ENSG00000101911	PRPS2	0.894062	1.60947	1.55642	1.77006	5.70959	3.68052	0.015806	0.154635
ENSG00000196914	ARHGEF12	-0.318014	-0.424462	-0.416452	-0.43781	8.31403	3.6801	0.0158137	0.154635
ENSG00000070669	ASNS	-0.558511	-1.25147	-1.50173	-1.60413	0.421852	3.67767	0.0158583	0.154918
ENSG00000231943	PGM5P4-AS1	0.284003	2.16323	2.9698	2.75676	-0.353272	3.67758	0.0158601	0.154918
ENSG00000111886	GABRR2	-0.640973	-1.30049	0.0496469	0.0280831	-0.526269	3.67618	0.0158859	0.155086
ENSG00000139269	INHBE	-1.27272	-1.96279	-2.20286	-2.21861	0.97833	3.67397	0.0159267	0.155336
ENSG00000124635	HIST1H2BJ	0.536577	0.906487	1.32965	1.43326	0.339726	3.67344	0.0159364	0.155336
ENSG00000117592	PRDX6	-0.341694	-0.498715	-0.559452	-0.523506	7.27018	3.67337	0.0159377	0.155336
ENSG00000138449	SLC40A1	0.645385	1.05123	1.79225	1.81884	7.33666	3.67069	0.0159874	0.155735
ENSG00000105699	LSR	0.710757	1.13049	1.14949	1.16261	1.86176	3.66846	0.016029	0.156039
ENSG00000243147	MRPL33	0.198846	0.101499	0.374474	0.402359	4.15326	3.66808	0.0160361	0.156039
ENSG00000141562	NARF	-0.324511	-0.467142	-0.427267	-0.318566	4.76346	3.66669	0.0160619	0.156205
ENSG00000070404	FSTL3	0.556649	0.844383	1.08532	1.22543	6.12956	3.6658	0.0160784	0.156281
ENSG00000138801	PAPSS1	-0.348942	-0.409314	-0.394144	-0.388856	6.17059	3.66133	0.0161622	0.156798
ENSG00000029534	ANK1	-1.92329	-2.32961	-1.8568	-2.07617	1.73015	3.6612	0.0161647	0.156798
ENSG00000241258	CRCP	0.147463	0.268804	0.309011	0.352073	5.01903	3.6609	0.0161703	0.156798
ENSG00000166900	STX3	-0.468212	-0.762228	-0.434246	-0.305485	3.9895	3.66076	0.0161728	0.156798
ENSG00000186111	PIP5K1C	0.277203	0.387218	0.380619	0.433949	7.92468	3.66011	0.0161851	0.156798
ENSG00000109738	GLRB	-0.129634	-0.148162	-0.547267	-0.622509	3.99139	3.65997	0.0161878	0.156798
ENSG00000087460	GNAS	-0.301723	-0.280222	-0.318376	-0.257585	9.56973	3.65968	0.0161932	0.156798
ENSG00000167740	CYB5D2	0.355475	0.543012	0.477173	0.474351	4.20948	3.65907	0.0162047	0.156824
ENSG00000101190	TCFL5	0.496227	0.598723	0.42526	0.46073	4.55111	3.65845	0.0162164	0.156852
ENSG00000213782	DDX47	-1.2003	-1.20703	-0.821264	-1.23237	-0.221656	3.65614	0.01626	0.157141
ENSG00000182890	GLUD2	0.351824	1.38298	1.48065	1.62096	0.782846	3.65594	0.0162638	0.157141
ENSG00000112699	GMDS	0.829844	0.445374	0.30777	0.288674	3.19401	3.65489	0.0162837	0.157247
ENSG00000143393	PI4KB	-0.158625	-0.244805	-0.317111	-0.290734	6.65219	3.65285	0.0163222	0.157534
ENSG00000080845	DLGAP4	-0.268367	-0.116135	-0.0397171	0.0703703	7.16585	3.65126	0.0163526	0.157742
ENSG00000142408	CACNG8	-0.855547	-1.58957	-1.76446	-1.02478	0.969761	3.65069	0.0163632	0.157759
ENSG00000119508	NR4A3	0.364739	1.19617	1.67415	1.81877	1.25697	3.64903	0.0163949	0.157979
ENSG00000129473	BCL2L2	0.217458	0.249603	0.317044	0.377848	5.65354	3.64822	0.0164105	0.158044
ENSG00000109113	RAB34	-0.230094	-0.26992	-0.26446	-0.260267	7.0124	3.64695	0.0164347	0.158192
ENSG00000228598	MACC1-AS1	2.54525	2.83752	3.77929	4.0043	-0.602926	3.69713	0.0164952	0.158684
ENSG00000143933	CALM2	-0.506453	-0.398889	-0.317107	-0.281505	8.71669	3.64335	0.0165037	0.158684
ENSG00000187231	SESTD1	0.299256	0.600826	1.07588	1.08387	5.80116	3.64256	0.0165187	0.158684
ENSG00000155111	CDK19	-0.413248	-0.489957	-0.401934	-0.479185	5.65125	3.6422	0.0165257	0.158684
ENSG00000151116	UEVLD	-0.010791	0.200538	0.295176	0.454959	5.4231	3.64196	0.0165303	0.158684
ENSG00000105559	PLEKHA4	-0.338116	-0.498192	-0.677066	-0.73078	5.14451	3.64055	0.0165574	0.158858
ENSG00000076067	RBMS2	-0.446442	-0.620169	-0.621383	-0.646815	6.86019	3.63988	0.0165703	0.158897
ENSG00000188191	PRKAR1B	-0.307685	-0.391379	-0.589146	-0.780687	4.94187	3.6376	0.0166144	0.159194
ENSG00000222022	AC112721.1	-2.91432	-3.6959	-2.02861	-3.43952	-1.47393	3.63735	0.0166192	0.159194
ENSG00000211450	C11orf31	-0.350251	-0.306623	-0.500989	-0.531397	4.59301	3.63458	0.016673	0.159624
ENSG00000073711	PPP2R3A	-0.325746	-0.29641	-0.361404	-0.409987	5.48612	3.62901	0.0167814	0.160576
ENSG00000261578	RP11-21L23.2	1.43434	1.51854	2.04758	2.13175	3.37489	3.62761	0.0168087	0.160751
ENSG00000143753	DEGS1	0.336015	0.479854	0.451066	0.449803	7.39922	3.6241	0.0168775	0.16131
ENSG00000245812	RP11-175K6.1	1.82928	2.5898	2.77597	2.91633	0.693124	3.62371	0.0168853	0.16131
ENSG00000076003	MCM6	-0.36494	-0.304641	-0.650467	-0.736826	4.96013	3.62164	0.0169259	0.161612
ENSG00000220785	MTMR9LP	-0.19166	-0.820365	-1.16528	-1.24771	2.75073	3.62081	0.0169423	0.161682
ENSG00000067082	KLF6	0.0091767	0.412666	0.787443	0.879764	7.1347	3.61994	0.0169596	0.16176
ENSG00000113494	PRLR	0.594554	0.912084	2.05292	2.49575	5.80804	3.61692	0.0170193	0.162242
ENSG00000108700	CCL8	5.77816	8.57605	8.76367	8.0489	2.06972	3.61406	0.0170761	0.162649
ENSG00000104093	DMXL2	0.554671	0.713711	0.917549	0.89731	5.84024	3.61372	0.017083	0.162649
ENSG00000100106	TRIOBP	0.309529	0.592233	0.543055	0.643762	7.77861	3.6128	0.0171012	0.162649
ENSG00000104369	JPH1	2.3101	3.70661	3.9772	4.47916	1.16552	3.61243	0.0171086	0.162649
ENSG00000122257	RBBP6	0.20552	0.327389	0.452969	0.438946	6.36052	3.61207	0.0171157	0.162649
ENSG00000131697	NPHP4	0.195288	0.380499	0.3284	0.443679	4.00188	3.61203	0.0171166	0.162649
ENSG00000250237	CTC-498J12.1	5.46325	4.86906	5.70147	5.77869	-1.92187	3.69342	0.0171309	0.162698
ENSG00000214765	SEPT7P2	0.141092	0.194246	0.703382	0.521582	3.36638	3.60896	0.0171779	0.163025
ENSG00000174705	SH3PXD2B	0.336639	0.506311	0.751171	0.81196	7.76363	3.60868	0.0171836	0.163025
ENSG00000069869	NEDD4	-0.280588	-0.294451	-0.234407	-0.246104	5.35798	3.60649	0.0172276	0.163355
ENSG00000150995	ITPR1	0.908031	1.67284	1.73416	2.41463	4.84993	3.60286	0.0173005	0.163959
ENSG00000003249	DBNDD1	-1.26198	-1.95084	-1.7851	-1.80646	2.03543	3.59828	0.0173933	0.164698
ENSG00000137414	FAM8A1	0.276309	0.259596	0.150754	0.14162	6.33005	3.5981	0.0173969	0.164698
ENSG00000111145	ELK3	-0.520148	-0.61669	-0.603296	-0.523018	6.48819	3.59581	0.0174434	0.16497
ENSG00000151276	MAGI1	-0.703304	-0.679223	-0.696619	-0.645126	4.7353	3.59557	0.0174484	0.16497
ENSG00000119862	LGALSL	-0.479427	-0.929481	-1.10049	-1.09232	2.0885	3.59532	0.0174534	0.16497
ENSG00000105426	PTPRS	0.0284453	-0.0720624	-0.365121	-0.412807	7.24414	3.5914	0.0175335	0.16564
ENSG00000233143	DIRC3-AS1	-2.29348	-2.57445	-4.64211	-2.54679	-2.35237	3.77797	0.017556	0.165684
ENSG00000249346	LINC01016	1.73423	2.57004	3.61866	4.54372	-1.2409	3.59025	0.017557	0.165684
ENSG00000236393	RP11-320G24.1	-2.32366	-2.93035	-1.61106	-1.98526	-1.26986	3.58981	0.017566	0.165684
ENSG00000023572	GLRX2	0.331857	0.235824	0.307296	0.407346	4.13624	3.58928	0.0175769	0.165698
ENSG00000157510	AFAP1L1	-0.855679	-0.926333	-0.848072	-0.761928	3.7633	3.58807	0.0176017	0.165779
ENSG00000185650	ZFP36L1	0.530464	0.6899	0.664428	0.60168	8.82942	3.58796	0.0176041	0.165779
ENSG00000172349	IL16	2.21451	2.27948	2.32872	2.40849	2.22756	3.58672	0.0176295	0.165897
ENSG00000115598	IL1RL2	1.18976	0.924337	1.46701	1.15665	0.277869	3.58644	0.0176352	0.165897
ENSG00000184678	HIST2H2BE	0.560851	0.657296	0.873015	1.03519	3.40208	3.58069	0.017754	0.166927
ENSG00000198763	MT-ND2	0.227781	0.411242	0.408037	0.67087	10.0299	3.57902	0.0177886	0.167109
ENSG00000269293	ZSCAN16-AS1	0.608469	0.963094	0.967104	0.686028	1.35015	3.57885	0.0177922	0.167109
ENSG00000136492	BRIP1	-1.17905	-1.08005	-1.54132	-1.95474	2.61128	3.57765	0.0178171	0.167255
ENSG00000280254	RP11-81A22.4	1.31956	1.28275	0.972767	0.878944	0.281884	3.57414	0.0178903	0.167855
ENSG00000138172	CALHM2	0.374379	0.489899	0.492923	0.469328	5.56399	3.5732	0.0179099	0.167951
ENSG00000135074	ADAM19	-0.585541	-0.806884	-1.01257	-1.14292	7.32845	3.57241	0.0179266	0.16796
ENSG00000172817	CYP7B1	2.55289	3.98616	4.67097	4.91015	2.21146	3.57226	0.0179298	0.16796
ENSG00000172878	METAP1D	1.0493	1.19481	0.884909	0.958431	2.98821	3.56894	0.0179994	0.16837
ENSG00000178700	DHFR2	0.528148	0.542344	0.722641	0.624506	3.55133	3.56839	0.0180109	0.16837
ENSG00000049239	H6PD	0.478727	0.552711	0.683228	0.626793	8.16942	3.56819	0.0180153	0.16837
ENSG00000094975	SUCO	0.0271085	0.169877	0.489017	0.591995	6.37438	3.56808	0.0180175	0.16837
ENSG00000205133	TRIQK	0.463645	0.528831	0.570364	0.610561	5.15757	3.56792	0.0180208	0.16837
ENSG00000048707	VPS13D	0.296526	0.469986	0.809069	0.716389	7.14775	3.56748	0.0180302	0.16837
ENSG00000179820	MYADM	0.467472	0.869691	0.852246	0.859872	8.42809	3.56601	0.0180611	0.16857
ENSG00000149658	YTHDF1	-0.0304716	-0.0626091	-0.209421	-0.152224	5.95456	3.56399	0.0181038	0.16888
ENSG00000136485	DCAF7	-0.153839	-0.240131	-0.272213	-0.255688	7.34635	3.56067	0.0181742	0.169448
ENSG00000205155	PSENEN	0.440149	0.391206	0.614448	0.62177	2.88895	3.55506	0.0182938	0.170475
ENSG00000119227	PIGZ	0.667853	0.559968	0.433004	0.432765	3.07356	3.55391	0.0183185	0.1706
ENSG00000099849	RASSF7	-1.60508	-1.28894	-1.34756	-0.973632	2.3133	3.55354	0.0183264	0.1706
ENSG00000059728	MXD1	-0.380677	-0.260814	-0.293154	-0.0617972	3.61543	3.55299	0.0183383	0.170621
ENSG00000033170	FUT8	-0.410631	-0.539484	-0.720044	-0.782156	6.03985	3.55106	0.0183796	0.170917
ENSG00000124762	CDKN1A	-0.458572	-0.670001	-0.893112	-0.815391	9.26373	3.55009	0.0184007	0.171024
ENSG00000160145	KALRN	0.0851116	0.629321	1.1416	1.67072	5.43659	3.54746	0.0184573	0.17146
ENSG00000144451	SPAG16	0.374597	0.12434	0.144267	-0.0693626	3.65716	3.54553	0.018499	0.171759
ENSG00000129355	CDKN2D	-0.128582	0.134049	0.393803	0.503797	2.63053	3.54424	0.0185271	0.17193
ENSG00000084674	APOB	2.42245	2.71276	2.6305	2.39897	0.569379	3.54166	0.018583	0.172359
ENSG00000141867	BRD4	-0.156048	-0.181684	-0.165589	-0.284244	6.91376	3.5397	0.0186256	0.172665
ENSG00000137496	IL18BP	-0.4767	-0.91887	-0.738214	-0.977577	1.4845	3.53674	0.0186905	0.173033
ENSG00000187778	MCRS1	0.173896	0.296489	0.261641	0.210433	5.51512	3.53663	0.0186927	0.173033
ENSG00000131788	PIAS3	-0.0292112	-0.171531	-0.245584	-0.319296	5.86755	3.53656	0.0186944	0.173033
ENSG00000233818	AP000695.4	-5.25359	-5.25359	-3.58378	-2.87294	-1.87569	3.71708	0.0187221	0.173198
ENSG00000164828	SUN1	-0.457161	-0.420821	-0.492256	-0.453496	7.25266	3.53433	0.0187432	0.173305
ENSG00000113658	SMAD5	-0.0338389	-0.0852496	-0.210028	-0.260172	6.66995	3.53284	0.018776	0.173517
ENSG00000116062	MSH6	-0.175465	-0.213514	-0.361615	-0.338957	5.9498	3.53037	0.0188304	0.17393
ENSG00000103375	AQP8	1.85235	2.73475	2.62799	2.81189	-0.674232	3.57904	0.018859	0.174104
ENSG00000174151	CYB561D1	0.117808	0.187293	0.427824	0.362976	4.66833	3.52829	0.0188764	0.174174
ENSG00000164330	EBF1	1.23011	1.36497	1.38025	1.57102	4.81891	3.52742	0.0188956	0.174262
ENSG00000180998	GPR137C	-1.15874	-1.58793	-0.917095	-1.063	2.22971	3.52671	0.0189112	0.174316
ENSG00000249307	LINC01088	1.94314	2.68666	3.07798	3.45125	-0.0195037	3.5258	0.0189314	0.174411
ENSG00000088448	ANKRD10	-0.307977	-0.448403	-0.380219	-0.342856	6.07023	3.52493	0.0189508	0.1745
ENSG00000079950	STX7	0.0600401	0.167637	0.284266	0.41279	6.20694	3.52378	0.0189764	0.174646
ENSG00000074706	IPCEF1	1.63913	2.05801	2.1162	1.77398	1.22555	3.52219	0.0190117	0.17488
ENSG00000132286	TIMM10B	0.341743	0.404588	0.412454	0.447286	5.24514	3.52166	0.0190236	0.174899
ENSG00000100505	TRIM9	4.27066	4.95794	5.21404	4.96627	0.149781	3.52107	0.0190367	0.17493
ENSG00000213551	DNAJC9	-0.264176	-0.130531	-0.426009	-0.352056	3.7211	3.51793	0.0191069	0.175418
ENSG00000135083	CCNJL	-0.853009	-0.943384	-1.21209	-1.08418	2.31661	3.51776	0.0191107	0.175418
ENSG00000176087	SLC35A4	0.173369	0.290372	0.278711	0.338807	6.01163	3.5173	0.0191211	0.175418
ENSG00000117859	OSBPL9	-0.0915382	-0.287706	-0.442381	-0.358146	6.40075	3.51694	0.0191292	0.175418
ENSG00000138459	SLC35A5	0.242411	0.247199	0.170983	0.314979	5.61349	3.51568	0.0191575	0.175587
ENSG00000186787	SPIN2B	0.777331	0.394462	0.423162	0.182517	2.24261	3.51286	0.0192208	0.176009
ENSG00000131979	GCH1	-0.260262	-2.27561	-0.369196	-0.458731	0.53484	3.51276	0.0192232	0.176009
ENSG00000135241	PNPLA8	0.0514005	0.161581	0.322722	0.384652	5.48767	3.51102	0.0192623	0.176276
ENSG00000077044	DGKD	-0.263405	-0.383332	-0.504423	-0.496519	4.48961	3.51029	0.0192789	0.176337
ENSG00000224905	AP001347.6	0.932542	2.01513	1.75594	1.22236	1.03513	3.50966	0.0192932	0.176378
ENSG00000167114	SLC27A4	0.160417	0.22426	0.358976	0.468521	5.06842	3.5068	0.0193579	0.176789
ENSG00000143842	SOX13	0.465164	0.655909	0.761458	0.822242	5.76678	3.5068	0.0193579	0.176789
ENSG00000103742	IGDCC4	-0.709754	-1.44162	-1.62481	-2.0458	2.27564	3.50474	0.0194047	0.17692
ENSG00000162613	FUBP1	-0.339236	-0.468594	-0.319142	-0.27671	6.10785	3.50467	0.0194063	0.17692
ENSG00000244425	RN7SL268P	-4.61389	-1.93077	-1.68907	-1.59538	-1.66583	3.50433	0.0194142	0.17692
ENSG00000010270	STARD3NL	0.24067	0.357207	0.420547	0.506703	5.49235	3.50425	0.0194159	0.17692
ENSG00000277879	RP11-129M16.4	-0.221476	0.373274	0.614815	0.669741	0.231208	3.50399	0.019422	0.17692
ENSG00000238271	IFNWP19	-0.0965803	-1.54612	-0.898566	-2.0322	-0.618411	3.50182	0.0194714	0.177267
ENSG00000180628	PCGF5	0.124571	0.316383	0.451434	0.547292	6.51925	3.50145	0.0194799	0.177267
ENSG00000204965	PCDHA5	1.22371	2.86278	1.89194	2.61409	-1.4113	3.50038	0.0195044	0.1774
ENSG00000236708	AC073316.1	4.92769	5.93967	6.19163	6.04273	-2.00447	3.64008	0.0195335	0.177573
ENSG00000145685	LHFPL2	0.0774583	0.237578	0.336707	0.27551	6.17232	3.4974	0.0195727	0.177839
ENSG00000115919	KYNU	1.31299	4.0849	3.43511	2.93583	-1.98479	3.49643	0.0195951	0.177952
ENSG00000060642	PIGV	0.228579	0.308491	0.370614	0.54197	3.79684	3.49472	0.0196344	0.178172
ENSG00000162512	SDC3	0.432431	0.885277	0.928405	1.10162	7.62532	3.49415	0.0196475	0.178172
ENSG00000163683	SMIM14	0.179585	0.23338	0.233332	0.304136	6.94411	3.49407	0.0196493	0.178172
ENSG00000004776	HSPB6	1.13939	1.80607	1.50184	1.49176	8.21709	3.49279	0.019679	0.178273
ENSG00000144233	AMMECR1L	0.164142	0.182662	0.428254	0.425157	5.86566	3.49218	0.0196931	0.178273
ENSG00000149489	ROM1	0.750693	0.836634	0.885433	0.794988	1.64597	3.49204	0.0196962	0.178273
ENSG00000119787	ATL2	0.290642	0.578094	0.664519	0.592382	5.21286	3.49126	0.0197143	0.178273
ENSG00000254469	RP11-849H4.2	-1.13546	-0.89663	-1.11025	-0.973249	-0.0223884	3.49032	0.019736	0.178273
ENSG00000170364	SETMAR	0.5631	0.74105	0.667487	0.666663	3.31852	3.4903	0.0197366	0.178273
ENSG00000054983	GALC	0.257033	0.325826	0.363347	0.495631	4.84402	3.49016	0.0197397	0.178273
ENSG00000226237	GAS1RR	0.819475	1.35879	0.803918	1.40426	1.98214	3.48959	0.019753	0.178273
ENSG00000145016	RUBCN	-0.507852	-0.507985	-0.295124	-0.211517	4.68961	3.48947	0.0197558	0.178273
ENSG00000089876	DHX32	-0.433291	-0.445555	-0.401874	-0.516127	5.13369	3.48927	0.0197604	0.178273
ENSG00000061337	LZTS1	-1.42507	-2.25548	-1.71958	-2.01469	1.72458	3.48869	0.0197738	0.178304
ENSG00000238227	C9orf69	0.291845	0.41478	0.465984	0.561011	5.88121	3.48771	0.0197967	0.178421
ENSG00000157654	PALM2-AKAP2	-1.9386	-1.46772	-1.92279	-2.163	0.213282	3.48619	0.0198321	0.178544
ENSG00000198513	ATL1	0.630928	0.71423	1.03306	1.16643	1.70231	3.48596	0.0198375	0.178544
ENSG00000140455	USP3	-0.257514	-0.386838	-0.395034	-0.342419	4.18012	3.48583	0.0198404	0.178544
ENSG00000241163	LINC00877	4.39454	4.39045	4.727	4.43677	-1.20886	3.48511	0.0198572	0.17858
ENSG00000157916	RER1	0.185325	0.225767	0.13981	0.153603	6.73442	3.4848	0.0198645	0.17858
ENSG00000168874	ATOH8	0.199362	0.628907	1.39766	1.62843	5.07544	3.48416	0.0198795	0.178625
ENSG00000196586	MYO6	-0.84483	-0.933321	-0.664477	-0.675174	6.93728	3.4833	0.0198996	0.178671
ENSG00000253347	CTD-2026D20.2	0.271576	-1.52581	-0.701212	-3.23599	-1.60793	3.48308	0.0199046	0.178671
ENSG00000159199	ATP5G1	0.38739	0.497171	0.379676	0.409468	4.52562	3.47958	0.0199868	0.179318
ENSG00000106624	AEBP1	-0.609814	-0.490821	-0.501825	-0.555549	10.322	3.47568	0.0200786	0.180006
ENSG00000233834	AC005083.1	5.09212	4.43408	6.66765	6.29021	-2.05895	3.7872	0.0200837	0.180006
ENSG00000198189	HSD17B11	0.483049	0.703772	0.698256	0.760524	4.69693	3.47223	0.0201602	0.180528
ENSG00000064547	LPAR2	-0.590079	-1.1283	-1.32954	-1.11041	1.31981	3.47214	0.0201622	0.180528
ENSG00000132024	CC2D1A	-0.189204	-0.258021	-0.248431	-0.289967	5.27725	3.47117	0.0201852	0.180644
ENSG00000185565	LSAMP	1.41187	1.98114	2.16712	2.434	3.60734	3.46935	0.0202284	0.18094
ENSG00000120616	EPC1	0.110543	0.310704	0.300793	0.338834	4.69132	3.46748	0.020273	0.181248
ENSG00000160191	PDE9A	-0.757139	-1.03522	-1.08195	-1.13296	2.97562	3.46634	0.0203003	0.181401
ENSG00000164663	USP49	-0.304307	-0.49873	-0.482934	-0.537117	3.47864	3.4642	0.0203515	0.181767
ENSG00000099625	CBARP	-0.474385	-0.378445	-0.673144	-0.46044	4.16701	3.46348	0.0203686	0.181829
ENSG00000124788	ATXN1	0.545152	0.571949	0.633428	0.398986	7.39353	3.46092	0.02043	0.182286
[truncated: 15,837 more rows]

## Sheet: endometriosisFDR<0.05
gene_id	symbol	logFC.conditionendo.time2	logFC.conditionendo.time4	logFC.conditionendo.time6	logFC.conditionendo.time8	logCPM	F	PValue	FDR
ENSG00000118432	CNR1	11.692	12.7952	13.2805	13.9043	6.42031	20.729	9.47277e-08	3.12882e-05
ENSG00000143768	LEFTY2	6.19153	9.07381	11.8549	11.8713	4.8474	11.8587	1.59845e-05	0.00121319
ENSG00000168079	SCARA5	8.90452	10.5593	11.0983	11.7731	5.87502	8.45615	0.000168597	0.00646688
ENSG00000146678	IGFBP1	5.19123	7.94446	11.7452	11.5351	9.50085	8.31218	0.000152842	0.00604455
ENSG00000101938	CHRDL1	4.0102	6.79193	8.32705	10.9042	3.06335	5.76182	0.0016535	0.0330996
ENSG00000259284	RP11-162I7.1	5.51737	8.35421	9.74823	10.5202	1.06257	9.2849	0.000132114	0.00553142
ENSG00000143125	PROK1	5.3298	8.36772	9.67793	10.1154	2.30796	6.35533	0.00106487	0.0243499
ENSG00000227068	RP11-12A16.3	4.09776	6.91239	9.28484	10.0868	0.476632	17.6539	1.00122e-06	0.000178578
ENSG00000179593	ALOX15B	6.35294	7.83145	9.19852	9.62863	0.683103	13.8084	4.68612e-06	0.000539237
ENSG00000127083	OMD	6.23712	7.47003	8.67902	9.03434	4.05575	17.463	4.74951e-07	9.62639e-05
ENSG00000064886	CHI3L2	4.05511	6.51497	7.56809	8.65393	1.01121	8.59864	0.000119634	0.00516847
ENSG00000172179	PRL	5.10684	6.71952	7.55193	8.55131	2.55718	9.57875	5.33178e-05	0.00300942
ENSG00000174944	P2RY14	6.09811	7.55598	8.48348	8.42587	4.00377	7.05171	0.000472858	0.0135375
ENSG00000109906	ZBTB16	7.07861	7.53513	7.61786	7.78707	4.94709	84.4016	1.96644e-14	3.50735e-10
ENSG00000175785	PRIMA1	2.60736	5.29343	6.59077	7.78632	2.88939	24.7575	8.1477e-09	6.60557e-06
ENSG00000187288	CIDEC	5.94841	5.32136	7.38029	7.63517	-1.15469	6.51712	0.00119008	0.0262376
ENSG00000138615	CILP	5.51967	7.26938	7.33241	7.59665	4.56131	5.78746	0.0016112	0.0325438
ENSG00000251216	RP11-161D15.3	3.88488	6.7632	7.29145	7.56723	-0.738159	8.64445	0.000212159	0.00752528
ENSG00000149328	GLB1L2	3.35041	5.85451	6.47333	7.50181	3.84378	6.79794	0.000600037	0.0160382
ENSG00000119283	TRIM67	1.68981	3.49885	6.79488	7.43861	-1.11491	5.87476	0.00211105	0.0393864
ENSG00000138722	MMRN1	4.26148	6.30791	6.98109	7.40806	0.0445208	12.8458	6.95736e-06	0.000685588
ENSG00000110786	PTPN5	1.71182	5.63328	5.79567	7.36863	-0.197978	5.29245	0.00299781	0.0494625
ENSG00000124479	NDP	4.69125	5.8597	6.32678	7.16475	2.21907	7.94214	0.000211043	0.00752528
ENSG00000152086	TUBA3E	4.04224	5.68081	6.37804	7.1413	0.580699	7.85607	0.000227725	0.00788338
ENSG00000198400	NTRK1	4.78841	6.07516	6.93106	7.04198	2.46452	14.9832	1.21093e-06	0.000201852
ENSG00000204335	SP5	3.78381	5.67473	5.93021	6.98679	0.261054	6.3265	0.00109411	0.0247961
ENSG00000005108	THSD7A	3.38942	4.94063	6.66655	6.86262	4.76729	10.7928	2.07851e-05	0.00149843
ENSG00000272632	RP11-362F19.3	5.44637	5.82396	6.19081	6.82888	-1.46473	6.65068	0.000881388	0.0211866
ENSG00000140795	MYLK3	4.01141	5.39329	6.46823	6.73031	0.454622	7.71454	0.000258295	0.00864343
ENSG00000138792	ENPEP	2.41422	4.72005	5.305	6.58282	0.849104	8.96014	8.83297e-05	0.00414592
ENSG00000224650	IGHV3-74	5.33732	6.20745	6.62943	6.56974	1.25089	14.31	1.843e-06	0.000267251
ENSG00000115457	IGFBP2	3.32271	5.49867	6.1073	6.54648	8.29065	11.2745	1.45413e-05	0.00114255
ENSG00000260802	LINC00890	5.07575	5.70443	6.27395	6.53225	5.81501	28.7078	1.63837e-09	2.24784e-06
ENSG00000169116	PARM1	3.72911	5.67892	5.10122	6.32854	5.98092	6.48462	0.000809504	0.0198601
ENSG00000152583	SPARCL1	3.07539	5.23653	5.82074	6.30523	6.24264	7.16527	0.000425569	0.012567
ENSG00000170577	SIX2	3.89425	5.61446	6.02926	6.24985	3.8582	9.98243	3.87111e-05	0.00238087
ENSG00000198626	RYR2	4.24248	5.12135	6.31823	6.21479	-1.37308	7.17044	0.00055596	0.0152791
ENSG00000069535	MAOB	3.52704	5.29615	5.915	6.06123	6.89913	32.8895	3.58903e-10	9.14485e-07
ENSG00000145283	SLC10A6	4.32122	5.24108	5.43826	5.96434	-0.891092	6.28467	0.000983055	0.0230102
ENSG00000164742	ADCY1	2.64375	4.41391	5.67933	5.9622	4.87953	26.0954	4.63482e-09	3.9365e-06
ENSG00000162552	WNT4	5.45817	5.46449	6.03227	5.87842	5.62272	8.53521	0.000126258	0.00536184
ENSG00000197565	COL4A6	3.71782	4.53031	4.86989	5.86134	3.89115	5.3811	0.00244222	0.0436076
ENSG00000169860	P2RY1	2.98237	4.65474	5.10525	5.85576	4.1181	9.56159	5.4057e-05	0.00302515
ENSG00000221866	PLXNA4	2.95714	4.76452	5.53585	5.72608	3.93149	18.4735	1.64427e-07	4.73021e-05
ENSG00000017427	IGF1	5.307	5.51039	5.57537	5.688	3.74541	8.68994	0.000110744	0.00487713
ENSG00000084628	NKAIN1	1.2073	3.75918	5.35973	5.60071	2.79467	14.5035	1.63127e-06	0.000242461
ENSG00000154175	ABI3BP	2.20837	3.61223	5.29712	5.55721	6.32555	20.4386	5.98469e-08	2.22381e-05
ENSG00000117594	HSD11B1	4.20087	4.22722	4.97374	5.51098	4.56071	10.6583	2.3002e-05	0.00162046
ENSG00000196208	GREB1	3.5991	3.52986	4.84532	5.48361	5.24076	7.02226	0.000486017	0.0138255
ENSG00000134917	ADAMTS8	3.06594	4.90834	5.43242	5.38803	2.94421	12.0736	8.1943e-06	0.000761216
ENSG00000248115	RP11-752D24.2	4.66829	5.21129	5.46659	5.35546	0.733813	8.17995	0.000211883	0.00752528
ENSG00000165959	CLMN	1.36841	3.65387	4.45791	5.33356	0.734286	8.46029	0.00013459	0.00557024
ENSG00000248810	RP11-362F19.1	3.00899	4.43072	5.49625	5.2751	1.46228	5.31525	0.00261525	0.0454439
ENSG00000197766	CFD	3.08952	4.34421	4.8295	5.16086	4.85794	18.3581	1.74882e-07	4.95112e-05
ENSG00000251095	RP11-115D19.1	6.73815	5.25444	6.88794	5.09733	-1.69126	5.84338	0.00186398	0.0360187
ENSG00000122679	RAMP3	2.51256	3.97061	5.57891	5.08278	-0.47856	11.0902	3.19036e-05	0.00209203
ENSG00000092068	SLC7A8	3.15721	3.87144	4.69965	4.965	6.56809	27.5006	2.62378e-09	3.28293e-06
ENSG00000179921	GPBAR1	2.74574	4.58104	5.24352	4.95199	1.24888	6.71254	0.000650681	0.0169331
ENSG00000048540	LMO3	2.68457	3.95286	4.26505	4.84376	3.68384	8.7194	0.000108028	0.00481698
ENSG00000140807	NKD1	3.20928	4.25983	4.67783	4.84144	2.96564	12.0167	8.52934e-06	0.00078015
ENSG00000131831	RAI2	2.63756	3.80301	4.52636	4.74949	4.68161	31.615	5.60353e-10	1.02447e-06
ENSG00000197594	ENPP1	3.35384	4.18861	4.53627	4.73505	6.46892	37.1638	8.86806e-11	3.95427e-07
ENSG00000096060	FKBP5	4.14101	4.46191	4.4007	4.69737	6.23679	10.1759	3.32865e-05	0.00216437
ENSG00000145335	SNCA	2.36851	3.27256	4.21399	4.6308	4.40681	11.73	1.04562e-05	0.000909357
ENSG00000248174	RP11-148L24.1	3.71338	4.12292	4.73424	4.62223	-0.237269	13.3678	3.39032e-06	0.000419929
ENSG00000147119	CHST7	3.14953	4.05598	4.35233	4.53446	6.05387	43.0593	1.58235e-11	9.4076e-08
ENSG00000115896	PLCL1	3.23569	3.8174	3.72242	4.39226	4.62322	8.30858	0.000153318	0.00604995
ENSG00000259367	RP11-815J21.4	3.47661	3.66764	4.08783	4.37874	1.17901	13.8045	2.54751e-06	0.000341634
ENSG00000198963	RORB	3.31311	3.80315	4.17092	4.37221	7.13683	22.0732	2.72024e-08	1.39114e-05
ENSG00000104537	ANXA13	3.67264	3.49547	3.88382	4.32422	0.184257	8.65907	0.000113669	0.00498131
ENSG00000141052	MYOCD	4.06772	4.5662	4.57985	4.30383	5.79584	13.4867	3.13466e-06	0.000393731
ENSG00000259134	LINC00924	2.38718	3.5299	4.34572	4.29165	-0.359595	6.08861	0.00119223	0.0262526
ENSG00000165995	CACNB2	3.05869	3.78029	4.00116	4.28054	1.73196	7.1664	0.000425124	0.012567
ENSG00000027869	SH2D2A	2.37686	3.60862	4.19469	4.28027	2.13144	13.2949	3.55794e-06	0.000431697
ENSG00000003096	KLHL13	2.27719	3.37818	3.78037	4.27981	3.53446	16.7736	4.19721e-07	8.91208e-05
ENSG00000150637	CD226	2.31438	3.25699	3.92163	4.25532	3.72096	21.3805	3.7789e-08	1.67745e-05
ENSG00000279622	RP11-254F19.4	4.06139	3.45131	3.80152	4.25212	-0.44942	5.25429	0.00278709	0.0473434
ENSG00000048740	CELF2	1.85315	2.69152	3.60356	4.21317	3.53381	14.9221	1.25736e-06	0.000205745
ENSG00000172201	ID4	2.53514	3.52317	3.99618	4.15746	5.94805	8.47191	0.00013326	0.00556633
ENSG00000116574	RHOU	3.20693	3.78451	3.94385	4.10271	5.52292	16.3284	5.42228e-07	0.000107458
ENSG00000100234	TIMP3	1.80507	3.13937	3.94516	4.08097	11.5094	12.1952	7.524e-06	0.000722333
ENSG00000115380	EFEMP1	2.03149	3.27689	4.27154	4.04665	8.0906	11.6159	1.13486e-05	0.000963871
ENSG00000166148	AVPR1A	2.53276	3.52235	3.71954	3.9828	3.13381	6.31466	0.000954676	0.022583
ENSG00000146555	SDK1	2.87181	3.56156	3.5533	3.88124	6.08971	12.089	8.10594e-06	0.00075695
ENSG00000272717	RP11-342I1.2	1.95015	3.13235	4.01212	3.83561	-0.162571	5.31819	0.00260725	0.0453688
ENSG00000027644	INSRR	2.45469	3.67244	4.11327	3.8075	1.86511	7.14394	0.000434051	0.0127122
ENSG00000215018	COL28A1	2.3308	2.72045	3.88095	3.79466	2.7355	7.19228	0.000415083	0.012339
ENSG00000132932	ATP8A2	1.3366	2.72863	4.14125	3.67001	1.54163	5.62813	0.00189407	0.0364037
ENSG00000147465	STAR	2.20445	3.40372	3.70428	3.64388	1.75724	6.25628	0.00101075	0.0234431
ENSG00000156486	KCNS2	2.97673	3.43898	3.3497	3.59166	2.59416	5.40369	0.0023857	0.0429378
ENSG00000164136	IL15	2.00804	2.86461	3.35241	3.57802	4.98248	7.81363	0.000236465	0.00812639
ENSG00000168389	MFSD2A	1.37967	2.06726	2.9782	3.56469	2.51037	16.1589	5.98516e-07	0.000117309
ENSG00000157502	MUM1L1	2.71784	3.33634	3.52668	3.47171	8.01949	31.5454	5.74384e-10	1.02447e-06
ENSG00000184160	ADRA2C	2.94597	3.33428	3.50372	3.41475	9.24934	19.6987	8.68205e-08	2.92175e-05
ENSG00000163995	ABLIM2	1.58014	2.63228	3.86113	3.36433	0.0271899	6.64122	0.000696466	0.0176702
ENSG00000257894	RP1-78O14.1	2.2121	2.67372	3.27566	3.33967	5.30891	17.3333	3.06157e-07	7.57668e-05
ENSG00000103196	CRISPLD2	2.45629	2.99558	3.24931	3.3109	9.05417	17.3389	3.05196e-07	7.57668e-05
ENSG00000185432	METTL7A	2.85624	3.13131	2.99523	3.24627	6.01043	10.4865	2.62108e-05	0.00179117
ENSG00000119686	FLVCR2	2.47936	2.69083	2.99757	3.23111	-0.438824	5.50775	0.00214273	0.0398101
ENSG00000261655	CTD-3064M3.3	2.38204	3.78813	3.37136	3.20766	0.347266	5.27938	0.00271498	0.0466966
ENSG00000138944	KIAA1644	1.77273	2.50732	3.05108	3.15845	4.6216	12.1951	7.52465e-06	0.000722333
ENSG00000178695	KCTD12	2.05248	2.62562	3.09101	3.12201	6.0098	17.8552	2.29555e-07	6.0211e-05
ENSG00000250681	RP3-368B9.2	2.13354	2.59327	2.61425	3.12156	1.07177	12.2537	7.22283e-06	0.000707837
ENSG00000116667	C1orf21	2.37504	2.97912	2.96465	3.09549	6.11497	18.0011	2.12019e-07	5.64414e-05
ENSG00000189058	APOD	2.22875	2.98106	3.19058	3.09024	5.83531	7.74075	0.00025232	0.00854951
ENSG00000150907	FOXO1	2.21395	2.75622	2.96451	3.03465	8.76275	18.6544	1.4935e-07	4.36689e-05
ENSG00000154153	FAM134B	1.21076	1.49028	2.28348	3.0195	2.66005	6.07036	0.00121398	0.0264007
ENSG00000107984	DKK1	1.4818	2.12612	2.54562	3.00675	7.46831	9.02173	8.39331e-05	0.00400139
ENSG00000169418	NPR1	1.489	2.13253	2.55933	3.00456	6.02849	10.1896	3.2935e-05	0.00215175
ENSG00000041515	MYO16	2.02204	2.7252	2.71593	2.99805	2.89983	11.0022	1.77753e-05	0.00132725
ENSG00000099337	KCNK6	1.62158	2.28772	2.89414	2.97888	6.65645	10.55	2.49723e-05	0.00171971
ENSG00000198848	CES1	1.3601	2.54482	2.8745	2.97707	3.53609	6.16514	0.00110543	0.0249891
ENSG00000187479	C11orf96	1.11978	2.26401	2.88986	2.94944	6.39393	9.6664	4.9707e-05	0.00285992
ENSG00000171227	TMEM37	2.13717	2.61215	3.01239	2.92232	4.72184	6.60404	0.000721689	0.0181552
ENSG00000270885	RASL10B	2.47301	3.17139	2.96662	2.92058	5.55359	26.8744	3.37135e-09	3.62185e-06
ENSG00000149380	P4HA3	1.52036	2.28767	2.68488	2.8929	5.02985	5.61356	0.00192248	0.0368306
ENSG00000163638	ADAMTS9	0.921718	1.95956	2.66364	2.84762	5.35121	5.38931	0.00242152	0.0434073
ENSG00000162407	PLPP3	2.32242	2.68614	2.79821	2.83431	6.83923	8.3516	0.00014774	0.00588188
ENSG00000204518	AADACL4	0.134874	1.47936	2.65203	2.82198	-0.34805	6.87135	0.000559867	0.015319
ENSG00000250986	AC141928.1	2.23893	2.46921	2.74763	2.81817	6.58099	14.8333	1.3282e-06	0.000207805
ENSG00000163975	MELTF	0.833342	1.76828	2.11271	2.79617	5.52486	8.59323	0.000120184	0.00517779
ENSG00000100767	PAPLN	2.27011	2.71323	2.82283	2.79406	6.35622	12.5936	5.71015e-06	0.000609858
ENSG00000173599	PC	1.96964	2.34219	2.6517	2.77369	5.13702	10.961	1.83293e-05	0.00135212
ENSG00000065717	TLE2	1.54069	2.35421	2.76515	2.77176	6.94145	20.0736	7.18122e-08	2.46316e-05
ENSG00000104953	TLE6	1.39222	2.41831	2.828	2.75499	1.35686	6.33714	0.000933976	0.0222409
ENSG00000111110	PPM1H	0.697889	1.57838	2.06846	2.73657	4.32826	6.57005	0.000745599	0.0186348
ENSG00000164107	HAND2	1.6817	2.28691	2.67635	2.73336	8.42919	21.973	2.85134e-08	1.41268e-05
ENSG00000185950	IRS2	1.86823	2.38311	2.62409	2.73058	8.66778	11.3267	1.39962e-05	0.00111445
ENSG00000077616	NAALAD2	1.76213	2.53997	2.58775	2.7231	3.07425	8.80487	0.000100545	0.0045748
ENSG00000215483	LINC00598	2.1081	2.33583	2.88413	2.68142	1.48617	5.70997	0.0017427	0.0343077
ENSG00000172292	CERS6	1.7778	2.17007	2.3421	2.67773	5.68223	23.4189	1.46719e-08	9.95251e-06
ENSG00000163884	KLF15	2.20104	2.39631	2.834	2.67626	3.64224	5.73542	0.00169829	0.0335445
ENSG00000233251	AC007743.1	2.24487	2.68298	2.51738	2.6729	0.553079	7.38622	0.000347422	0.0108042
ENSG00000183570	PCBP3	1.25385	2.0059	2.43337	2.66898	4.97817	15.4849	8.92603e-07	0.000162454
ENSG00000108551	RASD1	2.27522	2.424	2.68242	2.66453	4.42389	6.10738	0.00117029	0.0259295
ENSG00000069431	ABCC9	2.35838	2.62387	2.61253	2.65587	6.57629	21.2543	4.01553e-08	1.67745e-05
ENSG00000109846	CRYAB	0.680814	1.56088	2.06923	2.64722	5.88511	12.0552	8.3009e-06	0.000767123
ENSG00000214595	EML6	1.34184	1.67931	2.76776	2.60367	1.48201	7.70153	0.000261318	0.00871191
ENSG00000155893	PXYLP1	1.62779	2.0509	2.23388	2.55294	4.50803	8.64177	0.000115343	0.00502998
ENSG00000163075	CFAP221	0.67963	2.33158	2.4073	2.51628	-0.597501	5.31473	0.00261667	0.0454439
ENSG00000128052	KDR	-0.783517	0.561361	1.9879	2.48798	4.02521	7.9042	0.000218229	0.00761736
ENSG00000171105	INSR	0.753351	1.50489	2.48863	2.44166	6.81818	6.98019	0.000505496	0.0142885
ENSG00000055813	CCDC85A	2.03897	2.66407	2.30716	2.4289	2.26125	7.71686	0.000257761	0.00864177
ENSG00000224825	RORB-AS1	1.63882	2.19515	2.32994	2.41774	1.34805	6.8303	0.000581963	0.0156631
ENSG00000120162	MOB3B	1.84274	2.03668	2.48222	2.36416	5.03007	5.48982	0.00218263	0.0401335
ENSG00000136856	SLC2A8	1.67832	2.31244	2.22758	2.35437	4.97715	16.9825	3.72794e-07	8.31144e-05
ENSG00000237125	HAND2-AS1	1.36565	1.89746	2.25475	2.33482	7.98958	14.0037	2.2404e-06	0.000312186
ENSG00000157514	TSC22D3	1.98879	2.13672	2.1873	2.31361	6.38044	18.7568	1.41484e-07	4.32518e-05
ENSG00000114790	ARHGEF26	1.50593	2.27783	2.31517	2.29101	2.91765	6.73656	0.000635988	0.0167308
ENSG00000153208	MERTK	-0.00933322	0.529694	0.991961	2.28999	0.936335	5.50471	0.00214942	0.0398514
ENSG00000164920	OSR2	2.37918	2.47562	2.1483	2.2756	7.64072	6.63702	0.000699267	0.0177133
ENSG00000272841	RP3-428L16.2	1.54166	2.10304	2.51215	2.27069	4.57026	5.68684	0.00178414	0.0348924
ENSG00000145675	PIK3R1	1.82476	2.06968	2.02773	2.26128	8.49331	13.8882	2.41333e-06	0.000331109
ENSG00000136895	GARNL3	1.75306	2.32909	2.17063	2.2505	2.52856	7.50172	0.000312802	0.0100164
ENSG00000101220	C20orf27	1.42806	2.1087	2.34354	2.22589	6.15451	14.1517	2.03805e-06	0.000288497
ENSG00000175040	CHST2	1.11969	1.80915	2.14402	2.22034	7.41567	8.18576	0.000170518	0.00651255
ENSG00000115594	IL1R1	1.9881	1.8973	2.24126	2.20417	9.28928	7.4866	0.000317117	0.0101002
ENSG00000153531	ADPRHL1	0.779513	1.20131	1.90527	2.1998	2.90744	7.451	0.000327528	0.0103762
ENSG00000165389	SPTSSA	1.77078	1.88016	2.14864	2.17395	6.83071	5.51981	0.0021163	0.0394012
ENSG00000167703	SLC43A2	1.66453	1.89931	2.1056	2.17392	3.79851	12.1936	7.53274e-06	0.000722333
ENSG00000205213	LGR4	0.422541	1.11117	1.89704	2.16829	4.73018	5.20994	0.00291966	0.0486228
ENSG00000236810	TCEB3-AS1	2.69372	2.77889	2.32527	2.16089	-0.727058	6.39979	0.000878768	0.0211521
ENSG00000169071	ROR2	1.47982	1.89756	2.03205	2.15899	6.11068	5.72343	0.00171906	0.0338797
ENSG00000177875	CCDC184	1.06276	1.38026	1.73128	2.15833	2.18646	11.2226	1.51056e-05	0.00116634
ENSG00000171444	MCC	1.44914	1.80567	2.23627	2.15199	7.07489	5.9733	0.00133701	0.0282211
ENSG00000102802	MEDAG	1.58258	1.95908	2.02291	2.14747	7.02448	5.27618	0.00272407	0.0467252
ENSG00000167191	GPRC5B	1.00487	1.61508	1.94942	2.13179	7.57052	11.5509	1.18931e-05	0.00100059
ENSG00000059915	PSD	1.2606	2.01947	2.25798	2.12812	5.8458	24.3571	9.69008e-09	7.51444e-06
ENSG00000181458	TMEM45A	1.31138	1.66278	1.79802	2.11941	5.92874	6.93884	0.000525457	0.0145982
ENSG00000259683	RP11-182J1.14	1.30122	1.58642	1.89735	2.11873	1.6469	11.0015	1.77849e-05	0.00132725
ENSG00000198121	LPAR1	1.62609	1.83187	2.09356	2.11813	7.29749	7.76286	0.000247392	0.00843689
ENSG00000130066	SAT1	0.657224	1.11187	2.11634	2.11782	7.32244	6.07827	0.0012045	0.0263876
ENSG00000187210	GCNT1	1.38188	1.47589	1.98256	2.11728	4.41196	12.7445	5.15032e-06	0.000574131
ENSG00000028137	TNFRSF1B	1.30285	1.69296	1.97864	2.1005	5.86988	11.6234	1.12875e-05	0.000963274
ENSG00000156804	FBXO32	1.2521	1.52103	2.06684	2.08052	7.47639	13.3821	3.35851e-06	0.000418898
ENSG00000187634	SAMD11	1.71458	1.98414	2.11933	2.03621	5.10183	8.25745	0.000160241	0.00628145
ENSG00000182704	TSKU	1.3465	1.53242	1.97705	2.0361	7.3216	11.5049	1.22954e-05	0.00102477
ENSG00000154734	ADAMTS1	1.5001	1.89155	1.91504	2.03523	10.9626	12.1328	7.86025e-06	0.00074572
ENSG00000180447	GAS1	1.4042	1.8618	1.91062	2.02748	9.47472	5.4643	0.0022408	0.0409498
ENSG00000160219	GAB3	0.932802	1.3859	1.90623	2.00383	0.51381	7.67407	0.000267821	0.00884602
ENSG00000095397	WHRN	0.747241	1.25034	1.53278	1.97694	4.24954	6.11161	0.0011654	0.0258624
ENSG00000168038	ULK4	0.834023	1.28163	1.81022	1.96485	2.4126	7.53725	0.00030291	0.00973459
ENSG00000129757	CDKN1C	1.56376	1.91549	2.15795	1.9648	6.75517	8.73794	0.000106356	0.00477825
ENSG00000223658	C1GALT1C1L	1.62079	1.66023	1.78805	1.94903	0.457174	5.385	0.00243236	0.043514
ENSG00000166979	EVA1C	1.35863	1.7459	1.83971	1.9426	4.83577	22.8684	1.88254e-08	1.11923e-05
ENSG00000141401	IMPA2	1.4409	1.88379	1.94948	1.93739	6.37722	11.1587	1.58322e-05	0.00120676
ENSG00000162745	OLFML2B	0.755021	1.19095	2.00482	1.91867	6.38588	5.27146	0.00273752	0.0469033
ENSG00000189420	ZFP92	1.07155	1.23641	1.82437	1.91837	3.99073	5.35795	0.00250163	0.0442161
ENSG00000133107	TRPC4	1.40489	1.82571	1.96971	1.8936	5.6682	7.67584	0.000267397	0.00884602
ENSG00000004660	CAMKK1	0.847944	1.30805	1.57636	1.88733	4.05104	16.8395	4.04262e-07	8.7932e-05
ENSG00000204052	LRRC73	0.980238	1.90709	2.05266	1.87737	0.58995	5.37044	0.00246938	0.0439121
ENSG00000073712	FERMT2	0.970621	1.48464	1.83988	1.86589	9.09953	17.2317	3.24026e-07	7.60438e-05
ENSG00000135821	GLUL	1.15756	1.32134	1.84199	1.8521	8.90195	9.24878	6.96401e-05	0.00354939
ENSG00000179094	PER1	1.75917	1.76819	1.75135	1.85106	5.44748	19.2525	1.09188e-07	3.54088e-05
ENSG00000270705	RP11-736N17.9	1.65016	2.00264	1.70114	1.81515	0.102552	5.52998	0.00209431	0.0392675
ENSG00000164619	BMPER	1.02115	1.19568	1.8186	1.7985	3.66623	5.19468	0.00296681	0.0490873
ENSG00000137691	C11orf70	1.32246	1.4775	1.73362	1.78138	1.93381	6.72957	0.000640227	0.0167928
ENSG00000163956	LRPAP1	1.14381	1.58937	1.75383	1.77357	8.71151	13.5206	3.06559e-06	0.000387787
ENSG00000175556	LONRF3	-0.500566	0.192792	0.997062	1.7685	0.359013	5.60912	0.00193121	0.0369187
ENSG00000109339	MAPK10	1.28977	1.53656	2.07905	1.76265	3.67956	6.23242	0.00103467	0.0238737
ENSG00000144645	OSBPL10	0.670677	1.1722	1.45473	1.74511	5.24776	8.17553	0.000172041	0.00652877
ENSG00000130164	LDLR	1.12046	1.47394	1.66939	1.71538	8.39719	10.9543	1.842e-05	0.00135212
ENSG00000278071	RP11-736N17.10	0.992767	0.880352	0.8413	1.69633	0.472159	6.18217	0.00108704	0.0247302
ENSG00000115841	RMDN2	1.20601	1.60621	1.53267	1.67476	3.21949	5.49226	0.00217716	0.0400805
ENSG00000143995	MEIS1	1.52609	1.61902	1.64183	1.67248	7.55247	13.0811	4.10308e-06	0.000484653
ENSG00000110318	CEP126	1.06018	1.48681	1.5943	1.66589	3.88258	9.3209	6.56638e-05	0.00339472
ENSG00000076356	PLXNA2	1.0676	1.65541	1.5114	1.65108	2.30381	6.77507	0.000613177	0.0162747
ENSG00000170776	AKAP13	1.00164	1.41168	1.62147	1.64222	8.88822	27.3724	2.76093e-09	3.28293e-06
ENSG00000133424	LARGE1	0.963197	1.40781	1.59994	1.64013	6.56778	21.6054	3.39348e-08	1.55195e-05
ENSG00000241878	PISD	1.12648	1.45744	1.63783	1.6355	6.32477	8.69656	0.000110128	0.00487303
ENSG00000069493	CLEC2D	0.0169137	0.437954	1.5057	1.6296	2.63052	15.0135	1.18863e-06	0.000201852
ENSG00000139329	LUM	0.635954	0.99397	1.63757	1.62289	10.7964	5.32184	0.00259736	0.0453651
ENSG00000143147	GPR161	0.889282	1.61114	1.60677	1.61568	6.76858	9.07756	8.01495e-05	0.00390587
ENSG00000189319	FAM53B	0.888972	1.12986	1.47955	1.61156	5.83223	10.4454	2.70471e-05	0.00182409
ENSG00000165030	NFIL3	1.24731	1.42087	1.52986	1.60655	6.06085	14.8412	1.32178e-06	0.000207805
ENSG00000262454	MIR193BHG	1.28707	1.27275	1.4847	1.59287	2.27844	6.75121	0.000627204	0.0165485
ENSG00000148516	ZEB1	1.1036	1.43261	1.51395	1.56105	8.53339	11.2253	1.50753e-05	0.00116634
ENSG00000112773	FAM46A	1.26456	1.48902	1.40052	1.56097	5.24207	6.08593	0.0011954	0.0262899
ENSG00000013619	MAMLD1	1.07415	1.53631	1.64887	1.55199	5.53819	5.29879	0.00266051	0.0459814
ENSG00000183242	WT1-AS	0.497932	1.04779	1.39287	1.54356	3.62866	6.12819	0.00114646	0.0256566
ENSG00000137727	ARHGAP20	1.36813	1.42621	1.38379	1.54322	5.42349	8.22675	0.000164559	0.00638655
ENSG00000025708	TYMP	0.709626	1.11581	1.43446	1.51454	4.70921	9.78669	4.51717e-05	0.00265027
ENSG00000272142	RP11-428J1.5	1.29912	1.35339	1.4273	1.51015	1.39599	5.29546	0.00266979	0.0460525
ENSG00000184937	WT1	0.644843	1.14369	1.42104	1.50508	6.62569	7.38062	0.000349201	0.0108297
ENSG00000184831	APOO	0.388638	0.336617	1.34067	1.49994	2.96305	5.93356	0.00139116	0.029123
ENSG00000185250	PPIL6	1.55233	1.36712	1.19586	1.49651	1.02662	6.28597	0.000981801	0.0230102
ENSG00000132205	EMILIN2	0.531998	0.888214	1.30992	1.4944	7.35172	5.25458	0.00278626	0.0473434
ENSG00000248866	USP46-AS1	1.23297	1.46242	1.40881	1.49218	2.09598	7.42798	0.000334454	0.0105276
ENSG00000171310	CHST11	0.577215	1.24459	1.56764	1.48853	5.28413	12.4765	6.18874e-06	0.000641758
ENSG00000050393	MCUR1	0.6421	1.25449	1.35971	1.45089	6.47663	14.8357	1.32622e-06	0.000207805
ENSG00000105963	ADAP1	0.392964	1.77509	2.03425	1.45011	0.101218	7.11251	0.000446879	0.0130238
ENSG00000100504	PYGL	1.14625	1.58825	1.64697	1.4472	6.53203	5.36718	0.00247774	0.0439562
ENSG00000133794	ARNTL	0.669059	0.898011	1.134	1.44296	3.65369	7.42727	0.00033467	0.0105276
ENSG00000133027	PEMT	1.18784	1.17123	1.26659	1.43682	5.0139	10.575	2.45011e-05	0.0016938
ENSG00000102362	SYTL4	1.02051	1.26319	1.4402	1.42578	5.14927	12.9069	4.6133e-06	0.000534305
ENSG00000103489	XYLT1	1.24899	1.58067	1.52065	1.42512	6.01793	12.3565	6.72444e-06	0.000673804
ENSG00000214960	ISPD	0.55479	1.09248	1.11084	1.42078	2.49356	6.84822	0.000572205	0.0154869
ENSG00000135047	CTSL	0.65742	1.09357	1.43115	1.41989	7.7497	17.3103	3.10102e-07	7.57668e-05
ENSG00000109686	SH3D19	1.44169	1.44161	1.52079	1.40711	7.99114	13.0645	4.14885e-06	0.000486835
ENSG00000082641	NFE2L1	0.584646	0.965087	1.29871	1.40428	9.1953	13.8712	2.43991e-06	0.0003322
ENSG00000166016	ABTB2	0.407915	0.679202	1.33046	1.38471	5.06161	6.6789	0.000671861	0.0173169
ENSG00000121361	KCNJ8	1.22609	1.39709	1.34632	1.37743	4.41242	5.77179	0.00163692	0.0328785
ENSG00000173621	LRFN4	0.712186	1.00605	1.14884	1.37357	5.20862	7.90603	0.000217877	0.00761736
ENSG00000188760	TMEM198	0.653395	0.984564	1.47557	1.36834	2.84734	6.2856	0.00098216	0.0230102
ENSG00000132329	RAMP1	0.913076	1.4615	1.42654	1.35474	7.16409	6.96385	0.000513285	0.0144142
ENSG00000257027	RP11-705C15.3	0.544056	0.56608	1.32651	1.34092	2.33249	6.6357	0.000700148	0.0177133
ENSG00000010810	FYN	0.436171	0.959252	1.14268	1.33946	6.2133	11.1054	1.64674e-05	0.00124454
ENSG00000087116	ADAMTS2	0.635826	1.07699	1.20651	1.33841	9.37908	13.7091	2.71033e-06	0.0003562
ENSG00000106351	AGFG2	0.565846	0.958494	1.15592	1.33779	4.61061	7.14106	0.000435209	0.0127252
ENSG00000033327	GAB2	0.44014	0.796821	1.37986	1.31506	6.32449	9.0662	8.09041e-05	0.0039319
ENSG00000163378	EOGT	0.739373	0.998499	1.48955	1.30975	5.77485	7.54066	0.000301978	0.00972215
ENSG00000100605	ITPK1	0.470512	0.843697	1.00511	1.30083	6.08815	18.7038	1.45498e-07	4.32518e-05
ENSG00000003436	TFPI	0.769703	1.15228	1.30866	1.29953	7.44155	5.78638	0.00161296	0.0325438
ENSG00000149485	FADS1	0.932056	1.04224	1.20044	1.29825	7.95848	6.03216	0.0012609	0.0270108
ENSG00000116396	KCNC4	0.0715602	0.669366	1.20106	1.29499	3.72729	9.10356	7.84499e-05	0.00384405
ENSG00000130203	APOE	0.286752	0.752439	1.20289	1.29099	6.25337	5.36067	0.00249455	0.0441397
ENSG00000160285	LSS	0.801541	0.954363	1.05754	1.28367	7.40154	5.74316	0.00168504	0.0334452
ENSG00000132196	HSD17B7	0.846269	1.09827	1.16314	1.27876	2.67018	5.81848	0.00156155	0.0317219
ENSG00000136986	DERL1	0.761529	1.01724	1.24105	1.27097	6.8305	22.0945	2.69314e-08	1.39114e-05
ENSG00000145022	TCTA	0.7487	0.863501	1.04706	1.26967	4.61603	20.6333	5.4353e-08	2.10748e-05
ENSG00000154309	DISP1	0.728778	1.18982	1.27404	1.25891	3.98566	11.8956	9.29235e-06	0.000832856
ENSG00000157927	RADIL	0.804404	1.5565	1.36355	1.25416	1.89295	6.27115	0.000996143	0.0232507
ENSG00000161682	FAM171A2	0.538646	1.153	1.19323	1.24808	5.70176	9.45022	5.91286e-05	0.00315754
ENSG00000133142	TCEAL4	1.21892	1.28811	1.26639	1.23218	7.89656	16.6863	4.41165e-07	9.18713e-05
ENSG00000124104	SNX21	0.909755	1.13118	1.18171	1.22519	5.32632	11.2548	1.47526e-05	0.00114903
ENSG00000243244	STON1	0.619352	0.960775	1.21004	1.21933	6.9629	14.6399	1.49777e-06	0.000226392
ENSG00000213639	PPP1CB	1.0774	1.23795	1.14531	1.20991	8.27948	11.3495	1.37653e-05	0.00110601
ENSG00000259642	ST20-AS1	0.559026	0.778806	1.12003	1.19363	2.913	9.52943	5.5472e-05	0.00306315
ENSG00000078124	ACER3	0.735114	0.975341	1.14735	1.18259	5.99666	9.17607	7.39109e-05	0.00369556
ENSG00000142632	ARHGEF19	1.13977	1.18145	1.21258	1.17902	4.28222	9.16655	7.44907e-05	0.00370704
ENSG00000149218	ENDOD1	0.782574	1.18035	1.13592	1.17558	5.90428	5.43638	0.00230635	0.0418902
ENSG00000181744	C3orf58	0.792554	1.16965	1.29513	1.1751	5.45885	6.36123	0.000912326	0.0218127
ENSG00000196507	TCEAL3	0.866309	1.04847	1.16809	1.17235	6.25105	20.3033	6.40136e-08	2.31734e-05
ENSG00000134318	ROCK2	0.512981	0.872549	1.06886	1.17193	7.45923	9.70306	4.82755e-05	0.00281386
ENSG00000152642	GPD1L	0.912117	1.22677	1.23215	1.17189	3.73153	5.2466	0.00280963	0.0475001
ENSG00000198720	ANKRD13B	0.835647	1.21705	1.00098	1.16869	4.21797	7.18961	0.000416106	0.0123489
ENSG00000116962	NID1	0.65637	1.06867	1.11648	1.16854	11.3843	9.2486	6.96505e-05	0.00354939
ENSG00000183655	KLHL25	0.72424	1.05524	1.15595	1.15802	4.3103	14.9871	1.20805e-06	0.000201852
ENSG00000083223	ZCCHC6	0.313821	0.449782	1.05648	1.13829	6.19351	8.20124	0.000168241	0.00646688
ENSG00000172465	TCEAL1	1.02742	1.24756	1.11432	1.13703	5.50262	7.64097	0.000275893	0.00906229
ENSG00000107798	LIPA	0.809012	1.04987	1.03818	1.10371	6.48761	12.5068	6.06089e-06	0.000635679
ENSG00000131370	SH3BP5	0.595537	0.734912	1.08581	1.09548	4.51506	7.39069	0.000346007	0.0107891
ENSG00000151726	ACSL1	0.82737	0.908102	1.04376	1.09379	6.59798	7.43791	0.000331448	0.0104632
ENSG00000116984	MTR	0.527205	0.775493	1.1466	1.09116	6.99954	8.37424	0.000144892	0.0058074
ENSG00000103876	FAH	1.25848	1.25073	1.24868	1.08348	4.86241	9.95589	3.95259e-05	0.00240609
ENSG00000058668	ATP2B4	0.556234	0.88132	1.01057	1.07843	9.48501	6.69144	0.000663881	0.0171858
ENSG00000102221	JADE3	0.465088	0.803298	1.03571	1.07742	4.53987	6.13078	0.00114353	0.0256306
ENSG00000173085	COQ2	0.812861	1.02903	1.07175	1.07586	3.86807	6.71266	0.000650606	0.0169331
ENSG00000169902	TPST1	0.765988	0.878887	1.0122	1.06874	7.18582	9.61885	5.16322e-05	0.00293284
ENSG00000150593	PDCD4	0.839234	0.997823	1.05138	1.05921	6.13151	10.677	2.26793e-05	0.00160764
ENSG00000131459	GFPT2	0.603627	0.671817	0.973052	1.05342	4.94282	9.02059	8.40128e-05	0.00400139
ENSG00000174628	IQCK	0.442423	0.988794	0.842176	1.04653	2.74744	7.12877	0.000440192	0.0128499
ENSG00000090674	MCOLN1	0.346125	0.626376	0.879546	1.04509	5.227	11.1909	1.54611e-05	0.00118863
ENSG00000157800	SLC37A3	0.546389	0.877646	1.02985	1.04101	6.45924	8.18257	0.00017099	0.00651274
ENSG00000183722	LHFP	0.494687	0.835126	1.0045	1.03315	6.49545	9.17511	7.39693e-05	0.00369556
ENSG00000123562	MORF4L2	0.956871	1.08459	1.02909	1.0277	9.3523	9.14996	7.55125e-05	0.00374123
ENSG00000006534	ALDH3B1	0.704826	1.02067	1.04582	1.0236	6.20787	10.6957	2.23622e-05	0.00159541
ENSG00000126522	ASL	0.248211	0.608411	0.890717	1.01717	3.31035	9.76996	4.5775e-05	0.00267686
ENSG00000226950	DANCR	0.899363	1.25316	1.21603	1.01635	4.71748	6.21332	0.00105425	0.0241921
ENSG00000123342	MMP19	0.539616	0.792309	0.900546	1.01504	5.47165	7.41773	0.000337589	0.0105821
ENSG00000176641	RNF152	0.172609	0.67255	1.12648	1.00934	4.81634	5.31068	0.00262775	0.045592
ENSG00000101849	TBL1X	0.608961	0.878187	0.837895	1.00871	7.42746	9.30906	6.62995e-05	0.00341768
ENSG00000100580	TMED8	0.583441	0.696924	0.917014	1.00785	5.49862	9.26534	6.87048e-05	0.00353147
ENSG00000124120	TTPAL	0.665952	0.703552	0.843518	0.998408	5.8254	5.7586	0.0016589	0.0331705
ENSG00000243335	KCTD7	0.856045	0.969979	1.03187	0.993693	5.68227	13.7112	2.70672e-06	0.0003562
ENSG00000115306	SPTBN1	0.393702	0.553095	0.874808	0.984279	8.53909	12.0898	8.10143e-06	0.00075695
ENSG00000182534	MXRA7	0.420535	0.698971	0.937915	0.983064	8.60296	5.67433	0.00180697	0.0351847
ENSG00000139278	GLIPR1	0.352634	0.820714	0.96942	0.980101	6.15208	8.38975	0.000142974	0.0057564
ENSG00000019549	SNAI2	1.07521	1.07486	0.900524	0.979657	6.71256	5.4497	0.00227483	0.0414441
ENSG00000164117	FBXO8	0.389614	0.618755	0.830446	0.969789	4.38653	12.4067	6.4946e-06	0.00065967
ENSG00000155368	DBI	0.573142	0.744755	0.933765	0.958991	5.49895	7.87193	0.000224549	0.00780712
ENSG00000166484	MAPK7	0.63107	0.75875	0.785551	0.957369	5.82695	16.9969	3.69763e-07	8.31144e-05
ENSG00000177432	NAP1L5	0.815434	0.969391	0.998591	0.956379	3.51119	7.54213	0.000301578	0.00972215
ENSG00000167106	FAM102A	0.626323	0.781827	0.900799	0.955421	6.77322	7.62029	0.000281067	0.00918152
ENSG00000136810	TXN	1.19593	1.10395	1.07092	0.946757	8.06928	5.961	0.00135353	0.0285024
ENSG00000136802	LRRC8A	0.120374	0.5238	0.925402	0.940809	7.85117	5.81622	0.00156512	0.0317582
ENSG00000068383	INPP5A	0.534546	0.977538	0.906316	0.940669	5.81662	5.50133	0.00215691	0.0399273
ENSG00000183621	ZNF438	0.683822	0.816369	0.869528	0.936079	3.43827	5.52244	0.00211059	0.0393864
ENSG00000133639	BTG1	0.693377	0.958156	0.897759	0.93208	6.82289	5.2394	0.00283089	0.0477238
ENSG00000111554	MDM1	0.113862	0.386538	0.720951	0.93137	3.51825	5.99694	0.00130587	0.0277811
ENSG00000114405	C3orf14	0.611416	0.97035	1.00371	0.92922	1.94526	5.83621	0.00153392	0.0312317
ENSG00000110422	HIPK3	0.338689	0.657876	0.867303	0.926576	7.47721	12.1712	7.65175e-06	0.000729822
ENSG00000073417	PDE8A	0.536241	0.806306	0.937058	0.926436	5.4101	5.41868	0.00234894	0.0424906
ENSG00000068024	HDAC4	0.687259	1.00063	1.05631	0.925749	6.33806	7.36972	0.000352692	0.010894
ENSG00000139921	TMX1	0.764223	0.975636	0.954268	0.919729	6.507	8.20678	0.000167433	0.00644997
ENSG00000142227	EMP3	0.419314	0.69248	0.823727	0.910669	6.85693	6.23073	0.00103638	0.0238824
ENSG00000127314	RAP1B	0.178764	0.393484	0.723463	0.908846	7.48332	17.1818	3.33213e-07	7.71843e-05
ENSG00000085511	MAP3K4	0.647269	0.777132	1.02378	0.89864	6.14133	6.11322	0.00116355	0.0258624
ENSG00000161277	THAP8	0.482223	0.708192	0.707139	0.894603	3.62482	6.33951	0.000931819	0.0222191
ENSG00000163637	PRICKLE2	0.54182	0.760722	0.797333	0.874211	6.1557	10.5846	2.4324e-05	0.0016938
ENSG00000163644	PPM1K	0.332816	0.552599	0.623714	0.87412	5.51974	7.85288	0.00022837	0.00788338
ENSG00000162976	PQLC3	0.66815	0.775102	0.859198	0.873587	4.75794	7.35745	0.000356667	0.0109681
ENSG00000165156	ZHX1	0.655166	0.793269	0.73258	0.871517	5.86687	8.12148	0.000180332	0.00676012
ENSG00000161920	MED11	0.361897	0.566922	0.631991	0.869402	2.2866	6.4128	0.000867752	0.0210003
ENSG00000104361	NIPAL2	0.857404	0.959306	0.800329	0.863045	6.45978	9.96023	3.93915e-05	0.00240609
ENSG00000168890	TMEM150A	0.612289	0.792685	0.803337	0.861749	4.31521	21.6751	3.28283e-08	1.55195e-05
ENSG00000185761	ADAMTSL5	0.266063	0.604147	0.700388	0.858673	4.2017	7.15889	0.000428087	0.0125996
ENSG00000106392	C1GALT1	0.316461	0.513053	0.97454	0.85776	4.5885	5.61638	0.00191694	0.0367754
ENSG00000084764	MAPRE3	0.366757	0.560743	0.870524	0.850251	4.56987	5.89221	0.00144999	0.0299888
ENSG00000163069	SGCB	0.282727	0.602484	0.762782	0.850161	7.45615	12.599	5.6887e-06	0.000609858
ENSG00000256235	SMIM3	0.430155	0.577497	0.757983	0.843414	5.4118	9.05457	8.16851e-05	0.00393766
ENSG00000206538	VGLL3	0.58355	0.73216	0.757159	0.843206	9.02343	5.42622	0.0023307	0.0422322
ENSG00000140545	MFGE8	0.200847	0.646691	0.801855	0.842196	10.0156	5.95568	0.00136074	0.0286204
ENSG00000189077	TMEM120A	0.451835	0.61033	0.69122	0.840956	4.65961	8.01805	0.000197412	0.00728992
ENSG00000188997	KCTD21	0.449549	0.476389	0.63581	0.837197	3.77365	11.4639	1.26663e-05	0.00104591
ENSG00000009830	POMT2	0.58499	0.61854	0.794504	0.834216	5.34132	22.5752	2.15376e-08	1.23918e-05
ENSG00000135828	RNASEL	0.637466	0.831791	1.01583	0.834207	4.78374	5.98541	0.00132096	0.0280091
ENSG00000126903	SLC10A3	0.523814	0.751653	0.723515	0.833951	5.6976	9.05826	8.14368e-05	0.00393766
ENSG00000154359	LONRF1	0.34754	0.651883	0.779138	0.831299	4.95255	6.97115	0.000509789	0.0143643
ENSG00000008513	ST3GAL1	0.177668	0.48322	0.957757	0.828553	7.12668	8.16922	0.000172986	0.00653683
ENSG00000170791	CHCHD7	0.733774	0.709813	0.8409	0.821217	4.05436	5.97551	0.00133407	0.0281925
ENSG00000081087	OSTM1	0.161896	0.455765	0.635131	0.818125	6.09068	11.9327	9.05135e-06	0.000819491
ENSG00000256043	CTSO	0.377457	0.716275	0.84328	0.816785	6.03145	6.07722	0.00120576	0.0263876
ENSG00000130635	COL5A1	1.03886	1.22806	1.03595	0.813298	11.6561	5.61184	0.00192585	0.0368557
ENSG00000104228	TRIM35	0.398024	0.43775	0.607628	0.81269	4.94768	8.12097	0.000180411	0.00676012
ENSG00000135596	MICAL1	0.447802	0.800848	0.778816	0.812029	6.84364	5.52229	0.00211093	0.0393864
ENSG00000072310	SREBF1	0.763431	0.885316	0.825886	0.809762	7.06148	9.50386	5.66252e-05	0.00307917
ENSG00000119729	RHOQ	0.187681	0.430552	0.661159	0.808874	6.90384	5.32015	0.00260195	0.0453651
ENSG00000005812	FBXL3	0.168761	0.469816	0.634674	0.808748	5.80664	9.79585	4.4845e-05	0.00263979
ENSG00000155380	SLC16A1	0.381769	0.711859	0.872227	0.804919	6.84445	7.65802	0.000271704	0.00895769
ENSG00000110697	PITPNM1	0.289367	0.569513	0.680254	0.802887	6.25514	9.86758	4.23722e-05	0.00251917
ENSG00000082996	RNF13	0.523733	0.537479	0.817259	0.802358	5.31515	8.38295	0.000143811	0.00577706
ENSG00000168610	STAT3	0.531447	0.709863	0.767377	0.797046	8.79776	8.79506	0.000101374	0.00458867
ENSG00000157693	TMEM268	0.759517	0.845762	0.855561	0.796877	4.79394	9.46123	5.86053e-05	0.00313899
ENSG00000138036	DYNC2LI1	0.511728	0.565425	0.713307	0.796297	3.97569	5.63208	0.00188647	0.0363535
ENSG00000139793	MBNL2	0.78077	0.83218	0.748217	0.790139	7.53253	7.32112	0.000368715	0.011261
ENSG00000057252	SOAT1	0.213871	0.296789	0.600947	0.788188	6.11556	6.56806	0.000747022	0.0186348
ENSG00000154743	TSEN2	0.657911	0.795461	0.650423	0.780475	3.08929	8.41479	0.000139936	0.00567248
ENSG00000100564	PIGH	0.474738	0.529529	0.706368	0.776332	2.90202	6.91657	0.000536556	0.0148514
ENSG00000172071	EIF2AK3	0.331799	0.484257	0.594182	0.775646	4.97778	5.29574	0.00266898	0.0460525
ENSG00000156384	SFR1	0.646842	0.825345	1.03149	0.765868	1.8872	5.26631	0.0027523	0.0469888
ENSG00000080822	CLDND1	0.258556	0.481434	0.604179	0.763411	5.94931	9.39531	6.18143e-05	0.00323028
ENSG00000132906	CASP9	0.333232	0.507031	0.562145	0.763102	3.38631	5.87354	0.00147741	0.0304285
ENSG00000170385	SLC30A1	0.410582	0.553562	0.685935	0.763028	5.92192	7.93333	0.000212689	0.00752528
ENSG00000115318	LOXL3	0.331738	0.423799	0.516927	0.760493	4.1448	6.19176	0.00107683	0.0245674
ENSG00000120860	CCDC53	0.453023	0.654229	0.754261	0.753491	4.40482	5.47149	0.00222425	0.040689
ENSG00000100304	TTLL12	0.354716	0.605894	0.662501	0.752791	5.25089	8.79912	0.00010103	0.00458518
ENSG00000111666	CHPT1	0.271098	0.593209	0.683457	0.75102	6.16005	8.3356	0.000149789	0.00595019
ENSG00000177200	CHD9	0.66634	0.733336	0.962679	0.748059	7.28754	6.11469	0.00116186	0.0258624
ENSG00000165675	ENOX2	0.332501	0.668491	0.66974	0.747977	4.49134	6.4462	0.000840123	0.0205266
ENSG00000125375	ATP5S	0.820376	0.864822	0.858156	0.742123	4.23154	5.24569	0.0028123	0.0475001
ENSG00000021762	OSBPL5	0.499117	0.70076	0.756235	0.741939	7.35083	22.9478	1.8156e-08	1.11666e-05
ENSG00000158985	CDC42SE2	0.586326	0.691342	0.70164	0.741888	5.41838	11.0684	1.69247e-05	0.00127371
ENSG00000103260	METRN	0.357583	0.621663	0.693964	0.739354	5.99846	6.56339	0.000750376	0.0186743
ENSG00000104691	UBXN8	0.785676	0.692231	0.661394	0.735197	3.00176	5.32285	0.00259464	0.0453651
ENSG00000257923	CUX1	0.532773	0.724445	0.824461	0.733674	8.68748	7.48998	0.000316146	0.0100944
ENSG00000097007	ABL1	0.629633	0.743377	0.792763	0.730048	8.66023	5.32079	0.00260021	0.0453651
ENSG00000185621	LMLN	0.619408	0.611801	0.731979	0.72619	3.57858	7.80223	0.000238872	0.00817758
ENSG00000159348	CYB5R1	0.385045	0.498446	0.659074	0.726161	5.55381	14.6783	1.46237e-06	0.000222931
ENSG00000170340	B3GNT2	-0.0767477	0.0991784	0.487037	0.723486	4.16296	9.51043	5.63261e-05	0.00307418
ENSG00000189043	NDUFA4	0.442639	0.749356	0.726317	0.716623	6.86922	5.51122	0.00213508	0.0397094
ENSG00000129353	SLC44A2	0.326938	0.601967	0.677908	0.713376	8.05435	8.0389	0.000193833	0.00718754
ENSG00000232533	AC093673.5	0.119003	0.454958	0.758254	0.711066	3.62584	9.97224	3.90219e-05	0.00239173
ENSG00000144815	NXPE3	0.830667	0.679969	0.624887	0.702618	5.94724	9.05571	8.16085e-05	0.00393766
ENSG00000159714	ZDHHC1	0.384128	0.545084	0.587973	0.700845	4.92451	6.77808	0.000611429	0.0162525
ENSG00000083099	LYRM2	0.484867	0.548868	0.576318	0.690655	5.13684	5.47973	0.00220544	0.0405111
ENSG00000116005	PCYOX1	0.40274	0.596223	0.655532	0.687833	8.34128	6.09332	0.00118668	0.0262235
ENSG00000136478	TEX2	0.199928	0.319257	0.613046	0.685684	6.95648	7.72308	0.000256332	0.00861004
ENSG00000086544	ITPKC	0.450623	0.5014	0.686474	0.683354	5.27673	6.93387	0.000527915	0.0146437
ENSG00000096092	TMEM14A	0.641868	0.779572	0.568077	0.682539	4.20201	8.91832	9.14551e-05	0.00423687
ENSG00000174684	B4GAT1	0.468958	0.716858	0.646119	0.681026	5.67017	6.26769	0.000999519	0.0232734
ENSG00000101439	CST3	0.0567378	0.473473	0.51047	0.675469	8.92296	5.65927	0.00183489	0.0356504
ENSG00000179295	PTPN11	0.187454	0.377523	0.585537	0.669005	8.41146	8.32881	0.000150666	0.00597175
ENSG00000115526	CHST10	0.61069	0.854989	0.734664	0.666612	4.54421	10.058	3.64886e-05	0.00229968
ENSG00000125247	TMTC4	0.279312	0.425512	0.648897	0.666579	4.79021	7.96295	0.000207209	0.00752528
ENSG00000204852	TCTN1	0.417542	0.639017	0.565355	0.65967	5.19203	5.8961	0.00144435	0.0299551
ENSG00000147955	SIGMAR1	0.445498	0.634463	0.601584	0.654248	6.39496	5.36104	0.0024936	0.0441397
ENSG00000112367	FIG4	-0.0238738	0.164747	0.420341	0.652987	4.56641	8.94055	8.97793e-05	0.00418095
ENSG00000135655	USP15	0.162402	0.325326	0.522195	0.65281	5.66953	5.62956	0.00189132	0.0363902
ENSG00000112276	BVES	0.252945	0.580595	0.56484	0.647806	4.70994	5.36712	0.00247791	0.0439562
ENSG00000162694	EXTL2	0.685428	0.649652	0.561121	0.646973	5.46378	7.41456	0.000338564	0.0105941
ENSG00000229180	GS1-124K5.11	0.571529	0.600465	0.818644	0.646249	4.29836	8.52261	0.00012762	0.00536979
ENSG00000170876	TMEM43	0.300069	0.574729	0.632873	0.645684	7.4377	6.9624	0.000513983	0.0144142
ENSG00000065154	OAT	0.376026	0.548418	0.58757	0.645572	7.33333	9.44031	5.96037e-05	0.00317341
ENSG00000197150	ABCB8	0.054353	0.196565	0.560315	0.63869	5.29008	8.39468	0.000142371	0.00574509
ENSG00000091136	LAMB1	0.449555	0.565776	0.628642	0.633454	10.1642	5.31905	0.00260494	0.0453688
ENSG00000113273	ARSB	0.132453	0.37656	0.476629	0.632893	6.46598	8.56727	0.000122862	0.00525508
ENSG00000126947	ARMCX1	0.199937	0.341317	0.514815	0.629595	5.43416	5.85371	0.00150715	0.0309338
ENSG00000182518	FAM104B	0.571111	0.74035	0.701001	0.621522	2.65464	6.05814	0.00122878	0.0265655
ENSG00000176723	ZNF843	0.905026	1.16273	0.71308	0.616342	1.73797	6.51658	0.000784936	0.0193907
ENSG00000068784	SRBD1	0.331912	0.601884	0.570369	0.605451	4.26088	6.33209	0.000938579	0.0223198
ENSG00000150756	FAM173B	0.588641	0.546335	0.590096	0.604831	3.30828	6.04586	0.00124385	0.0267705
ENSG00000072135	PTPN18	0.377049	0.503476	0.503993	0.602312	4.72942	6.23503	0.00103202	0.0238683
ENSG00000135070	ISCA1	0.367944	0.477592	0.558971	0.601419	5.36261	6.06081	0.00122553	0.0265354
ENSG00000174306	ZHX3	0.545709	0.65457	0.597242	0.598732	7.22599	9.52466	5.56851e-05	0.00306543
ENSG00000088881	EBF4	0.384541	0.698681	0.515789	0.595682	6.17138	6.17627	0.00109337	0.0247961
ENSG00000131791	PRKAB2	0.343867	0.551959	0.590226	0.586869	5.80509	9.19963	7.24974e-05	0.00366307
ENSG00000088832	FKBP1A	0.122427	0.348877	0.493537	0.585563	7.56293	7.0536	0.000472026	0.0135355
ENSG00000182158	CREB3L2	0.619591	0.532937	0.647471	0.58373	8.36136	6.11141	0.00116563	0.0258624
ENSG00000066322	ELOVL1	0.181648	0.306208	0.412922	0.582592	6.02519	6.83703	0.000578276	0.0156275
ENSG00000154813	DPH3	0.250748	0.299665	0.419801	0.581418	5.3833	7.95799	0.000208116	0.00752528
ENSG00000123066	MED13L	0.235452	0.415928	0.497782	0.580867	7.09231	5.8915	0.00145102	0.0299888
ENSG00000111897	SERINC1	0.204436	0.351139	0.541313	0.580505	8.60825	9.25662	6.91955e-05	0.00354647
ENSG00000118960	HS1BP3	0.273569	0.417304	0.514699	0.579737	5.25887	5.54611	0.00205992	0.038838
ENSG00000164889	SLC4A2	0.0238436	0.270185	0.472148	0.577613	7.25548	5.5212	0.0021133	0.0393864
ENSG00000173757	STAT5B	0.425202	0.67378	0.587945	0.57357	7.02375	5.41158	0.00236627	0.0427202
ENSG00000198382	UVRAG	0.263532	0.369818	0.388223	0.572913	4.8387	6.04657	0.00124298	0.0267705
ENSG00000104964	AES	0.143058	0.439877	0.536979	0.57202	8.48028	8.22567	0.000164712	0.00638655
ENSG00000121068	TBX2	0.322985	0.526112	0.59446	0.570288	5.82679	8.12348	0.000180017	0.00676012
ENSG00000075142	SRI	0.338823	0.534109	0.543503	0.566114	5.2955	8.69387	0.000110378	0.00487303
ENSG00000166619	BLCAP	0.230935	0.426443	0.523665	0.557824	6.05428	7.06412	0.000467429	0.0134469
ENSG00000171307	ZDHHC16	0.380835	0.378014	0.485641	0.540897	5.29915	8.24476	0.00016201	0.00633688
ENSG00000110851	PRDM4	-0.0264311	0.0723719	0.408869	0.540574	5.37372	5.86022	0.00149732	0.0307674
ENSG00000103978	TMEM87A	0.164376	0.348231	0.506138	0.537678	5.77774	12.7694	5.06411e-06	0.000568072
ENSG00000174695	TMEM167A	0.377042	0.331184	0.422021	0.537083	7.07894	5.90064	0.00143779	0.0298537
ENSG00000144320	LNPK	0.336473	0.341088	0.513301	0.52838	5.95194	9.16452	7.46146e-05	0.00370704
ENSG00000127419	TMEM175	0.390179	0.527335	0.436921	0.526605	4.71665	5.78262	0.0016191	0.0326308
ENSG00000155313	USP25	0.294647	0.443287	0.421288	0.52558	5.40273	5.20518	0.00293429	0.04873
ENSG00000125249	RAP2A	0.34365	0.565693	0.551589	0.524135	5.94254	6.08312	0.00119873	0.0263184
ENSG00000008952	SEC62	0.203993	0.284397	0.413862	0.518354	7.87536	6.17862	0.00109084	0.024785
ENSG00000147475	ERLIN2	0.204902	0.425382	0.378589	0.515854	6.14403	6.11126	0.00116581	0.0258624
ENSG00000197448	GSTK1	0.46471	0.586547	0.536118	0.513943	6.14362	6.74731	0.000629534	0.0165855
ENSG00000102218	RP2	0.0212106	0.308841	0.411733	0.513796	4.95306	5.23169	0.00285384	0.0478843
ENSG00000147400	CETN2	0.364347	0.434539	0.464497	0.509923	5.17848	5.4326	0.00231539	0.0420114
ENSG00000085377	PREP	0.20486	0.279826	0.393003	0.509719	5.54543	8.61699	0.000117788	0.00512405
ENSG00000130254	SAFB2	0.409344	0.533683	0.497832	0.509117	6.00886	11.4524	1.27726e-05	0.00104743
ENSG00000171135	JAGN1	0.343778	0.507392	0.491281	0.508513	4.67415	5.39909	0.00239708	0.0430557
ENSG00000125037	EMC3	0.258848	0.32767	0.476581	0.507231	5.7486	9.64872	5.04139e-05	0.00288834
ENSG00000198862	LTN1	0.335563	0.328198	0.56998	0.506573	6.21218	6.66368	0.000681685	0.0174441
ENSG00000113732	ATP6V0E1	0.175475	0.313262	0.453908	0.504381	6.8932	5.18572	0.00299486	0.0494625
ENSG00000124784	RIOK1	0.587932	0.598299	0.57161	0.495039	4.37028	5.1808	0.0030104	0.0496243
ENSG00000113811	SELK	0.0212882	0.269564	0.386123	0.493834	4.82589	5.5212	0.0021133	0.0393864
ENSG00000170502	NUDT9	0.298853	0.395067	0.467475	0.489609	5.01458	6.48565	0.0008087	0.0198601
ENSG00000119977	TCTN3	0.338431	0.394382	0.427765	0.48576	5.88029	5.47296	0.00222089	0.040673
ENSG00000134153	EMC7	0.138533	0.348935	0.42747	0.480838	5.9659	7.09588	0.000453831	0.0131209
ENSG00000163866	SMIM12	0.355337	0.345911	0.493093	0.479692	4.53856	9.01286	8.45516e-05	0.00400724
ENSG00000131871	VIMP	0.228035	0.347829	0.459681	0.471755	6.06269	6.89634	0.000546854	0.0150753
ENSG00000135452	TSPAN31	0.219586	0.323407	0.452929	0.469627	4.76745	8.03093	0.000195194	0.00722297
ENSG00000170348	TMED10	0.283884	0.316776	0.388556	0.465702	8.83856	5.6316	0.00188738	0.0363535
ENSG00000109762	SNX25	-0.100761	0.107659	0.354895	0.459686	5.10578	6.03169	0.00126149	0.0270108
ENSG00000138175	ARL3	0.289929	0.373197	0.409321	0.456973	4.95724	5.24313	0.00281985	0.0475826
ENSG00000172086	KRCC1	0.162684	0.311702	0.465431	0.453855	5.2001	10.4811	2.63174e-05	0.00179159
ENSG00000165102	HGSNAT	0.325303	0.44158	0.426754	0.451926	7.22733	6.67533	0.000674151	0.0173509
ENSG00000180901	KCTD2	0.101482	0.13805	0.28706	0.450359	5.60824	5.68863	0.00178088	0.0348924
ENSG00000204619	PPP1R11	0.221514	0.291689	0.430538	0.449008	5.6989	13.6645	2.7902e-06	0.000361073
ENSG00000126524	SBDS	0.0632693	0.246564	0.305603	0.441131	6.28436	7.22899	0.000401268	0.0120286
ENSG00000055211	GINM1	0.23525	0.328959	0.403581	0.4364	6.41605	5.84411	0.00152178	0.0311266
ENSG00000158669	GPAT4	0.21635	0.213829	0.335969	0.436311	6.4499	7.31162	0.000371937	0.0113087
ENSG00000136813	KIAA0368	0.353857	0.399128	0.476506	0.432626	7.32371	7.68942	0.000264166	0.00877187
ENSG00000169564	PCBP1	0.154642	0.341203	0.345842	0.430619	7.01322	5.90261	0.00143495	0.0298295
ENSG00000107140	TESK1	0.0217756	0.334135	0.277496	0.430507	5.27598	5.83704	0.00153264	0.0312317
ENSG00000196937	FAM3C	0.0704803	0.524844	0.503972	0.428902	6.34895	5.96759	0.00134465	0.0283489
ENSG00000166888	STAT6	0.256498	0.301538	0.386233	0.427104	7.4263	5.21133	0.00291541	0.0485975
ENSG00000198585	NUDT16	0.349012	0.408379	0.438089	0.42089	5.2637	5.86789	0.00148582	0.0305664
ENSG00000160199	PKNOX1	0.60048	0.638113	0.484538	0.420781	5.36422	5.18564	0.00299511	0.0494625
ENSG00000174839	DENND6A	0.274661	0.429668	0.49216	0.420452	5.04341	5.64537	0.00186106	0.0360187
ENSG00000109270	LAMTOR3	0.0835803	0.235163	0.254299	0.418549	5.14295	5.58939	0.00197056	0.0375501
ENSG00000185127	C6orf120	0.275219	0.392136	0.423518	0.416513	5.7138	8.95304	8.88521e-05	0.00415949
ENSG00000161217	PCYT1A	0.269214	0.293114	0.374502	0.415784	6.40669	6.44096	0.000844392	0.0205745
ENSG00000168591	TMUB2	0.270897	0.318951	0.33734	0.407593	5.3348	5.47287	0.0022211	0.040673
ENSG00000149577	SIDT2	0.716199	0.694445	0.531679	0.404855	6.59167	8.42959	0.000138173	0.0056654
ENSG00000115307	AUP1	0.0623813	0.207859	0.316753	0.4046	6.05928	7.43982	0.000330873	0.0104632
ENSG00000005893	LAMP2	0.0376495	0.169418	0.346801	0.401783	8.0545	5.68693	0.00178397	0.0348924
ENSG00000119523	ALG2	0.387868	0.385148	0.494986	0.390582	5.59798	9.47331	5.80364e-05	0.00312225
ENSG00000174238	PITPNA	0.132891	0.250627	0.31944	0.388162	7.06127	5.9371	0.00138625	0.0290542
ENSG00000132824	SERINC3	0.160483	0.178858	0.351253	0.387915	8.20498	5.7054	0.00175081	0.0344294
ENSG00000134108	ARL8B	0.0101942	0.089829	0.253976	0.375246	6.74015	8.66083	0.0001135	0.00498131
ENSG00000052841	TTC17	0.250606	0.279836	0.312403	0.373753	6.7021	5.98443	0.00132225	0.0280091
ENSG00000143437	ARNT	0.296857	0.332705	0.375558	0.370825	6.34919	6.68915	0.000665332	0.0171984
ENSG00000188385	JAKMIP3	1.43695	0.830363	0.294843	0.369287	0.143554	5.50085	0.00215799	0.0399273
ENSG00000182749	PAQR7	0.49806	0.492425	0.514005	0.364806	4.68888	7.90774	0.000217548	0.00761736
ENSG00000159899	NPR2	0.325683	0.415576	0.378462	0.359415	6.09617	6.56295	0.000750698	0.0186743
ENSG00000109320	NFKB1	0.181525	0.254761	0.372657	0.356096	5.94115	5.27602	0.0027245	0.0467252
ENSG00000136807	CDK9	0.00438267	0.22663	0.343328	0.353033	5.76183	5.74164	0.00168764	0.0334452
ENSG00000117593	DARS2	0.000111415	0.197503	0.344848	0.342354	4.17915	5.40098	0.0023924	0.0430149
ENSG00000066926	FECH	0.265532	0.35296	0.391509	0.34119	4.78756	5.80061	0.00158995	0.0321523
ENSG00000104687	GSR	0.583272	0.414722	0.327937	0.329829	6.07376	6.20636	0.00106149	0.0243039
ENSG00000140497	SCAMP2	0.116626	0.177712	0.277347	0.298362	6.1901	5.49406	0.00217312	0.0400805
ENSG00000171055	FEZ2	0.201862	0.325075	0.249686	0.291092	6.00477	5.66122	0.00183125	0.0356184
ENSG00000006740	ARHGAP44	0.902171	0.779215	0.112894	0.286469	2.00661	7.20278	0.00041108	0.0122814
ENSG00000136720	HS6ST1	0.915561	0.733577	0.337187	0.233195	5.85958	6.23988	0.00102713	0.023792
ENSG00000234769	WASH4P	-0.407491	0.690722	0.0977539	0.109473	1.11313	5.30863	0.00263337	0.0456073
ENSG00000036054	TBC1D23	-0.199018	-0.333936	-0.283843	-0.210661	6.07146	5.25065	0.00279775	0.0474458
ENSG00000114573	ATP6V1A	-0.2378	-0.330299	-0.428231	-0.26448	6.20337	5.40384	0.00238531	0.0429378
ENSG00000197054	ZNF763	0.304203	0.622482	-1.33945	-0.26986	-0.631464	5.87958	0.00146847	0.0302794
ENSG00000178974	FBXO34	-0.502469	-0.38086	-0.326208	-0.270947	4.46049	5.74198	0.00168705	0.0334452
ENSG00000101654	RNMT	-0.192288	-0.220833	-0.295359	-0.277054	5.79171	6.04553	0.00124427	0.0267705
ENSG00000158717	RNF166	-0.319407	-0.266941	-0.492542	-0.278049	4.17176	5.2486	0.00280376	0.0474458
ENSG00000177303	CASKIN2	-0.214784	-0.266072	-0.360596	-0.285457	4.87922	5.19542	0.00296449	0.0490873
ENSG00000164402	SEPT8	-0.00689677	-0.0786478	-0.293816	-0.285855	6.40726	5.92381	0.0014048	0.0293084
ENSG00000166503	RP11-382A20.3	-0.2988	-0.300161	-0.343632	-0.295798	5.92027	5.24916	0.00280211	0.0474458
ENSG00000119801	YPEL5	-0.385144	-0.418688	-0.312285	-0.296925	6.65135	5.91085	0.00142314	0.0296532
ENSG00000186660	ZFP91	-0.285143	-0.273275	-0.300353	-0.300058	6.46237	5.35216	0.00251672	0.0443533
ENSG00000077254	USP33	-0.271624	-0.311961	-0.369574	-0.30331	6.33809	7.94743	0.000210061	0.00752528
ENSG00000111412	C12orf49	-0.492903	-0.461665	-0.375316	-0.316442	5.8447	10.7134	2.20644e-05	0.00158049
ENSG00000170832	USP32	-0.355403	-0.4386	-0.376528	-0.31767	5.89662	5.22664	0.00286898	0.0480479
ENSG00000107854	TNKS2	-0.322561	-0.329678	-0.319487	-0.326868	6.83171	7.46307	0.000323957	0.0102813
ENSG00000131504	DIAPH1	-0.479041	-0.449586	-0.343975	-0.327905	6.14537	5.30849	0.00263375	0.0456073
ENSG00000226180	RP11-278A23.1	-3.11625	-1.54486	-2.03024	-0.337984	-1.6177	5.21163	0.00291449	0.0485975
ENSG00000103194	USP10	-0.128139	-0.217718	-0.271052	-0.341059	6.03521	5.58082	0.00198792	0.0378002
ENSG00000010404	IDS	-0.471188	-0.522115	-0.383391	-0.355738	6.96311	6.16052	0.00111046	0.0250712
ENSG00000119326	CTNNAL1	-0.724004	-0.667673	-0.44254	-0.362736	5.83575	6.31767	0.000951872	0.0225466
ENSG00000275023	MLLT6	-0.133068	-0.213667	-0.29921	-0.366309	6.90999	6.71682	0.000648036	0.0169331
ENSG00000113638	TTC33	-0.295044	-0.497236	-0.456075	-0.368856	3.74058	6.64421	0.000694475	0.0176448
ENSG00000173473	SMARCC1	-0.290325	-0.361046	-0.309885	-0.368993	6.80729	6.32683	0.000943406	0.0223758
ENSG00000121579	NAA50	-0.192597	-0.307248	-0.342096	-0.375772	6.88224	6.14952	0.00112258	0.0252807
ENSG00000132463	GRSF1	-0.174304	-0.212965	-0.312177	-0.377883	6.71565	5.33693	0.00255689	0.0448864
ENSG00000072803	FBXW11	-0.376258	-0.45584	-0.485506	-0.379887	6.46103	14.1707	2.01341e-06	0.00028729
ENSG00000172123	SLFN12	-0.482886	-0.566052	-0.341309	-0.38692	4.0411	5.70299	0.0017551	0.0344377
ENSG00000224078	SNHG14	-0.111819	-0.23424	-0.398796	-0.388931	5.03658	5.27772	0.00271969	0.0467252
ENSG00000036549	ZZZ3	-0.201158	-0.300466	-0.33879	-0.395388	5.73493	5.50572	0.00214719	0.0398514
ENSG00000101974	ATP11C	-0.438179	-0.442691	-0.38504	-0.397432	5.73572	6.34246	0.000929148	0.0221851
ENSG00000155252	PI4K2A	-0.440883	-0.441092	-0.503511	-0.398234	5.73849	5.4921	0.00217751	0.0400805
ENSG00000136861	CDK5RAP2	-0.258392	-0.314384	-0.326701	-0.405843	5.47452	10.3748	2.85504e-05	0.00190721
ENSG00000108819	PPP1R9B	-0.348081	-0.345708	-0.436634	-0.409042	6.73313	5.30726	0.00263713	0.0456217
ENSG00000196498	NCOR2	-0.0944158	-0.269172	-0.305605	-0.410347	8.44776	6.16785	0.00110248	0.024954
ENSG00000115365	LANCL1	-0.064038	-0.232285	-0.361588	-0.412345	6.04529	6.70295	0.000656647	0.0170232
ENSG00000102471	NDFIP2	-0.53262	-0.558332	-0.489875	-0.412438	5.69426	6.08235	0.00119965	0.0263184
ENSG00000109103	UNC119	-0.133246	-0.315716	-0.471045	-0.413247	4.35672	5.89197	0.00145034	0.0299888
ENSG00000124181	PLCG1	-0.341782	-0.449803	-0.438303	-0.413362	7.20592	5.74861	0.00167576	0.0333581
ENSG00000126773	PCNX4	-0.32184	-0.365194	-0.379291	-0.414749	6.56594	6.98687	0.000502349	0.0142447
ENSG00000140548	ZNF710	-0.213153	-0.305297	-0.316425	-0.417128	4.53384	5.60474	0.00193988	0.0370446
ENSG00000070087	PFN2	-0.214032	-0.343382	-0.500163	-0.424002	6.55529	5.54323	0.002066	0.0389116
ENSG00000114439	BBX	-0.0334062	-0.198984	-0.327467	-0.426675	6.72068	6.13049	0.00114387	0.0256306
ENSG00000153317	ASAP1	-0.365551	-0.550212	-0.475796	-0.426952	7.36243	7.53158	0.000304466	0.00976702
ENSG00000145743	FBXL17	-0.279601	-0.28809	-0.438267	-0.429111	4.97047	7.58001	0.000291445	0.00943414
ENSG00000198162	MAN1A2	-0.360226	-0.46372	-0.487495	-0.429179	7.08004	8.17299	0.00017242	0.00652928
ENSG00000111530	CAND1	-0.296755	-0.364195	-0.416168	-0.429964	7.45162	7.10898	0.000448346	0.0130452
ENSG00000003393	ALS2	-0.357183	-0.487552	-0.460587	-0.434806	4.98757	8.30015	0.000154436	0.00607942
ENSG00000105983	LMBR1	-0.158279	-0.394773	-0.407008	-0.438142	5.41767	5.47513	0.00221593	0.0406618
ENSG00000111144	LTA4H	-0.202431	-0.434331	-0.540339	-0.441006	5.4528	9.59472	5.26397e-05	0.00298057
ENSG00000171552	BCL2L1	-0.470711	-0.563879	-0.568417	-0.441488	5.68501	7.15269	0.000430552	0.0126513
ENSG00000132405	TBC1D14	-0.310374	-0.360386	-0.341675	-0.442739	4.85375	6.85049	0.000570979	0.0154772
ENSG00000147130	ZMYM3	-0.0817299	-0.202815	-0.40668	-0.444707	5.71395	6.75559	0.000624604	0.0165288
ENSG00000149792	MRPL49	-0.286092	-0.420611	-0.463517	-0.448407	5.29905	7.99033	0.000202276	0.00740819
ENSG00000099917	MED15	-0.425357	-0.426568	-0.393845	-0.452748	6.68219	6.29831	0.000970037	0.0228561
ENSG00000126775	ATG14	-0.273806	-0.38186	-0.484322	-0.463304	5.2837	5.2332	0.00284933	0.0478537
ENSG00000094916	CBX5	-0.242004	-0.309411	-0.42483	-0.47018	6.70324	5.2363	0.0028401	0.0477887
ENSG00000061273	HDAC7	-0.317898	-0.419267	-0.478692	-0.486553	7.358	6.29828	0.000970064	0.0228561
ENSG00000170242	USP47	-0.393186	-0.524184	-0.440128	-0.487263	6.82939	16.8862	3.93671e-07	8.66854e-05
ENSG00000104731	KLHDC4	-0.19499	-0.41954	-0.34802	-0.489205	3.96238	5.33763	0.00255504	0.0448864
ENSG00000204217	BMPR2	-0.446006	-0.516416	-0.427448	-0.491946	7.58744	6.82057	0.000587339	0.0157531
ENSG00000154642	C21orf91	-0.440243	-0.612313	-0.582309	-0.492462	3.94491	5.73982	0.00169075	0.0334696
ENSG00000087088	BAX	-0.282827	-0.403591	-0.481797	-0.493682	6.24762	5.84499	0.00152042	0.0311266
ENSG00000167601	AXL	-0.633907	-0.685584	-0.535758	-0.497882	8.13749	5.32521	0.00258828	0.0453038
ENSG00000141905	NFIC	-0.115005	-0.282178	-0.428992	-0.499282	7.86738	5.75049	0.00167258	0.0333417
ENSG00000180667	YOD1	-0.567214	-0.637519	-0.58887	-0.502631	3.78143	6.29102	0.000976971	0.0229582
ENSG00000138443	ABI2	-0.333465	-0.386561	-0.500669	-0.502947	6.61382	9.53467	5.52384e-05	0.00306315
ENSG00000164951	PDP1	-0.655216	-0.716143	-0.612673	-0.50389	5.25612	11.3712	1.35494e-05	0.00109849
ENSG00000132589	FLOT2	-0.35908	-0.456159	-0.38253	-0.503946	6.44305	7.42304	0.000335961	0.0105497
ENSG00000123124	WWP1	-0.373563	-0.360982	-0.551682	-0.505103	5.21264	5.25649	0.00278072	0.0473252
ENSG00000130779	CLIP1	-0.447455	-0.493631	-0.489453	-0.505209	7.16971	8.00668	0.000199392	0.0073176
ENSG00000168488	ATXN2L	-0.270551	-0.353599	-0.425262	-0.507156	6.78005	10.654	2.30768e-05	0.00162046
ENSG00000167815	PRDX2	-0.283054	-0.363233	-0.510034	-0.508501	6.74414	5.7746	0.00163228	0.0328222
ENSG00000153071	DAB2	-0.407312	-0.625566	-0.554114	-0.509194	7.9938	5.35286	0.00251488	0.0443533
ENSG00000135686	KLHL36	-0.270178	-0.490085	-0.486416	-0.510555	6.1392	9.43009	6.00985e-05	0.0031792
ENSG00000198860	TSEN15	-0.181564	-0.234987	-0.564197	-0.512276	4.57311	6.42753	0.000855446	0.0207871
ENSG00000143924	EML4	-0.354317	-0.456107	-0.543254	-0.512593	5.8139	6.7888	0.000605254	0.0161302
ENSG00000102572	STK24	-0.314693	-0.395309	-0.442241	-0.5132	6.07134	5.2079	0.00292593	0.0486818
ENSG00000166068	SPRED1	-0.45864	-0.587394	-0.556419	-0.513479	6.35497	7.29137	0.000378909	0.0114936
ENSG00000104885	DOT1L	-0.370932	-0.424754	-0.483311	-0.518946	5.31116	6.21236	0.00105525	0.0241921
ENSG00000071564	TCF3	-0.356995	-0.452063	-0.524259	-0.519234	6.81777	7.74184	0.000252074	0.00854951
ENSG00000034152	MAP2K3	-0.745127	-0.774195	-0.696874	-0.527911	5.58052	8.01119	0.000198603	0.00730369
ENSG00000186814	ZSCAN30	-0.413321	-0.640437	-0.631814	-0.536657	4.28524	10.7896	2.08348e-05	0.00149843
ENSG00000100612	DHRS7	-0.43599	-0.479065	-0.465255	-0.537382	5.6308	5.381	0.00244248	0.0436076
ENSG00000125166	GOT2	-0.281701	-0.482113	-0.558493	-0.539373	6.07208	9.0435	8.24354e-05	0.00396312
ENSG00000050820	BCAR1	-0.610416	-0.575377	-0.623664	-0.547901	7.39019	6.30346	0.000965171	0.022801
ENSG00000269713	NBPF9	-0.436386	-0.526983	-0.657761	-0.550155	5.04178	5.3666	0.00247925	0.0439562
ENSG00000172432	GTPBP2	-0.444403	-0.602649	-0.597806	-0.550184	5.52611	8.53368	0.000126422	0.00536184
ENSG00000147454	SLC25A37	-0.341355	-0.473931	-0.562665	-0.556304	5.0829	5.57449	0.00200084	0.0379246
ENSG00000131080	EDA2R	-0.207242	-0.617136	-0.645696	-0.564202	5.09733	6.65486	0.000687451	0.0175664
ENSG00000109458	GAB1	-0.775617	-0.659399	-0.776328	-0.572308	4.68024	9.01073	8.47012e-05	0.00400724
ENSG00000067955	CBFB	-0.521694	-0.703907	-0.567233	-0.573081	5.6548	6.03845	0.00125304	0.0269267
ENSG00000122870	BICC1	-0.807819	-0.919654	-0.663925	-0.575254	6.33661	9.6689	4.96083e-05	0.00285992
ENSG00000165169	DYNLT3	-0.694669	-0.609704	-0.632264	-0.575352	6.40389	8.40266	0.000141399	0.00571882
ENSG00000157978	LDLRAP1	-0.164401	-0.338051	-0.511342	-0.580648	4.6319	7.80773	0.000237707	0.00815335
ENSG00000134058	CDK7	-0.54504	-0.735354	-0.641008	-0.580751	4.31735	9.43032	6.00869e-05	0.0031792
ENSG00000110888	CAPRIN2	-0.461999	-0.660046	-0.683238	-0.581829	4.20965	10.1727	3.33708e-05	0.00216437
ENSG00000108557	RAI1	-0.400096	-0.438016	-0.557498	-0.58208	6.73716	6.44414	0.000841798	0.0205394
ENSG00000063601	MTMR1	-0.36009	-0.405356	-0.524325	-0.584799	4.89446	13.839	2.49123e-06	0.000336618
ENSG00000132879	FBXO44	-0.240875	-0.2033	-0.541735	-0.585608	4.03871	6.10548	0.00117249	0.025946
ENSG00000167196	FBXO22	-0.418285	-0.596397	-0.625856	-0.588409	4.90528	6.03636	0.00125565	0.0269504
ENSG00000107263	RAPGEF1	-0.668692	-0.64076	-0.650253	-0.589812	6.97775	7.73945	0.000252612	0.00854951
ENSG00000095383	TBC1D2	-0.460216	-0.696597	-0.674483	-0.590277	5.36575	5.38536	0.00243146	0.043514
ENSG00000106266	SNX8	-0.625131	-0.545391	-0.54922	-0.591257	5.80227	10.4931	2.60789e-05	0.00178901
ENSG00000110514	MADD	-0.522444	-0.578366	-0.651008	-0.593357	5.6086	6.8031	0.000597117	0.0159913
ENSG00000115942	ORC2	-0.303829	-0.434345	-0.619633	-0.59468	3.99756	6.65272	0.000688856	0.0175772
ENSG00000177565	TBL1XR1	-0.227106	-0.444251	-0.510876	-0.59897	6.58358	7.18421	0.000418185	0.0123899
ENSG00000151693	ASAP2	-0.579005	-0.555374	-0.604	-0.600338	5.80925	7.70469	0.00026058	0.00870358
ENSG00000266028	SRGAP2	-0.387101	-0.510953	-0.515837	-0.604968	5.44465	11.3494	1.37662e-05	0.00110601
ENSG00000099991	CABIN1	-0.614888	-0.594727	-0.618037	-0.608102	6.57187	9.19055	7.30388e-05	0.00368
ENSG00000105738	SIPA1L3	-0.518854	-0.626636	-0.668205	-0.616916	5.38515	7.97173	0.000205614	0.00748434
ENSG00000174951	FUT1	-1.16082	-3.41673	-1.53202	-0.617006	-0.870676	7.20091	0.000411791	0.0122821
ENSG00000186575	NF2	-0.355485	-0.536047	-0.597737	-0.620743	6.36874	26.4982	3.92794e-09	3.64006e-06
ENSG00000196712	NF1	-0.39317	-0.552613	-0.52714	-0.621893	6.69923	6.39186	0.000885562	0.0212297
ENSG00000160216	AGPAT3	-0.39088	-0.461939	-0.540995	-0.623122	7.16713	7.08488	0.000458494	0.0132111
ENSG00000137478	FCHSD2	-0.588706	-0.638972	-0.649183	-0.623598	4.93501	5.28062	0.00271145	0.046681
ENSG00000146143	PRIM2	-0.396036	-0.66078	-0.669915	-0.62538	3.91072	5.3571	0.00250383	0.0442161
ENSG00000182197	EXT1	-0.424794	-0.584045	-0.66223	-0.626063	7.4849	9.84386	4.31732e-05	0.00255645
ENSG00000157985	AGAP1	-0.536665	-0.480625	-0.541179	-0.627525	5.43677	6.43706	0.000847588	0.0206243
ENSG00000139517	LNX2	-0.538201	-0.531855	-0.713207	-0.628443	3.25513	5.67434	0.00180695	0.0351847
ENSG00000152284	TCF7L1	-0.447631	-0.492183	-0.662792	-0.630921	5.36699	7.23151	0.000400338	0.0120209
ENSG00000162852	CNST	-0.675701	-0.84495	-0.809295	-0.633221	5.13634	10.0747	3.60147e-05	0.00228597
ENSG00000134954	ETS1	-0.769555	-0.899776	-0.71657	-0.635977	6.36236	6.00325	0.00129769	0.027653
ENSG00000187609	EXD3	-0.291702	-0.358317	-0.563479	-0.638256	3.62724	5.73708	0.00169545	0.0335255
ENSG00000102908	NFAT5	-0.396616	-0.617126	-0.51843	-0.638864	7.06181	7.54407	0.000301048	0.00972215
ENSG00000084112	SSH1	-0.548575	-0.668895	-0.676816	-0.649279	7.21986	6.11201	0.00116494	0.0258624
ENSG00000198363	ASPH	-0.535367	-0.656544	-0.722955	-0.650613	8.49324	11.301	1.42622e-05	0.00113058
ENSG00000128881	TTBK2	-0.276602	-0.54312	-0.416846	-0.654205	4.5245	5.64279	0.00186596	0.0360187
ENSG00000172667	ZMAT3	-0.212664	-0.437417	-0.60013	-0.654259	7.53451	6.23397	0.0010331	0.0238683
ENSG00000125945	ZNF436	-0.563812	-0.766928	-0.695268	-0.654891	4.85935	5.17368	0.00303303	0.0499512
ENSG00000148019	CEP78	-0.342615	-0.590694	-0.681523	-0.656118	4.35598	6.66431	0.000681275	0.0174441
ENSG00000115084	SLC35F5	-0.432738	-0.566269	-0.583765	-0.656269	6.38401	13.2124	3.75851e-06	0.000449911
ENSG00000076685	NT5C2	-0.591077	-0.796113	-0.594882	-0.656431	5.01388	9.22863	7.07964e-05	0.00359751
ENSG00000163399	ATP1A1	-0.41164	-0.638109	-0.698597	-0.657208	7.80314	8.97282	8.74049e-05	0.00411333
ENSG00000166908	PIP4K2C	-0.438648	-0.635252	-0.61841	-0.659793	4.74979	9.88107	4.19235e-05	0.00250083
ENSG00000107036	RIC1	-0.37311	-0.544467	-0.657342	-0.664519	6.39379	12.519	6.01022e-06	0.000634309
ENSG00000112118	MCM3	-0.350062	-0.347536	-0.499179	-0.667491	5.07846	6.22658	0.00104062	0.0239489
ENSG00000196535	MYO18A	-0.484458	-0.559505	-0.545745	-0.668722	6.45986	11.9109	9.19187e-06	0.000828011
ENSG00000013583	HEBP1	-0.462568	-0.626855	-0.648114	-0.671825	5.64198	5.85113	0.00151106	0.0309784
ENSG00000187605	TET3	-0.324299	-0.597687	-0.520286	-0.672399	5.00347	6.94135	0.000524226	0.0145982
ENSG00000137936	BCAR3	-0.890966	-0.833725	-0.963725	-0.6795	4.6928	8.43958	0.000136995	0.00563734
ENSG00000122591	FAM126A	-0.816341	-0.804721	-0.817877	-0.680459	6.61555	5.84097	0.00152659	0.0311536
ENSG00000025772	TOMM34	-0.800427	-0.809168	-0.797715	-0.682459	4.64733	5.82586	0.00154999	0.0315229
ENSG00000152223	EPG5	-0.60134	-0.740353	-0.653913	-0.691084	6.13075	7.34178	0.000361809	0.0110728
ENSG00000107643	MAPK8	-0.644778	-0.827978	-0.747885	-0.691503	5.96794	6.07046	0.00121386	0.0264007
ENSG00000185361	TNFAIP8L1	-0.49591	-0.533837	-0.507958	-0.69216	3.60565	6.06051	0.0012259	0.0265354
ENSG00000107338	SHB	-0.749898	-0.664332	-0.930374	-0.694115	3.33897	7.37893	0.000349737	0.0108297
ENSG00000162783	IER5	-0.668219	-0.709676	-0.87408	-0.694643	5.93036	5.88662	0.00145814	0.0301011
ENSG00000163820	FYCO1	-0.430417	-0.540817	-0.521461	-0.699441	7.58838	5.99167	0.00131275	0.027874
ENSG00000066697	MSANTD3	-0.489069	-0.604619	-0.70578	-0.705562	5.1202	8.52565	0.00012729	0.00536979
ENSG00000160271	RALGDS	-0.872303	-1.08667	-0.805547	-0.712608	2.68476	7.21403	0.000406838	0.0121751
ENSG00000214022	REPIN1	-0.598406	-0.66271	-0.817415	-0.712616	6.75056	12.0952	8.07058e-06	0.00075695
ENSG00000082458	DLG3	-0.270216	-0.533148	-0.606183	-0.713963	4.40043	7.75035	0.000250167	0.00851524
ENSG00000115183	TANC1	-0.556944	-0.767865	-0.76828	-0.715301	6.83004	6.50285	0.000795389	0.0196218
ENSG00000111670	GNPTAB	-0.548644	-0.712639	-0.815009	-0.727582	7.00714	7.93394	0.000212574	0.00752528
ENSG00000076513	ANKRD13A	-0.450721	-0.546396	-0.718433	-0.728251	6.73872	6.85666	0.000567668	0.0154343
ENSG00000130584	ZBTB46	-0.562733	-0.557631	-0.637388	-0.735503	4.78549	5.55619	0.00203872	0.0385198
ENSG00000088808	PPP1R13B	-0.431967	-0.742456	-0.71105	-0.736416	3.51157	6.0277	0.00126651	0.0270856
ENSG00000106105	GARS	-0.283923	-0.512722	-0.66453	-0.737006	7.161	5.37756	0.00245119	0.0436758
ENSG00000171608	PIK3CD	-0.802863	-0.948346	-0.831725	-0.739095	5.32446	6.72545	0.000642738	0.0168339
ENSG00000117533	VAMP4	-0.539388	-0.65338	-0.687019	-0.742727	4.61455	7.68762	0.000264592	0.00877187
ENSG00000161791	FMNL3	-0.469036	-0.729714	-0.718242	-0.743647	5.23154	8.90442	9.25202e-05	0.0042751
ENSG00000077238	IL4R	-0.819877	-0.866002	-0.756338	-0.743918	5.61052	6.71076	0.00065178	0.0169331
ENSG00000131941	RHPN2	-0.76726	-0.785546	-1.02481	-0.745255	1.95986	5.9029	0.00143453	0.0298295
ENSG00000027001	MIPEP	-0.812655	-1.03216	-0.767861	-0.746666	4.73278	9.39295	6.19322e-05	0.00323028
ENSG00000162702	ZNF281	-0.761313	-0.766814	-0.731632	-0.75026	5.74927	10.9542	1.84214e-05	0.00135212
ENSG00000122873	CISD1	-0.579335	-0.629936	-0.768901	-0.751666	3.88449	11.7906	1.00135e-05	0.000884161
ENSG00000276023	DUSP14	-0.916999	-0.800777	-0.884545	-0.755806	5.15815	23.7769	1.25057e-08	9.27102e-06
ENSG00000196628	TCF4	-0.633251	-0.765995	-0.735628	-0.75698	7.01691	8.85634	9.63068e-05	0.00441575
ENSG00000164506	STXBP5	-0.778647	-0.859147	-0.686512	-0.758539	5.95215	9.64597	5.05248e-05	0.00288834
ENSG00000089159	PXN	-0.660267	-0.744495	-0.80101	-0.7653	6.66549	15.077	1.14323e-06	0.000196063
ENSG00000139880	CDH24	-0.343476	-0.751579	-0.925557	-0.770255	4.13047	5.20232	0.00294311	0.0488309
ENSG00000188522	FAM83G	-0.714025	-0.938744	-0.735723	-0.77229	4.45665	7.4892	0.00031637	0.0100944
ENSG00000077782	FGFR1	-0.522461	-0.697074	-0.737661	-0.773872	7.82754	8.46018	0.000134603	0.00557024
ENSG00000166986	MARS	-0.335394	-0.533979	-0.807215	-0.774949	6.86028	12.6328	5.55851e-06	0.000604522
ENSG00000166922	SCG5	-0.154303	-0.559353	-0.788994	-0.775362	4.82692	5.57496	0.00199989	0.0379246
ENSG00000104884	ERCC2	-0.465291	-0.592288	-0.707307	-0.777191	5.19403	6.91555	0.00053707	0.0148514
ENSG00000188483	IER5L	-0.550167	-0.467513	-0.614493	-0.780012	5.72115	7.03173	0.000481746	0.0137259
ENSG00000157613	CREB3L1	-0.366557	-0.568293	-0.76858	-0.782	7.25159	10.0342	3.71719e-05	0.00232631
ENSG00000109790	KLHL5	-0.553002	-0.807451	-0.750742	-0.782891	6.47923	9.56047	5.41053e-05	0.00302515
ENSG00000153310	FAM49B	-0.786637	-0.850549	-0.798323	-0.790713	3.5753	6.27002	0.000997242	0.0232507
ENSG00000165821	SALL2	-0.337074	-0.526394	-0.668881	-0.792357	4.67694	6.93898	0.00052539	0.0145982
ENSG00000152518	ZFP36L2	-0.532276	-0.77255	-0.784521	-0.801617	7.61296	9.94132	3.99812e-05	0.0024173
ENSG00000144655	CSRNP1	-1.0501	-0.963103	-0.871336	-0.802028	4.08864	9.03216	8.32124e-05	0.00398972
ENSG00000148468	FAM171A1	-0.550398	-0.479697	-0.770976	-0.804961	4.96684	6.06932	0.00121524	0.0264007
ENSG00000132849	PATJ	-0.406364	-0.595638	-0.765606	-0.805571	3.37362	6.49335	0.000802714	0.0197479
ENSG00000112419	PHACTR2	-0.601147	-0.741571	-0.72597	-0.806918	5.58785	5.65171	0.00184908	0.0358481
ENSG00000166444	ST5	-0.575822	-0.676467	-0.713139	-0.808568	7.08583	8.72947	0.000107116	0.00478936
ENSG00000138758	SEPT11	-0.585612	-0.854212	-0.87879	-0.819791	9.11347	5.26668	0.00275123	0.0469888
ENSG00000144369	FAM171B	-0.537732	-0.67334	-1.01127	-0.820454	4.75505	5.80307	0.00158601	0.032109
ENSG00000145555	MYO10	-1.09326	-1.16955	-0.735815	-0.822375	7.85757	5.20605	0.00293159	0.04873
ENSG00000140848	CPNE2	-0.573908	-0.692991	-0.799926	-0.822905	5.10794	18.1295	1.97771e-07	5.42684e-05
ENSG00000151414	NEK7	-0.796375	-0.927069	-0.853599	-0.82403	7.01866	6.64862	0.000691558	0.0175958
ENSG00000197905	TEAD4	-0.44675	-0.679344	-0.926222	-0.82465	3.23757	5.26605	0.00275304	0.0469888
ENSG00000048052	HDAC9	-1.90299	-1.85453	-1.15681	-0.82695	2.95235	7.88946	0.000221092	0.00770195
ENSG00000157600	TMEM164	-0.522438	-0.773722	-0.745359	-0.827395	4.72067	5.41152	0.00236643	0.0427202
ENSG00000169914	OTUD3	-0.512346	-0.701596	-0.615375	-0.832087	3.28513	7.93118	0.000213092	0.00752528
ENSG00000164292	RHOBTB3	-0.570425	-0.776892	-0.845795	-0.839265	8.0944	6.37711	0.000898341	0.0215071
ENSG00000130158	DOCK6	-0.87899	-0.900237	-0.86163	-0.841943	6.49761	7.34141	0.000361933	0.0110728
ENSG00000178425	NT5DC1	-0.154644	-0.603989	-0.758601	-0.842566	4.12561	8.72921	0.00010714	0.00478936
ENSG00000164985	PSIP1	-0.367605	-0.490883	-0.707105	-0.844797	6.11878	6.86786	0.000561708	0.015319
ENSG00000152767	FARP1	-0.442773	-0.677919	-0.821636	-0.852534	8.14015	5.44588	0.00228383	0.0415234
ENSG00000070961	ATP2B1	-0.566457	-0.778039	-0.902317	-0.854952	6.99226	6.94345	0.000523193	0.0145982
ENSG00000180884	ZNF792	-0.365255	-0.614101	-0.64644	-0.858092	1.87251	5.3976	0.00240079	0.0430789
ENSG00000171940	ZNF217	-0.785343	-0.959022	-0.740196	-0.858653	5.67958	6.49668	0.00080014	0.0197117
ENSG00000135823	STX6	-0.786818	-0.888809	-0.868943	-0.861092	5.49615	14.2519	1.91209e-06	0.000275033
ENSG00000158715	SLC45A3	-0.965905	-1.22039	-0.846599	-0.862888	1.97099	5.21896	0.00289218	0.0483004
ENSG00000183688	FAM101B	-0.761035	-0.981222	-0.952324	-0.864203	6.5798	5.77673	0.00162877	0.0327886
ENSG00000266074	BAHCC1	-0.435171	-0.745015	-0.776458	-0.869144	5.29118	6.90178	0.000544066	0.0150216
ENSG00000119408	NEK6	-0.526497	-0.771863	-0.824079	-0.881292	6.6188	11.8011	9.93869e-06	0.000881923
ENSG00000137449	CPEB2	-0.374701	-0.75104	-0.815077	-0.889422	5.69956	6.96947	0.000510595	0.0143643
ENSG00000198369	SPRED2	-0.712354	-0.849269	-0.847558	-0.892447	5.2986	14.4682	1.66792e-06	0.000245859
ENSG00000154447	SH3RF1	-0.833574	-1.10187	-0.996828	-0.893536	5.60097	5.33186	0.0025704	0.0450351
ENSG00000142197	DOPEY2	-1.00857	-1.10977	-0.957549	-0.894823	4.38927	7.84361	0.000230255	0.00792825
ENSG00000067141	NEO1	-0.507515	-0.689474	-0.854537	-0.900838	6.3982	13.9338	2.34347e-06	0.000324017
ENSG00000125257	ABCC4	-0.584981	-0.802442	-0.883244	-0.911098	5.60695	7.28416	0.000381421	0.0115501
ENSG00000182199	SHMT2	-0.299817	-0.541538	-0.847584	-0.915084	6.80174	6.71245	0.000650733	0.0169331
ENSG00000183337	BCOR	-0.496436	-0.642944	-0.791764	-0.919588	5.19187	7.91124	0.000216876	0.00761736
ENSG00000204314	PRRT1	-0.364006	-0.466621	-0.604939	-0.923065	2.84351	5.35037	0.00252141	0.0443533
ENSG00000151718	WWC2	-0.857388	-0.973306	-0.941384	-0.932313	6.68844	16.0508	6.37675e-07	0.000120995
ENSG00000109685	WHSC1	-0.754606	-0.778709	-0.787539	-0.933441	6.06426	7.72368	0.000256194	0.00861004
ENSG00000173846	PLK3	-1.23897	-1.41015	-1.01659	-0.934682	4.46076	11.5209	1.21542e-05	0.00101775
ENSG00000135048	TMEM2	-0.852901	-1.17861	-0.849783	-0.93762	6.59434	5.92702	0.0014003	0.0292798
ENSG00000111252	SH2B3	-0.839191	-0.798311	-1.00615	-0.937625	5.76007	6.13439	0.00113946	0.0255963
ENSG00000143322	ABL2	-0.697303	-0.930383	-0.779164	-0.938683	5.786	13.2683	3.62131e-06	0.000436416
ENSG00000006576	PHTF2	-0.613345	-0.799525	-0.947352	-0.941911	6.65306	14.1027	2.1028e-06	0.000295319
ENSG00000153944	MSI2	-0.767579	-0.996497	-0.898183	-0.942172	6.60382	6.85325	0.000569496	0.0154605
ENSG00000226742	HSBP1L1	-0.946434	-1.16605	-0.95134	-0.945246	3.71855	5.20107	0.00294695	0.0488493
ENSG00000116584	ARHGEF2	-0.592176	-0.892721	-0.865745	-0.94536	6.80438	7.61563	0.000282247	0.00918641
ENSG00000148842	CNNM2	-0.564044	-0.75812	-1.0269	-0.95101	4.2167	13.1908	3.81294e-06	0.000453384
ENSG00000183723	CMTM4	-0.505446	-0.801577	-0.897253	-0.95131	5.25424	13.3539	3.42173e-06	0.000420896
ENSG00000138434	SSFA2	-0.901306	-0.940948	-1.00634	-0.952265	7.54129	9.99931	3.82023e-05	0.00237113
ENSG00000146776	ATXN7L1	-0.770946	-1.03105	-0.937783	-0.958033	3.76102	7.09574	0.00045389	0.0131209
ENSG00000131724	IL13RA1	-0.521411	-0.755178	-0.832521	-0.959417	6.83409	7.65371	0.000272755	0.00897575
ENSG00000134684	YARS	-0.353415	-0.57416	-0.856255	-0.964836	6.44723	11.498	1.23569e-05	0.0010251
ENSG00000105755	ETHE1	-0.246665	-0.688479	-0.868291	-0.965788	3.32212	8.48668	0.000131591	0.00552247
ENSG00000110619	CARS	-0.454234	-0.646219	-0.946914	-0.969506	5.83993	18.0118	2.10785e-07	5.64414e-05
ENSG00000073605	GSDMB	-0.261353	-1.12182	-1.08206	-0.970114	2.94665	12.4213	6.42918e-06	0.000659028
ENSG00000135749	PCNX2	-0.46996	-0.660012	-0.758488	-0.973212	3.20204	7.15937	0.000427899	0.0125996
ENSG00000169126	ARMC4	-0.444538	-0.476601	-0.754463	-0.986938	3.41135	8.64403	0.000115123	0.00502998
ENSG00000095951	HIVEP1	-0.656993	-0.996829	-0.988458	-0.989923	4.7972	14.8924	1.28057e-06	0.000205769
ENSG00000108352	RAPGEFL1	-0.0891721	-0.910694	-0.967002	-0.99189	1.85716	9.50966	5.6361e-05	0.00307418
ENSG00000149269	PAK1	-0.669773	-0.969439	-0.980647	-0.995312	5.19401	12.7705	5.06003e-06	0.000568072
ENSG00000065054	SLC9A3R2	-0.630393	-0.792889	-0.908436	-0.999589	6.18812	9.38794	6.21843e-05	0.00323358
ENSG00000196456	ZNF775	-1.07106	-1.05251	-1.08932	-1.00062	3.22864	6.46742	0.000823063	0.0201374
ENSG00000140105	WARS	-0.482681	-0.709864	-0.961792	-1.00568	6.48432	6.68627	0.00066716	0.0172207
ENSG00000120802	TMPO	-0.646255	-0.615224	-0.803202	-1.00991	5.28486	6.82822	0.000583107	0.0156631
ENSG00000054793	ATP9A	-0.724495	-0.969501	-0.884046	-1.01506	6.06644	6.82888	0.000582746	0.0156631
ENSG00000138835	RGS3	-0.66029	-0.813516	-0.820947	-1.01867	5.11671	10.4427	2.71015e-05	0.00182409
ENSG00000170525	PFKFB3	-1.10942	-1.1608	-1.03637	-1.01869	6.37578	9.47334	5.8035e-05	0.00312225
ENSG00000214530	STARD10	-0.497016	-0.81958	-0.975474	-1.02541	4.28337	12.4226	6.42345e-06	0.000659028
ENSG00000189337	KAZN	-0.385787	-0.643923	-1.01394	-1.03161	4.83333	5.249	0.00280259	0.0474458
ENSG00000166508	MCM7	-0.817573	-0.81743	-0.888491	-1.04256	5.34638	9.99323	3.83848e-05	0.00237113
ENSG00000079462	PAFAH1B3	-0.72525	-0.853244	-1.16771	-1.05079	2.53977	6.59073	0.000730948	0.0183364
ENSG00000142627	EPHA2	-1.03926	-1.03225	-1.15072	-1.06665	6.05914	7.36865	0.000353035	0.010894
ENSG00000065060	UHRF1BP1	-0.674893	-0.82494	-0.874882	-1.06812	4.39639	6.66801	0.000678875	0.0174441
ENSG00000162139	NEU3	-0.298591	-0.620826	-0.810273	-1.07345	2.82582	5.84103	0.00152649	0.0311536
ENSG00000177706	FAM20C	-0.911723	-0.906032	-1.03319	-1.07573	5.95253	6.71005	0.000652224	0.0169331
ENSG00000145365	TIFA	-0.745563	-0.899164	-0.856893	-1.07931	2.95954	5.28442	0.0027007	0.0465408
ENSG00000119943	PYROXD2	-0.545242	-1.02842	-0.999002	-1.08714	3.5479	5.37423	0.00245968	0.0437832
ENSG00000146232	NFKBIE	-1.08171	-1.09287	-1.04781	-1.09212	3.30909	6.6327	0.000702163	0.0177391
ENSG00000105655	ISYNA1	-0.771975	-0.806479	-1.09013	-1.09374	6.05672	9.35543	6.38465e-05	0.00331036
ENSG00000146242	TPBG	-0.759654	-0.950993	-1.07217	-1.09416	6.75629	11.4492	1.28022e-05	0.00104743
ENSG00000119681	LTBP2	-0.457907	-0.797416	-0.833073	-1.09601	10.2144	5.9237	0.00140495	0.0293084
ENSG00000188112	C6orf132	-1.26638	-1.54124	-1.24406	-1.12119	3.35442	8.52232	0.000127652	0.00536979
ENSG00000166483	WEE1	-0.883668	-1.00892	-1.11222	-1.12262	5.62854	12.3973	6.53694e-06	0.00065967
ENSG00000147459	DOCK5	-0.59719	-1.18571	-0.974578	-1.12724	4.3351	6.87127	0.000559907	0.015319
ENSG00000213186	TRIM59	-0.641911	-0.806837	-1.14945	-1.13018	3.31454	9.99445	3.8348e-05	0.00237113
ENSG00000170365	SMAD1	-0.733598	-0.840116	-0.995644	-1.13241	3.51344	12.5343	5.94727e-06	0.000631402
ENSG00000135622	SEMA4F	-0.839892	-1.01078	-1.11817	-1.13731	3.10624	6.5181	0.00078379	0.0193907
ENSG00000188158	NHS	-0.758265	-0.896932	-0.998245	-1.13778	3.60948	20.8236	4.95023e-08	1.96205e-05
ENSG00000197329	PELI1	-1.18304	-1.11673	-1.11216	-1.14155	3.60688	13.0204	4.27351e-06	0.000498185
ENSG00000108854	SMURF2	-1.00733	-1.11652	-1.16936	-1.14296	6.22493	18.1688	1.93616e-07	5.39583e-05
ENSG00000186088	GSAP	-0.544259	-0.889791	-1.18113	-1.14467	2.4556	6.66523	0.00068068	0.0174441
ENSG00000139926	FRMD6	-0.803703	-1.11628	-1.19279	-1.14546	7.74601	9.42703	6.02472e-05	0.0031792
ENSG00000127334	DYRK2	-0.915362	-1.08836	-1.20187	-1.15058	5.4012	11.7687	1.01709e-05	0.000893635
ENSG00000250091	DNAH10OS	-0.479432	-1.58527	-1.70981	-1.15318	0.834702	6.52695	0.000777139	0.0193037
ENSG00000006327	TNFRSF12A	-1.39012	-1.38225	-1.32534	-1.15771	6.24356	6.94267	0.000523577	0.0145982
ENSG00000141574	SECTM1	-0.234262	-0.684663	-0.977491	-1.16729	4.62507	6.42121	0.000860703	0.0208864
ENSG00000153879	CEBPG	-0.399193	-0.617058	-1.09739	-1.1731	4.71997	11.4017	1.32517e-05	0.00107926
ENSG00000205476	CCDC85C	-0.371831	-0.628108	-0.989427	-1.1818	4.12304	11.182	1.55635e-05	0.00119138
ENSG00000258441	LINC00641	-0.545427	-1.04617	-0.870932	-1.18348	2.7876	7.10581	0.000449666	0.0130623
ENSG00000284691	NA	-0.766467	-1.06089	-1.341	-1.19025	3.15602	13.6077	2.89572e-06	0.000368915
ENSG00000169570	DTWD2	-0.518651	-0.556569	-0.934448	-1.19636	2.40708	8.56862	0.000122721	0.00525508
ENSG00000065911	MTHFD2	-0.322925	-0.625992	-1.06959	-1.20149	5.94685	8.23116	0.00016393	0.00638655
ENSG00000257151	PWAR6	-0.562844	-1.15212	-1.22036	-1.20504	1.26153	5.49213	0.00217744	0.0400805
ENSG00000063438	AHRR	-0.831403	-1.06476	-1.23143	-1.21258	5.46423	6.78763	0.000605922	0.0161302
ENSG00000099365	STX1B	-0.329299	-0.911465	-0.994523	-1.22521	2.00783	7.36006	0.000355816	0.0109609
ENSG00000166949	SMAD3	-0.608715	-0.947625	-1.14289	-1.22528	6.54465	7.39672	0.000344111	0.0107488
ENSG00000110660	SLC35F2	-0.964801	-1.15955	-1.18678	-1.23119	2.72298	7.2436	0.000395906	0.011928
ENSG00000213222	AC093724.2	-1.127	-0.930312	-1.3194	-1.24358	2.69153	7.93079	0.000213165	0.00752528
ENSG00000172965	MIR4435-2HG	-1.01133	-1.36199	-1.17458	-1.24609	4.75963	23.1324	1.6695e-08	1.06347e-05
ENSG00000152894	PTPRK	-0.753077	-0.960967	-1.09446	-1.24817	6.18075	34.3559	2.18647e-10	7.38526e-07
ENSG00000149582	TMEM25	-0.400032	-0.800883	-1.08857	-1.25537	4.44144	16.1097	6.15989e-07	0.000119422
ENSG00000170421	KRT8	-0.750137	-0.852312	-0.962018	-1.25683	4.80696	9.39281	6.19397e-05	0.00323028
ENSG00000249087	ZNF436-AS1	-0.709199	-1.04189	-1.20192	-1.26743	1.85502	7.93072	0.000213179	0.00752528
ENSG00000159259	CHAF1B	-0.693718	-0.886429	-1.14323	-1.28822	2.23394	5.7502	0.00167307	0.0333417
ENSG00000013016	EHD3	-1.19685	-1.39404	-1.32466	-1.30201	6.48314	5.59112	0.00196707	0.0375238
ENSG00000183323	CCDC125	-0.72455	-0.963261	-1.21508	-1.30468	2.87573	10.9554	1.84052e-05	0.00135212
ENSG00000150938	CRIM1	-1.29811	-1.3386	-1.41406	-1.30959	9.47352	6.07287	0.00121097	0.0264007
ENSG00000125740	FOSB	-1.67818	-1.62505	-1.7478	-1.31249	0.254853	6.56861	0.000746626	0.0186348
ENSG00000065923	SLC9A7	-1.08767	-1.4725	-1.48489	-1.31272	4.8692	10.0607	3.64114e-05	0.00229968
ENSG00000119669	IRF2BPL	-0.771259	-1.05775	-1.25436	-1.31722	6.31574	11.2625	1.46693e-05	0.00114755
ENSG00000197927	C2orf27A	-1.00202	-1.19034	-1.18887	-1.31883	2.75509	23.6906	1.29948e-08	9.27102e-06
ENSG00000175455	CCDC14	-0.969501	-1.31515	-1.30023	-1.32083	6.0246	26.8159	3.45209e-09	3.62185e-06
ENSG00000165633	VSTM4	-0.723782	-0.962382	-1.16226	-1.3226	6.27901	6.98511	0.000503179	0.0142455
ENSG00000128641	MYO1B	-0.912028	-1.11735	-1.31688	-1.3237	6.93448	44.7685	9.96678e-12	8.88837e-08
ENSG00000179388	EGR3	-1.54578	-1.6674	-1.60558	-1.32375	1.86658	8.83264	9.82335e-05	0.00448996
ENSG00000083857	FAT1	-0.735848	-1.03013	-1.12466	-1.32701	8.1271	10.4655	2.66333e-05	0.0018062
ENSG00000100297	MCM5	-0.951713	-0.90002	-1.05428	-1.33351	4.00557	7.38533	0.000347702	0.0108042
ENSG00000166387	PPFIBP2	-1.3524	-1.53201	-1.35426	-1.33365	3.61087	7.72546	0.000255788	0.00861004
ENSG00000261801	LOXL1-AS1	-0.95978	-1.25543	-1.59574	-1.33802	3.13755	6.73233	0.000638551	0.0167735
ENSG00000130590	SAMD10	-1.25813	-1.35656	-1.02808	-1.33912	1.48441	7.73703	0.000253159	0.00855178
ENSG00000105327	BBC3	-0.677424	-0.981354	-1.24273	-1.34078	3.901	8.97509	8.72403e-05	0.00411333
ENSG00000090339	ICAM1	-0.980789	-1.2522	-1.19133	-1.35121	5.18143	7.78663	0.000242211	0.008276
ENSG00000005884	ITGA3	-1.73227	-1.78949	-1.51874	-1.35754	7.59998	7.94825	0.00020991	0.00752528
ENSG00000076770	MBNL3	-0.796125	-1.0754	-1.31939	-1.36789	1.96032	7.47917	0.000319259	0.0101503
ENSG00000148219	ASTN2	-0.766723	-1.30649	-1.52736	-1.37562	3.57095	10.1083	3.50851e-05	0.002251
ENSG00000137752	CASP1	-0.808418	-1.19056	-1.36965	-1.37736	3.85161	5.45124	0.0022712	0.0414441
ENSG00000152229	PSTPIP2	-0.673597	-1.06833	-1.29318	-1.39215	3.33431	13.7059	2.71604e-06	0.0003562
ENSG00000168575	SLC20A2	-1.24891	-1.194	-1.3113	-1.40521	6.18853	10.1451	3.40935e-05	0.00219527
ENSG00000142871	CYR61	-1.27075	-1.24771	-1.42958	-1.40587	8.89487	7.2728	0.000385421	0.0116515
ENSG00000149054	ZNF215	-0.839629	-1.17323	-1.04632	-1.40772	2.19837	8.21147	0.000166753	0.00643768
ENSG00000145431	PDGFC	-0.847918	-1.1312	-1.34658	-1.417	6.82583	17.257	3.19467e-07	7.60438e-05
ENSG00000179163	FUCA1	-0.805565	-1.55859	-1.45285	-1.41779	2.33264	6.29223	0.000975812	0.0229582
ENSG00000162772	ATF3	-1.43032	-1.66904	-1.45117	-1.42465	2.95761	7.58021	0.00029139	0.00943414
ENSG00000127399	LRRC61	-1.04032	-1.3421	-1.17628	-1.42472	2.50166	6.41107	0.000869205	0.021007
ENSG00000137962	ARHGAP29	-0.613727	-1.09786	-1.32502	-1.42969	6.66682	7.69779	0.000262193	0.00872478
ENSG00000006453	BAIAP2L1	-1.04214	-1.31368	-1.44081	-1.43799	3.32746	11.8175	9.82319e-06	0.000876032
ENSG00000162946	DISC1	-0.924149	-1.23298	-1.33392	-1.4442	1.99614	8.04098	0.000193481	0.00718754
ENSG00000175592	FOSL1	-1.4103	-1.61536	-1.51343	-1.44493	4.28383	11.2887	1.43905e-05	0.0011357
ENSG00000152127	MGAT5	-1.18844	-1.36376	-1.49428	-1.44497	7.33195	9.56243	5.40204e-05	0.00302515
ENSG00000133805	AMPD3	-1.10784	-1.51324	-1.37741	-1.4494	4.55411	8.71059	0.000108833	0.00484075
ENSG00000159216	RUNX1	-1.29622	-1.55804	-1.31458	-1.45386	6.31872	11.7396	1.03846e-05	0.000907939
ENSG00000124813	RUNX2	-0.928544	-1.42759	-1.20818	-1.4617	4.74695	8.89039	9.36084e-05	0.00431044
ENSG00000147394	ZNF185	-0.599458	-1.0192	-1.18564	-1.46333	3.23871	6.86987	0.000560647	0.015319
ENSG00000005469	CROT	-1.14701	-1.46854	-1.4221	-1.46873	4.54152	7.85219	0.00022851	0.00788338
ENSG00000143344	RGL1	-1.1734	-1.49882	-1.48966	-1.47632	5.44153	8.18662	0.00017039	0.00651255
ENSG00000149571	KIRREL3	-1.24114	-1.4484	-1.83496	-1.48845	2.85411	5.22841	0.00286365	0.0480039
ENSG00000136158	SPRY2	-1.27383	-1.35831	-1.58334	-1.50018	4.37985	15.6434	8.11687e-07	0.00014925
ENSG00000103257	SLC7A5	-0.810021	-1.19561	-1.70398	-1.50485	5.76195	6.41591	0.000865132	0.0209654
ENSG00000146592	CREB5	-0.886908	-1.27551	-1.22985	-1.51945	3.67599	7.31091	0.000372179	0.0113087
ENSG00000128536	CDHR3	-0.975738	-1.532	-1.5025	-1.54435	1.99177	7.92907	0.000213489	0.00752528
ENSG00000225614	ZNF469	-0.516426	-1.00674	-1.39446	-1.54736	5.78969	5.70325	0.00175463	0.0344377
ENSG00000121753	ADGRB2	-0.720574	-1.15228	-1.60498	-1.55634	5.01808	9.47596	5.79126e-05	0.00312225
ENSG00000100889	PCK2	-0.721067	-1.12686	-1.71126	-1.55811	4.07887	12.3952	6.5464e-06	0.00065967
ENSG00000145247	OCIAD2	-0.985614	-1.54697	-1.45359	-1.55919	3.26199	11.9631	8.85839e-06	0.000806113
ENSG00000106526	ACTR3C	-1.12883	-1.76934	-2.03502	-1.56929	0.891577	7.23767	0.000398074	0.0119731
ENSG00000196517	SLC6A9	-0.257998	-0.689353	-1.62696	-1.57476	4.57192	7.03684	0.000479457	0.0136885
ENSG00000151835	SACS	-0.920363	-1.33208	-1.32991	-1.5809	6.37375	31.7927	5.26154e-10	1.02447e-06
ENSG00000185022	MAFF	-1.7213	-1.97991	-1.75106	-1.58322	4.61955	8.79216	0.000101622	0.00458867
ENSG00000152465	NMT2	-1.32962	-1.45376	-1.73138	-1.58406	5.34638	23.3599	1.5066e-08	9.95251e-06
ENSG00000137331	IER3	-2.25383	-2.27298	-1.78832	-1.58956	6.01385	7.34304	0.000361395	0.0110728
ENSG00000171488	LRRC8C	-1.205	-1.18348	-1.42327	-1.59593	4.52242	7.15073	0.00043133	0.0126533
ENSG00000134986	NREP	-0.664064	-1.24942	-1.57873	-1.59626	5.88302	5.42556	0.00233229	0.0422322
ENSG00000107731	UNC5B	-0.691942	-1.07889	-1.31811	-1.59688	6.15348	12.0415	8.38138e-06	0.000770568
ENSG00000179715	PCED1B	-1.72592	-2.01901	-2.05395	-1.60833	2.33968	10.282	3.06629e-05	0.00202557
ENSG00000224189	HAGLR	-1.03381	-1.30631	-1.64756	-1.61209	1.40481	6.58375	0.000735856	0.0184336
ENSG00000275342	SGK223	-1.28493	-1.51807	-1.74852	-1.61328	5.11357	11.5894	1.15676e-05	0.000977817
ENSG00000118473	SGIP1	-1.36296	-1.78034	-1.6588	-1.62276	5.64509	20.2738	6.49624e-08	2.31734e-05
ENSG00000008517	IL32	-1.51564	-1.82242	-1.69949	-1.62837	4.05622	7.0924	0.000455299	0.0131403
ENSG00000261512	RP11-46D6.1	-1.20214	-1.37461	-1.57074	-1.63224	1.58417	8.36014	0.000146659	0.00585191
ENSG00000222041	LINC00152	-1.19261	-1.43533	-1.49617	-1.63671	3.70422	6.79683	0.00060067	0.0160382
ENSG00000088305	DNMT3B	-1.22439	-1.35958	-1.52101	-1.63822	1.42317	6.13608	0.00113756	0.0255858
ENSG00000126562	WNK4	-1.34788	-2.07441	-1.67394	-1.64054	3.17812	8.92074	9.12717e-05	0.00423687
ENSG00000185633	NDUFA4L2	-0.322379	-1.15527	-2.00136	-1.64234	0.845092	5.7637	0.00165037	0.0330741
ENSG00000151474	FRMD4A	-1.32168	-1.73416	-1.45461	-1.64338	5.01204	10.0803	3.58585e-05	0.00228418
ENSG00000187678	SPRY4	-1.71763	-1.95849	-1.73096	-1.6482	4.39976	15.6767	7.95688e-07	0.000147832
ENSG00000130513	GDF15	-1.51709	-1.5587	-1.77799	-1.65703	6.02783	7.9319	0.000212958	0.00752528
ENSG00000174136	RGMB	-1.50847	-1.64991	-1.65113	-1.66359	5.35328	15.1456	1.09629e-06	0.000191701
ENSG00000110092	CCND1	-1.25682	-1.44245	-1.64292	-1.67301	8.56285	26.4043	4.0817e-09	3.64006e-06
ENSG00000197646	PDCD1LG2	-1.70149	-1.85114	-1.71378	-1.67655	4.74883	13.2964	3.55448e-06	0.000431697
ENSG00000154134	ROBO3	-0.916934	-1.25588	-1.5855	-1.68042	2.44998	12.61	5.64617e-06	0.000609858
ENSG00000100625	SIX4	-1.08159	-1.47268	-1.78673	-1.68351	3.70053	20.195	6.7572e-08	2.36317e-05
ENSG00000253679	KB-1410C5.2	-2.15366	-3.78032	-6.98442	-1.68856	-1.73978	6.39162	0.00111577	0.0251592
ENSG00000159399	HK2	-2.09909	-2.49096	-1.72698	-1.71331	5.20644	6.62281	0.000708833	0.0178822
ENSG00000246859	STARD4-AS1	-0.558709	-1.78956	-1.80088	-1.72255	2.14436	6.9899	0.000500928	0.014227
ENSG00000145390	USP53	-1.53577	-1.62201	-1.93815	-1.72715	6.98742	8.41723	0.000139644	0.00567248
ENSG00000164850	GPER1	-1.71531	-1.60736	-2.01337	-1.72845	1.15696	5.94574	0.00137431	0.0288719
ENSG00000100065	CARD10	-1.13684	-1.36374	-1.3517	-1.73649	2.55251	8.43808	0.000137172	0.00563734
ENSG00000134013	LOXL2	-0.98188	-1.32736	-1.65624	-1.76609	9.41105	10.8829	1.9428e-05	0.00142016
ENSG00000171345	KRT19	-1.58179	-1.94281	-1.83251	-1.76706	7.02889	9.99206	3.84199e-05	0.00237113
ENSG00000074590	NUAK1	-1.28532	-1.74946	-1.86814	-1.77701	6.724	12.7099	5.27352e-06	0.000577046
ENSG00000198857	HSD3BP5	-1.09501	-1.57304	-1.38077	-1.79072	0.0967523	6.07272	0.00121114	0.0264007
ENSG00000113657	DPYSL3	-0.633883	-1.17271	-1.65434	-1.80361	8.38604	5.56247	0.00202565	0.0383133
ENSG00000172197	MBOAT1	-1.31724	-1.28774	-1.83978	-1.81002	2.1157	7.95636	0.000208414	0.00752528
ENSG00000213654	GPSM3	-1.50325	-1.77032	-1.61412	-1.81183	0.931316	6.07357	0.00121012	0.0264007
ENSG00000167861	HID1	-1.77114	-2.14028	-2.10207	-1.81879	2.15025	6.75137	0.000627108	0.0165485
ENSG00000259807	RP11-426C22.4	-1.02205	-2.12033	-2.31349	-1.8254	1.04777	6.05585	0.00123158	0.0265938
ENSG00000159023	EPB41	-1.29323	-1.51864	-1.4628	-1.83679	3.94033	6.89291	0.000548621	0.0151006
ENSG00000079337	RAPGEF3	-0.681358	-1.31522	-1.5127	-1.8374	2.35499	6.11967	0.00115615	0.025841
ENSG00000146376	ARHGAP18	-1.5873	-1.78988	-1.7273	-1.84082	4.66554	16.6792	4.42977e-07	9.18713e-05
ENSG00000203721	LINC00862	-1.3326	-3.5426	-1.57843	-1.8427	-1.10969	6.01623	0.00128104	0.0273308
ENSG00000100368	CSF2RB	-2.04248	-2.39751	-2.0647	-1.8505	4.92201	6.40088	0.000877841	0.0211521
ENSG00000141682	PMAIP1	-1.4333	-1.58105	-1.70972	-1.85333	4.32957	8.5325	0.000126549	0.00536184
ENSG00000010438	PRSS3	-1.42504	-1.64024	-2.06651	-1.85449	0.0647771	6.86858	0.000561328	0.015319
ENSG00000138131	LOXL4	-1.19363	-1.6572	-1.81122	-1.86134	6.07413	5.99622	0.00130681	0.0277811
ENSG00000155816	FMN2	-1.07732	-1.35137	-1.8215	-1.88915	5.16624	6.2162	0.00105127	0.024163
ENSG00000205683	DPF3	-1.98764	-2.23157	-2.17086	-1.89646	0.938361	8.46523	0.000134024	0.00557024
ENSG00000175183	CSRP2	-1.26721	-1.66753	-1.81516	-1.89918	5.39019	6.26039	0.00100669	0.0234098
ENSG00000104177	MYEF2	-1.43459	-1.81082	-1.72639	-1.90485	3.11994	9.53169	5.53712e-05	0.00306315
ENSG00000145632	PLK2	-0.832767	-1.48049	-1.95085	-1.90813	4.701	17.2533	3.20135e-07	7.60438e-05
ENSG00000164171	ITGA2	-1.74873	-2.05383	-1.96873	-1.92859	5.56184	5.5629	0.00202476	0.0383133
ENSG00000111799	COL12A1	-0.797339	-1.33087	-1.76068	-1.93249	10.9773	22.0657	2.72987e-08	1.39114e-05
ENSG00000256894	RP11-283G6.3	0.288183	-1.3537	-2.39046	-1.94522	-0.909287	8.11234	0.000181775	0.00679693
ENSG00000106538	RARRES2	-0.94139	-1.44908	-1.76674	-1.94708	7.77146	12.3205	6.89489e-06	0.000683672
ENSG00000120738	EGR1	-1.87671	-2.22494	-2.17863	-1.95462	5.46342	20.5732	5.59889e-08	2.12472e-05
ENSG00000188766	SPRED3	-2.05978	-2.06543	-2.25387	-1.95779	2.01829	12.7198	5.23789e-06	0.000576685
ENSG00000180611	MB21D2	-1.0193	-1.63659	-1.70866	-1.96736	3.0834	7.62796	0.000279135	0.00915194
ENSG00000143494	VASH2	-1.98466	-3.04273	-2.39436	-1.97032	2.3536	5.93843	0.0013844	0.0290495
ENSG00000143126	CELSR2	-1.23084	-1.82643	-1.88616	-1.97332	3.69199	8.94811	8.92175e-05	0.00416566
ENSG00000244405	ETV5	-1.56387	-1.91706	-1.98643	-1.97871	5.03303	21.2794	3.96723e-08	1.67745e-05
ENSG00000171617	ENC1	-1.50203	-2.01366	-1.90676	-1.98131	5.44736	9.01892	8.41288e-05	0.00400139
ENSG00000072133	RPS6KA6	-1.11832	-1.73528	-2.00484	-1.99758	3.19088	14.7664	1.38443e-06	0.000214719
ENSG00000111424	VDR	-1.63835	-2.21575	-1.79096	-2.00837	4.76905	9.09144	7.92375e-05	0.003872
ENSG00000156265	MAP3K7CL	-1.99564	-2.539	-2.22245	-2.01077	3.0774	9.91356	4.08638e-05	0.00245403
ENSG00000244694	PTCHD4	-1.35889	-1.83529	-2.16564	-2.0379	3.34097	15.1816	1.0725e-06	0.000189397
ENSG00000133134	BEX2	-2.04966	-3.43497	-2.96059	-2.04135	-0.602965	5.22327	0.00287912	0.0481275
ENSG00000073910	FRY	-1.76831	-2.15446	-1.7589	-2.05004	5.90184	9.5326	5.53308e-05	0.00306315
ENSG00000185112	FAM43A	-1.47725	-1.80652	-2.0451	-2.05108	5.66713	5.67649	0.00180301	0.0351843
ENSG00000128965	CHAC1	-1.08357	-1.75793	-2.49438	-2.07559	2.9079	12.7256	5.21723e-06	0.000576685
ENSG00000182985	CADM1	-1.89053	-2.30578	-2.16711	-2.08057	4.58626	7.9802	0.000204086	0.00745916
ENSG00000149948	HMGA2	-1.32931	-1.66221	-1.97705	-2.0826	3.76314	11.7238	1.05028e-05	0.000909357
ENSG00000266094	RASSF5	-0.820808	-1.0826	-1.89558	-2.09011	1.42384	7.31682	0.000370171	0.0112861
ENSG00000119280	C1orf198	-0.754573	-1.18602	-1.95279	-2.09203	7.88338	6.51725	0.000784427	0.0193907
ENSG00000076641	PAG1	-1.57049	-2.12952	-1.99376	-2.09411	4.07618	10.5754	2.44944e-05	0.0016938
ENSG00000187994	RINL	-1.14114	-1.75782	-1.24313	-2.09754	-0.220271	5.25896	0.00277352	0.0472479
ENSG00000236714	AC005592.1	-2.58204	-3.29621	-6.43406	-2.11908	-1.86936	5.85606	0.00184159	0.0357416
ENSG00000029153	ARNTL2	-1.67799	-2.21653	-2.30248	-2.13756	3.86789	12.8363	4.83905e-06	0.00054974
ENSG00000104081	BMF	-1.52003	-2.06544	-2.32147	-2.14614	3.95104	10.0989	3.53416e-05	0.00225933
ENSG00000111087	GLI1	-0.845211	-1.38039	-2.23667	-2.16035	1.15373	7.90416	0.000218237	0.00761736
ENSG00000128342	LIF	-1.18805	-1.95979	-2.45865	-2.16145	1.4099	6.33076	0.000939795	0.0223198
ENSG00000188042	ARL4C	-1.3876	-1.77417	-2.11534	-2.16876	5.11101	6.18861	0.00108017	0.0246053
ENSG00000111057	KRT18	-1.58126	-1.99531	-2.20621	-2.16928	7.25604	16.8094	4.11239e-07	8.83719e-05
ENSG00000114315	HES1	-2.07227	-2.45428	-1.77163	-2.17072	0.952345	5.75478	0.00166533	0.0332619
ENSG00000182010	RTKN2	-1.56729	-2.30261	-1.87242	-2.1708	3.15964	5.74409	0.00168344	0.0334452
ENSG00000162654	GBP4	-1.46362	-1.77933	-2.13361	-2.18309	5.76605	10.3476	2.91518e-05	0.00194011
ENSG00000137309	HMGA1	-1.98621	-2.34306	-2.08027	-2.18465	7.19609	16.6324	4.54997e-07	9.32797e-05
ENSG00000185133	INPP5J	-0.835593	-1.99569	-2.38556	-2.18564	0.885329	5.23669	0.00283892	0.0477887
ENSG00000138311	ZNF365	-1.37192	-1.94897	-2.11817	-2.18657	1.83415	9.13127	7.66814e-05	0.00378862
ENSG00000166592	RRAD	-2.42899	-2.0608	-2.26839	-2.18827	2.56093	6.25678	0.00101026	0.0234431
ENSG00000181773	GPR3	-1.19203	-1.56615	-1.59058	-2.20271	-0.316689	5.55372	0.0020439	0.0385767
ENSG00000132003	ZSWIM4	-1.74618	-2.4762	-2.23667	-2.21152	3.43942	15.1187	1.11449e-06	0.00019299
ENSG00000139211	AMIGO2	-2.06414	-2.2822	-2.29574	-2.23289	6.46059	14.6138	1.52246e-06	0.00022819
ENSG00000244731	C4A	-0.918123	-1.66761	-1.81688	-2.24637	3.88911	5.22385	0.00287737	0.0481275
ENSG00000092621	PHGDH	-0.537721	-1.05783	-2.12087	-2.26105	6.2774	10.0438	3.68949e-05	0.0023171
ENSG00000101187	SLCO4A1	-2.66222	-2.43464	-2.73645	-2.28542	0.570957	6.40131	0.000877472	0.0211521
ENSG00000224020	MIR181A2HG	-0.611651	-1.01104	-3.01991	-2.29467	-0.590172	6.48024	0.000812932	0.0199168
ENSG00000162174	ASRGL1	-1.18894	-2.01181	-0.807877	-2.2974	-1.02198	5.5308	0.00209255	0.0392675
ENSG00000058335	RASGRF1	-2.13064	-2.90275	-2.1708	-2.3079	-1.13639	5.33372	0.00256544	0.0449924
ENSG00000023445	BIRC3	-2.47613	-1.91788	-2.11467	-2.3219	1.29505	8.07936	0.000187088	0.00696639
ENSG00000211772	TRBC2	-1.55528	-2.23091	-2.25585	-2.32234	3.27917	5.61608	0.00191753	0.0367754
ENSG00000157368	IL34	-3.38029	-1.7546	-3.08663	-2.32578	-0.809182	8.41842	0.000139501	0.00567248
ENSG00000116678	LEPR	-1.63256	-2.34505	-2.35511	-2.32862	6.97349	6.27024	0.000997026	0.0232507
ENSG00000157680	DGKI	-2.06367	-2.54568	-2.22431	-2.35747	3.37415	14.9667	1.2233e-06	0.000202026
ENSG00000169213	RAB3B	-1.80831	-2.2624	-2.32499	-2.38096	7.48582	33.9729	2.48439e-10	7.38526e-07
ENSG00000276644	DACH1	-2.34733	-2.40103	-2.04454	-2.38869	1.44405	8.44325	0.000136566	0.00563734
ENSG00000137573	SULF1	-1.15224	-1.62827	-2.19886	-2.39101	10.5377	5.53445	0.00208472	0.0391813
ENSG00000241749	RPSAP52	-1.62629	-2.47417	-2.47083	-2.39487	0.68895	7.26526	0.000388099	0.0117126
ENSG00000233532	LINC00460	-2.63754	-4.09901	-2.93968	-2.3995	-0.0982754	6.94142	0.000524188	0.0145982
ENSG00000196550	FAM72A	-1.88811	-1.54989	-2.25393	-2.40332	-1.03182	7.97658	0.000204737	0.00746765
ENSG00000249992	TMEM158	-1.57679	-1.88902	-2.06574	-2.4311	5.95539	7.94488	0.000210533	0.00752528
ENSG00000167654	ATCAY	-2.24015	-2.47956	-3.18852	-2.43319	-0.0576958	5.64376	0.00186413	0.0360187
ENSG00000104998	IL27RA	-1.21309	-1.8672	-2.41187	-2.43357	2.71744	8.83027	9.84287e-05	0.00448996
ENSG00000259977	AL121578.2	-1.4177	-2.23482	-3.87393	-2.43624	-0.602528	8.18081	0.000171253	0.00651274
ENSG00000260941	LINC00622	-0.963854	-1.9725	-1.45104	-2.44715	-0.62455	6.97678	0.000507114	0.0143115
ENSG00000128203	ASPHD2	-1.04883	-1.5312	-1.92001	-2.44827	1.93467	5.40527	0.00238178	0.0429378
ENSG00000082497	SERTAD4	-1.44129	-2.19026	-2.75008	-2.45475	5.18366	10.8134	2.04659e-05	0.00148386
ENSG00000134775	FHOD3	-2.09438	-2.39885	-2.36467	-2.45747	4.04011	11.6463	1.1103e-05	0.000952598
ENSG00000169129	AFAP1L2	-1.58332	-2.25371	-2.43124	-2.4718	2.98062	5.44797	0.0022789	0.0414759
ENSG00000138675	FGF5	-1.7175	-2.19521	-2.33099	-2.47184	3.08097	8.41712	0.000139657	0.00567248
ENSG00000138771	SHROOM3	-1.80131	-2.27416	-2.52681	-2.48946	5.98719	16.0082	6.53832e-07	0.000122755
ENSG00000135127	BICDL1	-2.59995	-2.34605	-2.36111	-2.49534	-0.530903	7.19243	0.000415025	0.012339
ENSG00000135069	PSAT1	-0.71407	-1.5552	-2.49553	-2.52263	5.33317	9.62208	5.14992e-05	0.00293284
ENSG00000115363	EVA1A	-1.95035	-3.01934	-2.51336	-2.52895	3.21777	8.88834	9.37682e-05	0.00431044
ENSG00000113319	RASGRF2	-1.71027	-2.37632	-2.26943	-2.53113	3.31939	14.4138	1.72595e-06	0.000252328
ENSG00000259887	RP11-923I11.5	-1.95861	-3.26417	-4.37525	-2.54122	-1.86534	5.37907	0.00244736	0.043651
ENSG00000129467	ADCY4	-0.883496	-1.65032	-1.88071	-2.55327	2.89305	13.6626	2.79368e-06	0.000361073
ENSG00000144218	AFF3	-1.10168	-1.86865	-2.27786	-2.5568	4.71214	8.22732	0.000164477	0.00638655
ENSG00000081923	ATP8B1	-2.37931	-2.83189	-2.78909	-2.55802	4.27807	10.1513	3.39309e-05	0.00219272
ENSG00000144583	MARCH4	-2.09296	-2.87645	-2.6026	-2.57985	3.88705	8.29783	0.000154746	0.00607942
ENSG00000128165	ADM2	-0.72841	-1.23393	-2.22687	-2.60846	3.64363	9.51022	5.63356e-05	0.00307418
ENSG00000135362	PRR5L	-1.56076	-2.54073	-2.7715	-2.61625	3.83817	12.4988	6.09448e-06	0.000635679
ENSG00000172548	NIPAL4	-1.53643	-1.83645	-2.29371	-2.66361	1.14439	7.62558	0.000279733	0.00915471
ENSG00000253161	LINC01605	-1.46025	-2.52531	-2.15901	-2.66452	-0.131419	5.45039	0.00227321	0.0414441
ENSG00000135424	ITGA7	-1.7149	-2.64081	-2.88916	-2.66916	3.81983	9.40011	6.15743e-05	0.00323028
ENSG00000177570	SAMD12	-1.72028	-2.51088	-2.91542	-2.69707	2.80709	14.6967	1.44572e-06	0.000222292
ENSG00000183780	SLC35F3	-1.33218	-2.10265	-2.24316	-2.70901	2.41792	5.57885	0.00199193	0.0378361
ENSG00000139318	DUSP6	-2.7412	-2.95161	-2.79111	-2.7502	3.81384	31.2524	6.37749e-10	1.03408e-06
ENSG00000224389	C4B	-0.541515	-1.36194	-1.7276	-2.76433	3.17142	8.1517	0.000175645	0.00662327
ENSG00000154027	AK5	-1.88689	-2.3473	-2.67507	-2.78245	4.49758	8.22063	0.000165435	0.00640063
ENSG00000175832	ETV4	-2.74403	-3.30382	-2.83919	-2.78541	3.37817	16.0729	6.29426e-07	0.000120714
ENSG00000149972	CNTN5	-1.68063	-2.58491	-2.48693	-2.78716	-0.200164	5.23387	0.00284733	0.0478537
ENSG00000016391	CHDH	-1.27483	-2.07262	-2.10037	-2.82048	1.80438	12.2087	7.45325e-06	0.000722333
ENSG00000277734	TRAC	-1.36879	-2.18078	-1.77162	-2.8221	-0.645754	5.35032	0.00252155	0.0443533
ENSG00000122877	EGR2	-2.52161	-2.91254	-3.52157	-2.90997	0.855069	9.66641	4.9707e-05	0.00285992
ENSG00000235505	RP11-693N9.2	-1.94359	-2.67346	-3.53295	-2.92236	-1.58051	6.50178	0.00132846	0.0281072
ENSG00000117586	TNFSF4	-2.74834	-3.48717	-3.30292	-2.93462	3.71019	8.46389	0.000134177	0.00557024
ENSG00000154263	ABCA10	-2.39508	-3.62715	-2.5865	-2.93626	0.702645	7.85573	0.000227794	0.00788338
ENSG00000101825	MXRA5	-1.58598	-2.33916	-2.965	-2.97868	7.12029	9.90419	4.11664e-05	0.00246391
ENSG00000240891	PLCXD2	-2.34423	-2.77619	-3.03438	-3.00967	0.81524	7.09591	0.000453817	0.0131209
ENSG00000149256	TENM4	-1.70434	-2.6007	-2.87159	-3.02418	5.33493	6.7615	0.000621114	0.0164609
ENSG00000197467	COL13A1	-2.02765	-2.78626	-2.64542	-3.06127	2.61928	17.6735	2.53589e-07	6.5551e-05
ENSG00000147041	SYTL5	-1.77663	-2.17534	-3.19672	-3.10266	4.65835	18.9498	1.27836e-07	4.07156e-05
ENSG00000078401	EDN1	-2.58726	-2.55485	-3.02399	-3.12611	0.466624	5.58243	0.00198464	0.0377781
ENSG00000162551	ALPL	-1.95611	-2.42865	-2.9524	-3.18328	0.171626	6.09222	0.00118797	0.0262235
ENSG00000135116	HRK	-3.68662	-4.41568	-4.45535	-3.19346	-1.08142	8.01395	0.000198123	0.00730109
ENSG00000129048	ACKR4	-2.3604	-2.95044	-2.84321	-3.21199	1.11767	7.60942	0.000283826	0.009221
ENSG00000176771	NCKAP5	-1.70769	-3.0501	-3.20281	-3.21835	4.5182	8.10204	0.000183416	0.00684396
ENSG00000143786	CNIH3	-2.58311	-3.19335	-2.65777	-3.22274	2.28551	12.8459	4.80776e-06	0.000549687
ENSG00000238105	GOLGA2P5	-2.41685	-3.06134	-2.47566	-3.23194	-1.7335	5.26299	0.00276187	0.0470943
ENSG00000158683	PKD1L1	-2.97552	-3.81509	-3.91801	-3.25737	-0.0743081	12.3195	6.89958e-06	0.000683672
ENSG00000162892	IL24	-3.59818	-4.47729	-3.77445	-3.28073	1.02485	5.52924	0.00209591	0.0392675
ENSG00000259436	CTC-378H22.2	-3.36046	-5.46019	-3.00725	-3.29519	-1.28669	5.73329	0.00170197	0.03358
ENSG00000243444	PALM2	-2.88738	-3.36022	-2.13086	-3.32538	-0.254215	8.69726	0.000110063	0.00487303
ENSG00000172348	RCAN2	-3.16827	-3.55558	-3.23799	-3.32779	1.74064	18.7218	1.44122e-07	4.32518e-05
ENSG00000168672	FAM84B	-2.27324	-3.05924	-3.01399	-3.34082	1.09835	7.03637	0.000479666	0.0136885
ENSG00000246763	RGMB-AS1	-2.98412	-3.31878	-3.84367	-3.36996	2.28426	20.8315	4.93125e-08	1.96205e-05
ENSG00000181072	CHRM2	-1.98037	-2.79173	-3.3624	-3.40508	5.44373	11.6456	1.1109e-05	0.000952598
ENSG00000174059	CD34	-2.51864	-1.98746	-3.86281	-3.41196	-1.35658	6.86372	0.000563903	0.0153554
ENSG00000254887	CTC-378H22.1	-4.6628	-4.75253	-4.6928	-3.50576	-2.10215	9.84056	4.32859e-05	0.00255645
ENSG00000211448	DIO2	-3.09192	-3.52615	-3.61543	-3.55501	6.64285	14.8951	1.2785e-06	0.000205769
ENSG00000112218	GPR63	-0.57151	-1.4715	-3.53745	-3.57059	-1.70949	5.49793	0.00216448	0.040006
ENSG00000100558	PLEK2	-1.73758	-2.71829	-1.50888	-3.57981	-0.593772	10.2884	3.05136e-05	0.0020232
ENSG00000141738	GRB7	-3.55284	-2.77392	-4.14552	-3.6147	-0.263505	9.20689	7.20672e-05	0.00365168
ENSG00000101210	EEF1A2	-1.89868	-3.38795	-3.68068	-3.61928	-0.241917	5.76753	0.00164397	0.032983
ENSG00000221852	KRTAP1-5	-2.72634	-3.25178	-3.39087	-3.61947	2.14153	7.61715	0.000281862	0.00918641
ENSG00000136244	IL6	-3.61109	-4.05178	-3.3697	-3.68476	1.91296	18.7591	1.41313e-07	4.32518e-05
ENSG00000171346	KRT15	-4.96885	-3.02456	-2.3871	-3.71447	-1.89855	9.22161	0.000119657	0.00516847
ENSG00000186369	LINC00643	-0.801892	-2.10901	-2.77972	-3.77903	1.70438	9.9448	3.98718e-05	0.0024173
ENSG00000182667	NTM	-1.97326	-2.98781	-3.32657	-3.77965	2.79668	8.58756	0.000120764	0.00519024
ENSG00000246273	SBF2-AS1	-2.16471	-3.31117	-3.62501	-3.86865	4.1813	29.3393	1.28854e-09	1.9152e-06
ENSG00000106483	SFRP4	-2.13358	-2.92176	-3.22824	-3.91924	4.09176	5.2666	0.00275146	0.0469888
ENSG00000028277	POU2F2	-2.98234	-3.86	-3.50697	-3.96612	3.26531	16.3698	5.2937e-07	0.000106088
ENSG00000230479	AP000695.6	-5.67499	-5.67499	-5.67499	-4.04965	-1.6572	7.02997	0.00122458	0.0265354
ENSG00000197859	ADAMTSL2	-3.34238	-5.30147	-7.64777	-4.13798	-1.32601	6.64735	0.00088404	0.0212217
ENSG00000221826	PSG3	-1.47691	-3.58006	-4.69377	-4.28545	-0.210833	6.19148	0.00107713	0.0245674
ENSG00000253746	RP11-527N22.2	-2.60206	-6.66588	-3.73596	-4.30316	-1.85907	9.0415	0.000119678	0.00516847
ENSG00000139973	SYT16	-2.55637	-3.64553	-3.78371	-4.30748	2.13689	21.628	3.35715e-08	1.55195e-05
ENSG00000231924	PSG1	-0.833447	-2.14552	-3.17834	-4.34364	3.93472	5.53645	0.00208044	0.0391422
ENSG00000100473	COCH	-3.85206	-4.83815	-4.55505	-4.34668	2.9493	6.59356	0.000728973	0.0183126
ENSG00000153495	TEX29	-2.00358	-2.69154	-2.0872	-4.36375	-1.65939	5.68446	0.00178846	0.0349387
ENSG00000154645	CHODL	-4.31502	-5.19838	-3.7897	-4.47395	-0.206021	6.60986	0.000717674	0.0180797
ENSG00000130433	CACNG6	-2.34402	-3.05856	-2.96234	-4.53469	0.230612	10.3755	2.85353e-05	0.00190721
ENSG00000170044	ZPLD1	-3.87959	-5.20302	-5.73384	-4.65825	1.96772	9.17812	7.37867e-05	0.00369556
ENSG00000143248	RGS5	-2.99492	-4.23779	-4.38114	-4.67063	2.82826	13.6489	2.81868e-06	0.000361684
ENSG00000143341	HMCN1	-2.28182	-3.87199	-4.02426	-4.67157	4.36647	8.36051	0.000146611	0.00585191
ENSG00000101230	ISM1	-3.64765	-4.55867	-4.17957	-4.7323	1.88787	17.3501	3.03297e-07	7.57668e-05
ENSG00000164251	F2RL1	-3.35395	-4.37315	-4.34602	-4.80076	5.05715	10.6442	2.32489e-05	0.00162615
ENSG00000150551	LYPD1	-3.61261	-4.14191	-5.13725	-4.82566	1.48937	26.632	3.71945e-09	3.64006e-06
ENSG00000141668	CBLN2	-1.89829	-2.19521	-3.97233	-4.97063	0.825795	6.10971	0.00156916	0.0318041
ENSG00000169067	ACTBL2	-2.72733	-2.93724	-4.22033	-5.01064	-1.67945	7.06108	0.000468753	0.0134632
ENSG00000163814	CDCP1	-3.4226	-3.96856	-4.54674	-5.0723	4.67863	8.42645	0.000138545	0.00566762
ENSG00000172137	CALB2	-3.13794	-5.03758	-5.83206	-5.20098	1.9847	17.0638	3.56068e-07	8.14209e-05
ENSG00000164379	FOXQ1	-3.13238	-4.38579	-4.23885	-5.25627	0.539111	10.2341	3.18208e-05	0.00209203
ENSG00000174640	SLCO2A1	-4.74919	-5.36735	-5.38973	-5.36586	4.9355	8.5324	0.000126561	0.00536184
ENSG00000170848	PSG6	-1.85889	-3.24981	-3.58964	-5.37929	1.16555	6.52558	0.000778164	0.0193037
ENSG00000127951	FGL2	-3.57477	-3.45048	-4.61843	-5.39625	-0.426665	9.11268	7.78633e-05	0.00382767
ENSG00000170498	KISS1	-2.63968	-4.07687	-4.89667	-5.56616	2.13412	6.02345	0.00127186	0.0271676
ENSG00000166670	MMP10	-4.34149	-6.14478	-5.31499	-5.66615	6.71654	6.65051	0.000690314	0.0175892
ENSG00000149968	MMP3	-2.67656	-4.58656	-5.30066	-6.20709	8.02934	8.77171	0.00010338	0.00465629
ENSG00000177272	KCNA3	-4.7376	-4.77559	-5.33201	-6.22286	0.203735	15.3192	9.86515e-07	0.000177732
ENSG00000134323	MYCN	-4.14938	-7.39884	-8.89349	-6.23969	0.176199	11.604	2.27139e-05	0.00160764
ENSG00000179546	HTR1D	-3.56892	-5.32467	-5.51347	-6.33181	1.52541	10.8473	1.99526e-05	0.00145255
ENSG00000259834	RP11-284N8.3	-4.7751	-6.86652	-5.08843	-6.52992	0.160027	21.2396	4.04409e-08	1.67745e-05
ENSG00000196611	MMP1	-3.58419	-5.81778	-6.63287	-6.55578	6.00486	9.47158	5.81176e-05	0.00312225
ENSG00000262406	MMP12	-3.20376	-4.72366	-6.59934	-6.56982	1.59932	11.8009	1.39001e-05	0.00111176
ENSG00000197046	SIGLEC15	-4.43041	-4.15117	-5.36737	-6.64767	-0.165208	9.11209	7.79012e-05	0.00382767
ENSG00000120337	TNFSF18	-6.19936	-5.25901	-6.27274	-6.82457	-0.835982	22.3713	2.36687e-08	1.31924e-05
ENSG00000005102	MEOX1	-3.80324	-4.30835	-4.70291	-6.90655	1.51485	6.83096	0.000581603	0.0156631
ENSG00000281655	RP11-817J15.3	-7.80957	-6.23737	-4.89089	-7.80957	-1.92768	13.8145	4.95825e-05	0.00285992
ENSG00000141469	SLC14A1	-6.64803	-11.0982	-9.42889	-11.0982	2.57636	11.2926	4.06152e-05	0.00244734

## Sheet: normal_DEGs
gene_id	symbol	logFC.conditionnorm.time2	logFC.conditionnorm.time4	logFC.conditionnorm.time6	logFC.conditionnorm.time8	logCPM	F	PValue	FDR
ENSG00000109906	ZBTB16	12.1	12.3824	12.5726	12.7739	4.94709	71.3657	1.43314e-13	2.55616e-09
ENSG00000110092	CCND1	-1.71129	-1.82897	-2.11036	-2.20263	8.56285	34.787	1.89625e-10	1.69108e-06
ENSG00000021762	OSBPL5	0.842321	0.876569	1.10414	0.993605	7.35083	31.2475	6.38872e-10	3.79831e-06
ENSG00000131831	RAI2	2.77502	4.16661	5.26379	5.46666	4.68161	29.3663	1.2755e-09	5.68744e-06
ENSG00000172965	MIR4435-2HG	-1.09522	-1.46919	-1.57517	-1.58238	4.75963	25.7202	5.41687e-09	1.69702e-05
ENSG00000154734	ADAMTS1	2.84059	3.22452	3.42759	3.90468	10.9626	25.338	6.36083e-09	1.69702e-05
ENSG00000069535	MAOB	3.56981	4.68049	5.87535	6.22118	6.89913	25.0417	7.21382e-09	1.69702e-05
ENSG00000151718	WWC2	-1.16709	-1.2592	-1.45105	-1.30511	6.68844	24.9161	7.61166e-09	1.69702e-05
ENSG00000197594	ENPP1	3.33242	3.85447	3.97791	4.46786	6.46892	23.5339	1.39352e-08	2.76164e-05
ENSG00000128641	MYO1B	-0.704232	-0.902633	-1.17096	-1.03775	6.93448	22.8877	1.86606e-08	3.07689e-05
ENSG00000157502	MUM1L1	2.97571	3.29533	3.34341	3.56021	8.01949	22.851	1.89761e-08	3.07689e-05
ENSG00000184160	ADRA2C	4.17883	4.42452	4.71258	4.43272	9.24934	22.4785	2.25214e-08	3.34743e-05
ENSG00000246763	RGMB-AS1	-3.20809	-3.81969	-4.18266	-4.35441	2.28426	21.4983	3.57162e-08	4.62398e-05
ENSG00000174136	RGMB	-1.96969	-2.10176	-2.27383	-2.30822	5.35328	21.4647	3.6295e-08	4.62398e-05
ENSG00000147119	CHST7	2.54011	2.75133	3.3134	3.5031	6.05387	20.5406	5.68994e-08	6.49038e-05
ENSG00000110619	CARS	-0.699053	-1.01157	-1.14187	-1.12704	5.83993	20.4941	5.82227e-08	6.49038e-05
ENSG00000162702	ZNF281	-0.867135	-1.10575	-1.25277	-1.23022	5.74927	20.1268	6.99217e-08	7.31527e-05
ENSG00000177875	CCDC184	1.79609	2.84593	3.55929	2.93704	2.18646	20.0187	7.38253e-08	7.31527e-05
ENSG00000250986	AC141928.1	3.44164	3.83026	3.94938	3.89803	6.58099	19.2453	1.09594e-07	9.78449e-05
ENSG00000166986	MARS	-0.760689	-0.918859	-1.12662	-1.09396	6.86028	19.2431	1.09716e-07	9.78449e-05
ENSG00000153879	CEBPG	-1.12317	-1.45018	-1.65731	-1.58847	4.71997	18.9725	1.26321e-07	0.000107289
ENSG00000107731	UNC5B	-1.44906	-1.70134	-1.98943	-2.04836	6.15348	18.5063	1.61573e-07	0.000130991
ENSG00000257894	RP1-78O14.1	2.92008	3.4556	3.9898	4.34277	5.30891	18.2352	1.86818e-07	0.000144873
ENSG00000164107	HAND2	1.76566	2.24593	2.89455	2.83978	8.42919	18.1451	1.96109e-07	0.000145742
ENSG00000100889	PCK2	-1.38341	-2.04895	-2.13508	-1.97435	4.07887	17.505	2.78296e-07	0.000196383
ENSG00000128965	CHAC1	-2.25104	-3.03763	-2.6674	-2.63878	2.9079	17.454	2.86273e-07	0.000196383
ENSG00000134684	YARS	-0.774893	-1.05833	-1.211	-1.33772	6.44723	17.3794	2.98394e-07	0.000197117
ENSG00000188158	NHS	-0.809775	-0.612259	-1.05994	-1.22574	3.60948	17.155	3.38266e-07	0.000215476
ENSG00000172292	CERS6	1.49163	2.05123	2.12735	2.62744	5.68223	16.9848	3.723e-07	0.000228977
ENSG00000266028	SRGAP2	-0.527876	-0.594089	-0.77807	-0.851117	5.44465	16.8872	3.93449e-07	0.000233918
ENSG00000198963	RORB	2.13583	3.24488	3.5915	4.23767	7.13683	16.7711	4.20327e-07	0.000241837
ENSG00000170242	USP47	-0.290084	-0.364759	-0.604486	-0.58163	6.82939	16.6022	4.62948e-07	0.000258035
ENSG00000276023	DUSP14	-0.765369	-0.779012	-0.901269	-0.7923	5.15815	16.3775	5.27023e-07	0.000284848
ENSG00000106105	GARS	-0.926136	-1.04611	-1.50217	-1.31551	7.161	16.1958	5.85752e-07	0.000307279
ENSG00000100767	PAPLN	3.04709	3.5203	3.81135	4.11754	6.35622	16.0584	6.3481e-07	0.00031941
ENSG00000009830	POMT2	0.546775	0.708803	0.727489	0.807783	5.34132	15.9758	6.66419e-07	0.00031941
ENSG00000065911	MTHFD2	-1.21628	-1.51282	-1.88346	-1.72371	5.94685	15.9629	6.71509e-07	0.00031941
ENSG00000134013	LOXL2	-1.68963	-2.08199	-2.28255	-2.16884	9.41105	15.9403	6.80511e-07	0.00031941
ENSG00000092068	SLC7A8	3.40983	4.01526	4.12417	4.33687	6.56809	15.7973	7.40595e-07	0.000338699
ENSG00000150907	FOXO1	2.64312	3.08336	3.09719	3.35371	8.76275	15.7398	7.66364e-07	0.000341722
ENSG00000070718	AP3M2	-0.634793	-0.775544	-0.868994	-0.789885	4.13483	15.559	8.53764e-07	0.000371408
ENSG00000152894	PTPRK	-0.585531	-0.692075	-0.957001	-0.895514	6.18075	15.324	9.836e-07	0.000405998
ENSG00000113407	TARS	-0.623296	-0.799916	-0.96292	-0.977607	6.65859	15.3027	9.96399e-07	0.000405998
ENSG00000151835	SACS	-0.744574	-0.807493	-1.23624	-1.25819	6.37375	15.2942	1.00156e-06	0.000405998
ENSG00000135069	PSAT1	-2.14192	-2.84708	-3.69282	-3.35604	5.33317	15.1665	1.08239e-06	0.00042901
ENSG00000139318	DUSP6	-1.80419	-2.22719	-2.50831	-2.48139	3.81384	15.0716	1.14703e-06	0.000439325
ENSG00000167191	GPRC5B	1.44997	1.91996	2.49283	3.006	7.57052	15.0565	1.15767e-06	0.000439325
ENSG00000146242	TPBG	-1.07823	-1.22628	-1.34844	-1.43252	6.75629	14.8112	1.3465e-06	0.000500338
ENSG00000168890	TMEM150A	0.620904	0.719932	0.767791	0.829383	4.31521	14.566	1.56864e-06	0.000570985
ENSG00000059915	PSD	0.948221	1.56613	1.98007	1.79553	5.8458	14.0992	2.10744e-06	0.000739581
ENSG00000101974	ATP11C	-0.542909	-0.535933	-0.7957	-0.779274	5.73572	14.0938	2.11475e-06	0.000739581
ENSG00000136244	IL6	-2.36222	-3.38278	-4.09672	-3.86633	1.91296	13.9695	2.2902e-06	0.000785539
ENSG00000270885	RASL10B	1.94792	2.1241	2.4645	2.52806	5.55359	13.8529	2.46906e-06	0.000820105
ENSG00000145022	TCTA	0.592369	0.684503	0.954339	1.18732	4.61603	13.8351	2.49763e-06	0.000820105
ENSG00000136068	FLNB	-1.07781	-1.19971	-1.37803	-1.49239	8.06176	13.8056	2.54579e-06	0.000820105
ENSG00000063601	MTMR1	-0.384869	-0.572299	-0.646161	-0.567241	4.89446	13.7864	2.5776e-06	0.000820105
ENSG00000171150	SOCS5	-0.404814	-0.512998	-0.654622	-0.618479	6.59202	13.7422	2.65255e-06	0.000820105
ENSG00000243244	STON1	1.1298	1.20029	1.31135	1.49859	6.9629	13.7023	2.72235e-06	0.000820105
ENSG00000157613	CREB3L1	-0.747371	-0.787697	-1.06263	-1.02381	7.25159	13.6885	2.74697e-06	0.000820105
ENSG00000196507	TCEAL3	0.883729	0.856733	1.20502	0.99182	6.25105	13.6819	2.75882e-06	0.000820105
ENSG00000036054	TBC1D23	-0.384238	-0.543269	-0.508045	-0.55677	6.07146	13.6477	2.82093e-06	0.000824822
ENSG00000197646	PDCD1LG2	-1.68436	-1.87913	-2.13043	-2.20518	4.74883	13.5873	2.93456e-06	0.000844205
ENSG00000197467	COL13A1	-2.85358	-2.40282	-2.25424	-3.17066	2.61928	13.4768	3.1552e-06	0.000893273
ENSG00000134440	NARS	-0.368655	-0.555477	-0.675605	-0.621888	7.10504	13.3373	3.45949e-06	0.000964116
ENSG00000105738	SIPA1L3	-0.888874	-0.736153	-0.969114	-0.94959	5.38515	13.276	3.60301e-06	0.00097855
ENSG00000118432	CNR1	10.6869	12.2954	13.2677	13.9228	6.42031	13.8752	3.63953e-06	0.00097855
ENSG00000151414	NEK7	-1.07389	-1.34301	-1.50672	-1.37671	7.01866	13.2458	3.67587e-06	0.00097855
ENSG00000179094	PER1	1.82912	1.67823	1.57514	1.53745	5.44748	13.0366	4.22735e-06	0.00110881
ENSG00000107036	RIC1	-0.307896	-0.627063	-0.771423	-0.726495	6.39379	12.9785	4.39567e-06	0.00113625
ENSG00000103257	SLC7A5	-1.7874	-2.25813	-2.47289	-2.35403	5.76195	12.817	4.9027e-06	0.00122631
ENSG00000196305	IARS	-0.853209	-0.950886	-1.2162	-1.07921	7.47676	12.8049	4.94326e-06	0.00122631
ENSG00000139514	SLC7A1	-0.858518	-1.15534	-1.30533	-1.31453	6.70128	12.8028	4.95033e-06	0.00122631
ENSG00000175592	FOSL1	-1.69707	-1.65553	-1.74935	-2.08007	4.28383	12.7721	5.05482e-06	0.00123504
ENSG00000031698	SARS	-0.780624	-0.861718	-0.972255	-0.938909	7.02562	12.6865	5.35816e-06	0.00129146
ENSG00000108854	SMURF2	-0.968398	-1.04633	-1.17733	-1.08056	6.22493	12.6581	5.46328e-06	0.0012949
ENSG00000143924	EML4	-0.500597	-0.604603	-0.871905	-0.809764	5.8139	12.6382	5.53816e-06	0.0012949
ENSG00000221866	PLXNA4	3.37232	4.77035	5.90665	5.52775	3.93149	12.6245	5.59023e-06	0.0012949
ENSG00000142632	ARHGEF19	1.43246	1.44561	1.75447	1.74733	4.28222	12.6036	5.67102e-06	0.00129677
ENSG00000123342	MMP19	0.740168	1.31717	1.40307	1.45807	5.47165	12.4721	6.20776e-06	0.00135646
ENSG00000260802	LINC00890	3.82413	3.91947	3.85725	4.09558	5.81501	12.4683	6.22415e-06	0.00135646
ENSG00000203721	LINC00862	-2.46056	-2.74874	-4.52879	-3.94263	-1.10969	12.4659	6.23432e-06	0.00135646
ENSG00000152465	NMT2	-1.21681	-1.2881	-1.3894	-1.3643	5.34638	12.4599	6.25997e-06	0.00135646
ENSG00000140105	WARS	-1.10346	-1.19672	-1.50081	-1.51005	6.48432	12.4479	6.31229e-06	0.00135646
ENSG00000198363	ASPH	-0.659758	-0.696111	-0.87844	-0.82806	8.49324	12.376	6.63427e-06	0.00139525
ENSG00000171345	KRT19	-2.37101	-2.26077	-2.10163	-2.32906	7.02889	12.3727	6.64927e-06	0.00139525
ENSG00000164742	ADCY1	2.65454	3.52454	4.47969	5.09229	4.87953	12.324	6.87809e-06	0.00142648
ENSG00000169213	RAB3B	-1.29144	-1.46494	-1.73446	-1.70016	7.48582	12.2274	7.35661e-06	0.00150819
ENSG00000074590	NUAK1	-1.42087	-1.71154	-2.06041	-2.20322	6.724	12.1501	7.76549e-06	0.00157392
ENSG00000145675	PIK3R1	1.22827	1.9772	2.2283	2.29801	8.49331	12.1064	8.00714e-06	0.00160005
ENSG00000076555	ACACB	1.16248	1.63695	1.92208	1.96231	3.7968	12.0946	8.07379e-06	0.00160005
ENSG00000184678	HIST2H2BE	1.21655	1.71677	2.01728	2.27832	3.40208	12.0623	8.25928e-06	0.00161659
ENSG00000128165	ADM2	-1.55561	-2.22281	-3.14875	-3.04642	3.64363	12.0488	8.33855e-06	0.00161659
ENSG00000145335	SNCA	2.90347	4.72466	5.82857	5.60899	4.40681	12.033	8.4318e-06	0.00161709
ENSG00000205683	DPF3	-2.36057	-2.84735	-3.74622	-2.24372	0.938361	11.9245	9.10357e-06	0.00172735
ENSG00000137309	HMGA1	-2.14859	-1.91077	-2.00824	-2.28704	7.19609	11.7808	1.00838e-05	0.0018932
ENSG00000187735	TCEA1	-0.648189	-0.782411	-0.988434	-0.96809	6.59122	11.6987	1.06934e-05	0.00198675
ENSG00000127083	OMD	8.47477	10.0077	10.5636	11.8766	4.05575	12.0507	1.17414e-05	0.00215896
ENSG00000111057	KRT18	-1.92778	-1.9656	-1.83007	-2.00314	7.25604	11.5057	1.22888e-05	0.00223655
ENSG00000148842	CNNM2	-0.696882	-0.846175	-0.925187	-1.14437	4.2167	11.401	1.3259e-05	0.00238876
ENSG00000006576	PHTF2	-0.768078	-0.785024	-1.04713	-0.877169	6.65306	11.2855	1.44249e-05	0.00257283
ENSG00000142197	DOPEY2	-1.06842	-1.24736	-1.50228	-1.44375	4.38927	11.2046	1.53062e-05	0.00269938
ENSG00000107338	SHB	-0.841882	-1.09435	-0.937588	-1.3151	3.33897	11.1931	1.54371e-05	0.00269938
ENSG00000146555	SDK1	2.17022	3.61896	3.99169	4.28672	6.08971	11.1459	1.59822e-05	0.00276755
ENSG00000133142	TCEAL4	1.2016	1.12543	1.23882	1.08499	7.89656	11.1146	1.63559e-05	0.00277855
ENSG00000203867	RBM20	4.70965	6.53102	6.99183	7.08663	-0.564839	11.5631	1.63572e-05	0.00277855
ENSG00000006453	BAIAP2L1	-1.05225	-1.46398	-1.6095	-1.59107	3.32746	11.1016	1.65135e-05	0.00277864
ENSG00000011347	SYT7	-2.08551	-2.56237	-3.09036	-2.88347	2.03239	10.9954	1.78657e-05	0.00297807
ENSG00000101255	TRIB3	-1.71039	-1.79552	-2.16075	-2.01222	4.3031	10.9456	1.85397e-05	0.0030618
ENSG00000089159	PXN	-0.78177	-0.726587	-0.670578	-0.751427	6.66549	10.9185	1.89182e-05	0.00309564
ENSG00000197766	CFD	2.03346	2.74141	3.91706	4.33862	4.85794	10.8285	2.02366e-05	0.00328127
ENSG00000120738	EGR1	-1.25245	-1.54243	-2.02174	-1.86886	5.46342	10.6633	2.29167e-05	0.00365973
ENSG00000186575	NF2	-0.363721	-0.434739	-0.46656	-0.385265	6.36874	10.6595	2.2981e-05	0.00365973
ENSG00000139269	INHBE	-3.23326	-3.41981	-4.91255	-3.49637	0.97833	10.6313	2.34771e-05	0.0036719
ENSG00000178974	FBXO34	-0.634486	-0.548679	-0.715297	-0.592708	4.46049	10.6215	2.36518e-05	0.0036719
ENSG00000156265	MAP3K7CL	-2.27808	-2.77816	-2.5401	-2.80675	3.0774	10.6166	2.37397e-05	0.0036719
ENSG00000059804	SLC2A3	-0.781619	-1.14903	-1.15811	-1.26909	5.91575	10.6088	2.38809e-05	0.0036719
ENSG00000065923	SLC9A7	-1.124	-1.45982	-1.84982	-1.66741	4.8692	10.5832	2.43489e-05	0.00371185
ENSG00000131737	KRT34	-3.37092	-3.46958	-3.13951	-3.11916	4.31716	10.4943	2.60535e-05	0.00393805
ENSG00000137033	IL33	-1.66938	-2.22024	-3.10325	-3.01104	2.34956	10.4756	2.64294e-05	0.00396131
ENSG00000140092	FBLN5	0.8927	1.07549	1.07733	1.21385	9.67661	10.3764	2.85155e-05	0.00423835
ENSG00000170776	AKAP13	0.928455	1.01925	1.08101	1.19068	8.88822	10.3294	2.95636e-05	0.00435783
ENSG00000139211	AMIGO2	-1.56407	-1.86042	-2.26997	-2.56936	6.46059	10.2276	3.19796e-05	0.00467531
ENSG00000108523	RNF167	0.433821	0.41544	0.537573	0.557473	5.90229	10.1842	3.30751e-05	0.00479615
ENSG00000143322	ABL2	-0.65275	-0.690486	-1.02096	-0.899146	5.786	10.1373	3.43014e-05	0.00490695
ENSG00000169991	IFFO2	-1.05378	-1.26098	-1.30717	-1.39336	4.37957	10.1232	3.46803e-05	0.00490695
ENSG00000182199	SHMT2	-0.794579	-1.07122	-1.19844	-1.26912	6.80174	10.1087	3.5073e-05	0.00490695
ENSG00000171310	CHST11	1.21653	1.51745	1.81496	1.68134	5.28413	10.1043	3.51931e-05	0.00490695
ENSG00000150551	LYPD1	-2.5336	-2.79228	-2.57235	-4.79291	1.48937	10.1035	3.52147e-05	0.00490695
ENSG00000246273	SBF2-AS1	-2.06622	-2.37909	-2.51362	-2.30408	4.1813	9.99012	3.84784e-05	0.00532016
ENSG00000138623	SEMA7A	-1.75541	-1.75621	-1.60735	-1.64364	5.46865	9.95623	3.95155e-05	0.00542152
ENSG00000152229	PSTPIP2	-0.938634	-1.0804	-1.25619	-1.3599	3.33431	9.94042	4.00095e-05	0.0054474
ENSG00000237125	HAND2-AS1	1.38959	1.74154	2.13314	2.33614	7.98958	9.90066	4.12811e-05	0.00554762
ENSG00000250681	RP3-368B9.2	2.27505	2.66266	3.13393	3.32162	1.07177	9.898	4.13677e-05	0.00554762
ENSG00000180447	GAS1	2.55941	2.89134	3.43447	3.35277	9.47472	9.84973	4.29737e-05	0.00571999
ENSG00000149948	HMGA2	-1.82186	-1.70202	-2.10619	-1.94438	3.76314	9.79786	4.47737e-05	0.00591544
ENSG00000109790	KLHL5	-0.611806	-0.845692	-0.964561	-0.889814	6.47923	9.73431	4.70899e-05	0.0061757
ENSG00000157514	TSC22D3	1.64868	1.64457	1.75209	1.90051	6.38044	9.71951	4.76476e-05	0.00620323
ENSG00000244405	ETV5	-1.16906	-1.30091	-1.6078	-1.69121	5.03303	9.69171	4.87139e-05	0.0062961
ENSG00000213047	DENND1B	-0.458607	-0.546885	-0.854819	-0.828225	3.31443	9.66844	4.96264e-05	0.00636789
ENSG00000197927	C2orf27A	-0.700566	-0.906548	-0.962794	-0.896266	2.75509	9.65378	5.02105e-05	0.00639681
ENSG00000177706	FAM20C	-1.05236	-1.19293	-1.41782	-1.54795	5.95253	9.63277	5.10604e-05	0.00645897
ENSG00000092621	PHGDH	-1.28298	-1.80869	-2.48699	-2.46262	6.2774	9.60956	5.20176e-05	0.0065337
ENSG00000006534	ALDH3B1	0.842708	0.979584	1.10814	1.25144	6.20787	9.57017	5.3686e-05	0.00663005
ENSG00000261150	EPPK1	-3.98353	-3.71662	-4.91085	-4.69357	1.13204	9.56643	5.38472e-05	0.00663005
ENSG00000130254	SAFB2	0.319512	0.473742	0.543275	0.566366	6.00886	9.56521	5.38998e-05	0.00663005
ENSG00000164951	PDP1	-0.668008	-0.618577	-0.718888	-0.683063	5.25612	9.51556	5.60942e-05	0.00685271
ENSG00000111087	GLI1	-1.97669	-2.03403	-2.83322	-2.54806	1.15373	9.48631	5.74315e-05	0.00696835
ENSG00000151422	FER	-0.329048	-0.388937	-0.593181	-0.481057	5.54107	9.42684	6.02562e-05	0.00726169
ENSG00000137936	BCAR3	-0.904759	-0.914585	-1.04421	-1.19442	4.6928	9.33555	6.48861e-05	0.00770869
ENSG00000156804	FBXO32	1.54881	1.80935	1.98207	2.04342	7.47639	9.33077	6.51383e-05	0.00770869
ENSG00000013375	PGM3	-0.337881	-0.582727	-0.779388	-0.625456	6.1324	9.3269	6.53438e-05	0.00770869
ENSG00000230499	AC108463.1	-2.01514	-2.52337	-2.13215	-2.38844	-0.420533	9.32033	6.56941e-05	0.00770869
ENSG00000136628	EPRS	-0.452662	-0.584832	-0.872719	-0.737021	7.27191	9.21389	7.16554e-05	0.00832229
ENSG00000112078	KCTD20	-0.515023	-0.573738	-0.689886	-0.688042	7.35938	9.20992	7.18892e-05	0.00832229
ENSG00000183722	LHFP	0.73874	0.918789	1.20681	1.25867	6.49545	9.19962	7.24981e-05	0.00832229
ENSG00000189058	APOD	2.24988	3.19508	3.87999	4.27859	5.83531	9.19472	7.27897e-05	0.00832229
ENSG00000132329	RAMP1	1.5986	1.69272	2.20017	1.84646	7.16409	9.17332	7.40777e-05	0.00841561
ENSG00000171227	TMEM37	2.61601	3.0716	4.23942	4.32829	4.72184	9.16072	7.48482e-05	0.00844932
ENSG00000198860	TSEN15	-0.419621	-0.584084	-0.745984	-0.774139	4.57311	9.11773	7.75403e-05	0.00866159
ENSG00000166396	SERPINB7	-3.89804	-4.6605	-4.55919	-4.6809	0.644408	9.11523	7.76998e-05	0.00866159
ENSG00000133424	LARGE1	0.741251	0.999187	1.15991	1.24233	6.56778	9.09276	7.91511e-05	0.00876856
ENSG00000166979	EVA1C	1.00512	1.11274	1.30973	1.40368	4.83577	9.04902	8.20604e-05	0.00903475
ENSG00000154736	ADAMTS5	1.30874	1.73611	1.93922	2.49111	8.00081	9.03984	8.26857e-05	0.00904774
ENSG00000196208	GREB1	3.52602	6.26405	7.34281	7.54001	5.24076	8.99558	8.57704e-05	0.00931996
ENSG00000122591	FAM126A	-0.811965	-0.98727	-1.26562	-1.17043	6.61555	8.9893	8.62185e-05	0.00931996
ENSG00000167113	COQ4	0.211788	0.466507	0.500196	0.558386	4.54353	8.93195	9.04237e-05	0.00971564
ENSG00000122873	CISD1	-0.349727	-0.741596	-0.622537	-0.763639	3.88449	8.92135	9.12248e-05	0.00974302
ENSG00000183655	KLHL25	0.636713	0.668032	1.12286	0.939145	4.3103	8.90073	9.28048e-05	0.00985278
ENSG00000151474	FRMD4A	-1.33722	-1.41753	-1.72766	-2.0034	5.01204	8.87618	9.47247e-05	0.00999709
ENSG00000167553	TUBA1C	-0.941315	-1.07682	-1.12117	-1.14371	6.10755	8.8246	9.8897e-05	0.010376
ENSG00000241749	RPSAP52	-2.59617	-2.15206	-2.9821	-3.28545	0.68895	8.81218	9.99312e-05	0.0104232
ENSG00000143768	LEFTY2	7.7264	10.2309	11.6335	11.364	4.8474	9.26288	0.000100947	0.0104606
ENSG00000248174	RP11-148L24.1	3.24925	3.40322	4.38752	4.21974	-0.237269	8.79403	0.000101462	0.0104606
ENSG00000243335	KCTD7	0.938897	0.866844	0.900742	0.8716	5.68227	8.74513	0.000105715	0.0108364
ENSG00000130513	GDF15	-1.68808	-1.72289	-2.12521	-2.13972	6.02783	8.6906	0.000110683	0.0112478
ENSG00000101849	TBL1X	0.758297	0.975192	0.992096	1.13228	7.42746	8.68731	0.00011099	0.0112478
ENSG00000103194	USP10	-0.254829	-0.308086	-0.415406	-0.490169	6.03521	8.5777	0.000121779	0.0122715
ENSG00000128591	FLNC	-1.04866	-1.10077	-1.26001	-1.43509	8.44447	8.55507	0.000124143	0.0124394
ENSG00000222041	LINC00152	-1.39176	-1.94864	-2.15431	-1.79571	3.70422	8.53889	0.000125864	0.0124452
ENSG00000145715	RASA1	-0.359094	-0.423605	-0.502317	-0.531633	5.81428	8.5355	0.000126227	0.0124452
ENSG00000143702	CEP170	-0.466683	-0.562713	-0.882726	-0.714724	6.73208	8.53059	0.000126756	0.0124452
ENSG00000167106	FAM102A	0.610558	0.933748	1.1735	1.0577	6.77322	8.52359	0.000127513	0.0124452
ENSG00000138722	MMRN1	3.3018	5.34083	6.86262	7.55226	0.0445208	8.79841	0.00012769	0.0124452
ENSG00000175115	PACS1	-0.76488	-0.763826	-1.09352	-1.01007	7.32961	8.50574	0.000129468	0.01255
ENSG00000027644	INSRR	2.46864	4.0143	5.75965	5.79501	1.86511	8.48017	0.000132324	0.0127574
ENSG00000184575	XPOT	-0.60403	-0.808464	-1.14356	-1.03228	7.69411	8.46964	0.000133519	0.0128035
ENSG00000127329	PTPRB	-4.09043	-4.05286	-4.12685	-4.21207	-0.234595	8.41369	0.000140068	0.0133562
ENSG00000168282	MGAT2	0.0744289	-1.11284	0.977509	0.576225	1.67458	8.40777	0.000140781	0.0133562
ENSG00000178695	KCTD12	-0.12557	1.08392	1.42124	1.90954	6.0098	8.38184	0.000143948	0.0135845
ENSG00000182197	EXT1	-0.490187	-0.462935	-0.711313	-0.711324	7.4849	8.33564	0.000149783	0.0140607
ENSG00000175040	CHST2	1.89579	1.92731	2.59819	2.86451	7.41567	8.3191	0.000151933	0.0141878
ENSG00000169136	ATF5	-0.51526	-0.7436	-0.72228	-0.810327	4.12318	8.28211	0.000156861	0.0145195
ENSG00000163644	PPM1K	0.651924	0.704106	0.815475	1.08424	5.51974	8.27376	0.000157997	0.0145195
ENSG00000136856	SLC2A8	0.851433	1.37351	1.68206	1.86857	4.97715	8.27305	0.000158094	0.0145195
ENSG00000239332	LINC01119	-1.71716	-2.04309	-2.25431	-2.53238	1.05061	8.26833	0.00015874	0.0145195
ENSG00000141401	IMPA2	1.32969	1.50044	1.89133	2.05894	6.37722	8.25933	0.000159981	0.0145582
ENSG00000151726	ACSL1	1.2667	1.1576	1.16813	1.33144	6.59798	8.24292	0.000162269	0.0146916
ENSG00000110697	PITPNM1	0.293604	0.638145	0.81133	0.74297	6.25514	8.18456	0.000170695	0.0153069
ENSG00000128272	ATF4	-0.52358	-0.764973	-0.867901	-0.942132	8.02042	8.18382	0.000170806	0.0153069
ENSG00000267787	RP11-35G9.5	0.956815	1.69923	1.23546	1.62757	0.304737	8.17821	0.00017164	0.0153069
ENSG00000189319	FAM53B	0.948266	1.10326	1.62921	1.55631	5.83223	8.16281	0.000173955	0.0154361
ENSG00000145293	ENOPH1	-0.279427	-0.519014	-0.640012	-0.549674	4.61521	8.13385	0.000178397	0.0157519
ENSG00000050393	MCUR1	0.696702	1.08173	1.15054	1.31106	6.47663	8.12245	0.000180179	0.0158309
ENSG00000163956	LRPAP1	0.998918	1.35169	1.63181	1.49474	8.71151	8.11141	0.000181923	0.0159058
ENSG00000167703	SLC43A2	1.10125	1.04909	1.62887	2.0887	3.79851	8.09515	0.000184524	0.0160214
ENSG00000103196	CRISPLD2	2.28069	2.36638	2.34828	2.50832	9.05417	8.09194	0.000185042	0.0160214
ENSG00000117586	TNFSF4	-3.16576	-3.55006	-3.63073	-3.62305	3.71019	8.0709	0.000188478	0.0161823
ENSG00000147041	SYTL5	-2.19862	-2.13468	-2.18545	-1.76404	4.65835	8.06821	0.000188921	0.0161823
ENSG00000166123	GPT2	-0.890059	-0.967981	-1.03097	-1.01354	3.91135	8.06142	0.000190047	0.0161823
ENSG00000198369	SPRED2	-0.436908	-0.524252	-0.769657	-0.84225	5.2986	8.05529	0.000191071	0.0161823
ENSG00000172432	GTPBP2	-0.591495	-0.651566	-0.603797	-0.66218	5.52611	8.0531	0.000191437	0.0161823
ENSG00000101439	CST3	0.456659	0.787857	0.996743	0.978943	8.92296	8.03213	0.000194987	0.016257
ENSG00000172137	CALB2	-3.12095	-3.4105	-3.17937	-4.74545	1.9847	8.03142	0.000195109	0.016257
ENSG00000126562	WNK4	-1.86232	-1.81852	-1.70942	-1.99908	3.17812	8.02794	0.000195706	0.016257
ENSG00000170044	ZPLD1	-3.38207	-4.06358	-5.86037	-5.42677	1.96772	8.02642	0.000195967	0.016257
ENSG00000175455	CCDC14	-0.773543	-0.73918	-0.896136	-0.811181	6.0246	7.99865	0.000200804	0.0165812
ENSG00000116584	ARHGEF2	-0.91311	-0.969064	-1.03241	-1.11106	6.80438	7.99254	0.000201884	0.0165935
ENSG00000090861	AARS	-0.670686	-0.823925	-0.978912	-1.03204	7.36817	7.97745	0.000204581	0.0167381
ENSG00000117592	PRDX6	-0.704002	-0.857284	-0.909141	-0.872672	7.27018	7.95359	0.000208923	0.0170153
ENSG00000188064	WNT7B	-4.65647	-5.3669	-4.1894	-5.34005	-1.35063	7.94733	0.000210079	0.0170316
ENSG00000152223	EPG5	-0.804772	-0.783978	-0.900854	-0.688394	6.13075	7.93955	0.000211525	0.0170713
ENSG00000154175	ABI3BP	0.708813	1.84235	2.61338	3.59839	6.32555	7.92321	0.000214596	0.0172411
ENSG00000067225	PKM	-0.857536	-0.911081	-0.927035	-1.00351	9.47791	7.9126	0.000216616	0.0173254
ENSG00000121579	NAA50	-0.368768	-0.402067	-0.503006	-0.435477	6.88224	7.90714	0.000217663	0.0173314
ENSG00000028277	POU2F2	-2.42518	-2.31668	-3.15575	-3.38872	3.26531	7.88127	0.000222699	0.0176536
ENSG00000175785	PRIMA1	4.09416	5.18822	6.00972	5.44777	2.88939	7.82711	0.000233651	0.018415
ENSG00000172159	FRMD3	0.984427	1.7994	3.01486	3.71863	1.26159	7.82365	0.000234369	0.018415
ENSG00000198626	RYR2	0.159035	2.39028	4.26841	4.67086	-1.37308	8.17682	0.000237952	0.0186145
ENSG00000139874	SSTR1	-2.19354	-2.39982	-2.51123	-2.47591	5.63301	7.79683	0.000240021	0.0186944
ENSG00000087903	RFX2	-0.888159	-1.06813	-1.00922	-1.18083	3.15552	7.76057	0.000247899	0.019224
ENSG00000029153	ARNTL2	-1.50128	-1.69577	-2.02277	-2.1571	3.86789	7.7304	0.00025466	0.0195881
ENSG00000243742	RPLP0P2	-4.03912	-4.17458	-2.85274	-3.73559	-1.30797	7.72983	0.00025479	0.0195881
ENSG00000248866	USP46-AS1	1.41096	1.62641	1.88378	1.70151	2.09598	7.66679	0.000269574	0.0206357
ENSG00000110318	CEP126	0.990922	1.52762	1.55099	1.79622	3.88258	7.64546	0.000274783	0.0209445
ENSG00000177119	ANO6	-0.326782	-0.353414	-0.576214	-0.484427	7.38132	7.63752	0.000276749	0.020993
ENSG00000198400	NTRK1	3.66237	4.13919	5.76118	6.15461	2.46452	7.63341	0.000277773	0.020993
ENSG00000102362	SYTL4	0.998378	1.1928	1.23443	1.21837	5.14927	7.57009	0.000294062	0.0221303
ENSG00000136010	ALDH1L2	-0.824404	-1.20626	-1.92686	-1.65521	6.64776	7.5596	0.000296857	0.0222468
ENSG00000183250	LINC01547	0.452803	1.64278	2.09016	1.77159	0.463605	7.54801	0.000299979	0.0223292
ENSG00000198087	CD2AP	-0.646588	-0.766492	-1.01536	-0.8144	5.45262	7.54624	0.00030046	0.0223292
ENSG00000187098	MITF	0.992618	1.38285	1.32889	1.52	6.84284	7.53983	0.000302203	0.0223656
ENSG00000158710	TAGLN2	-0.709591	-0.834845	-0.689376	-0.938515	7.44082	7.52794	0.000305469	0.0225138
ENSG00000169902	TPST1	0.814563	0.937205	1.04171	1.07296	7.18582	7.50046	0.00031316	0.0229857
ENSG00000188483	IER5L	-0.614658	-0.574876	-0.641364	-0.967099	5.72115	7.48717	0.000316954	0.0230801
ENSG00000198648	STK39	-0.72492	-0.628171	-0.85506	-0.790463	4.58362	7.48689	0.000317035	0.0230801
ENSG00000169180	XPO6	-0.312065	-0.466197	-0.468768	-0.503269	6.62194	7.47405	0.000320746	0.0232554
ENSG00000108424	KPNB1	-0.324079	-0.302697	-0.462152	-0.424876	7.87106	7.46659	0.000322924	0.0233185
ENSG00000138434	SSFA2	-0.776803	-0.878926	-1.08893	-0.957159	7.54129	7.4524	0.000327113	0.0235257
ENSG00000069399	BCL3	-1.22835	-1.19839	-1.16577	-1.58949	4.80834	7.43997	0.000330826	0.0236503
ENSG00000133961	NUMB	-0.252207	-0.310475	-0.469494	-0.457447	5.86096	7.43775	0.000331497	0.0236503
ENSG00000129757	CDKN1C	1.9804	2.13676	2.32863	1.97888	6.75517	7.41843	0.000337374	0.0238993
ENSG00000069431	ABCC9	1.53305	1.70536	1.52565	1.71203	6.57629	7.41747	0.000337667	0.0238993
ENSG00000259642	ST20-AS1	0.482457	0.619873	0.961987	1.2681	2.913	7.40562	0.00034133	0.0240631
ENSG00000107554	DNMBP	-0.641692	-0.530576	-0.85923	-0.838838	5.62267	7.39196	0.000345608	0.0242688
ENSG00000183779	ZNF703	-0.859186	-1.07095	-1.21006	-1.41807	6.27026	7.37588	0.000350713	0.0245306
ENSG00000065717	TLE2	1.63235	1.62553	1.9492	1.92222	6.94145	7.36605	0.000353874	0.0245674
ENSG00000218052	ADAMTS7P4	2.0638	1.6644	2.26867	2.42826	2.00364	7.36568	0.000353994	0.0245674
ENSG00000048540	LMO3	3.80857	4.36021	4.54579	5.03014	3.68384	7.35041	0.000358966	0.024816
ENSG00000101825	MXRA5	-1.96952	-1.84937	-2.70991	-3.31638	7.12029	7.33928	0.00036264	0.0249732
ENSG00000150977	RILPL2	0.501423	0.618338	0.896821	0.824167	4.77881	7.33186	0.000365108	0.0250464
ENSG00000092820	EZR	-1.08935	-1.1693	-1.33896	-1.3109	6.14173	7.31861	0.000369565	0.025255
ENSG00000088881	EBF4	0.373351	0.706196	0.798327	0.774386	6.17138	7.3089	0.000372865	0.0253833
ENSG00000074800	ENO1	-0.966834	-1.06815	-0.953574	-1.00938	8.93825	7.29591	0.000377334	0.0255898
ENSG00000055813	CCDC85A	1.64176	2.25448	2.69806	2.99019	2.26125	7.27042	0.000386267	0.0260964
ENSG00000154309	DISP1	0.777401	1.06248	1.00465	1.25598	3.98566	7.24908	0.000393916	0.0265128
ENSG00000077616	NAALAD2	0.796067	1.60253	2.36595	2.7766	3.07425	7.23386	0.000399471	0.0267856
ENSG00000166484	MAPK7	0.523352	0.676989	0.604357	0.618391	5.82695	7.21673	0.000405825	0.0271097
ENSG00000090674	MCOLN1	0.557153	0.706298	0.901134	1.00817	5.227	7.20276	0.000411088	0.0272956
ENSG00000128342	LIF	-1.64245	-2.3378	-2.72545	-2.76991	1.4099	7.20123	0.000411669	0.0272956
ENSG00000168488	ATXN2L	-0.347899	-0.324916	-0.430535	-0.460391	6.78005	7.18971	0.00041607	0.0274852
ENSG00000149972	CNTN5	-2.82576	-5.5919	-3.85694	-2.32507	-0.200164	7.17838	0.000420446	0.0276718
ENSG00000187240	DYNC2H1	0.936573	0.882089	0.847271	0.936385	5.2485	7.17327	0.000422436	0.0277006
ENSG00000104687	GSR	0.706342	0.572802	0.493703	0.490829	6.07376	7.15769	0.000428562	0.0279346
ENSG00000177272	KCNA3	-3.29786	-4.53901	-3.68058	-4.72273	0.203735	7.15624	0.000429137	0.0279346
ENSG00000101220	C20orf27	0.660682	1.27146	1.71723	1.74852	6.15451	7.14761	0.000432579	0.0279848
ENSG00000224650	IGHV3-74	3.27903	3.82549	4.29339	4.72406	1.25089	7.14444	0.000433849	0.0279848
ENSG00000239779	WBP1	0.595247	0.312189	0.966729	0.684752	3.11563	7.14254	0.000434615	0.0279848
ENSG00000186660	ZFP91	-0.2516	-0.274383	-0.471476	-0.359582	6.46237	7.10595	0.000449607	0.0287744
ENSG00000131504	DIAPH1	-0.552883	-0.4912	-0.626582	-0.529333	6.14537	7.10333	0.000450702	0.0287744
ENSG00000249992	TMEM158	-1.60047	-1.96477	-2.35703	-2.63849	5.95539	7.10091	0.000451717	0.0287744
ENSG00000229180	GS1-124K5.11	0.334475	0.411567	0.783389	0.730239	4.29836	7.09091	0.00045593	0.0288412
ENSG00000136158	SPRY2	-1.05588	-1.20148	-1.19549	-1.09937	4.37985	7.09074	0.000456	0.0288412
ENSG00000173085	COQ2	0.93593	1.24952	1.2665	1.30682	3.86807	7.06986	0.00046494	0.0293027
ENSG00000070087	PFN2	-0.440226	-0.493313	-0.642462	-0.567909	6.55529	7.05821	0.000470007	0.0295178
ENSG00000067057	PFKP	-1.16833	-1.33609	-1.52722	-1.79668	6.20314	7.04825	0.000474385	0.0296882
ENSG00000148925	BTBD10	-0.3251	-0.36515	-0.577701	-0.493412	4.74995	7.02385	0.000485298	0.0302033
ENSG00000141469	SLC14A1	-5.13914	-5.82171	-6.76056	-9.25175	2.57636	7.7351	0.000486003	0.0302033
ENSG00000140848	CPNE2	-0.240249	-0.295843	-0.399072	-0.699423	5.10794	7.0133	0.000490099	0.0303521
ENSG00000125375	ATP5S	1.14323	1.16735	1.08466	1.14399	4.23154	7.00292	0.000494873	0.0305295
ENSG00000171346	KRT15	-3.93567	-5.61535	-3.89925	-5.61535	-1.89855	7.42038	0.000497314	0.0305295
ENSG00000068024	HDAC4	1.1916	1.01238	1.06278	1.15854	6.33806	6.99446	0.000498797	0.0305295
ENSG00000230623	RP11-469A15.2	-4.09365	-3.51726	-5.6206	-4.32565	-2.32311	7.29314	0.000499811	0.0305295
ENSG00000114790	ARHGEF26	2.16296	2.65793	2.67862	3.00921	2.91765	6.98762	0.000501999	0.0305586
ENSG00000085365	SCAMP1	-0.270066	-0.365308	-0.594574	-0.413827	5.84928	6.949	0.000520479	0.031476
ENSG00000165169	DYNLT3	-0.669639	-0.656865	-0.718123	-0.368992	6.40389	6.94875	0.000520601	0.031476
ENSG00000170421	KRT8	-0.804135	-0.866644	-0.966353	-1.20256	4.80696	6.9121	0.000538816	0.0324673
ENSG00000279095	AC092066.1	-1.64703	-1.9155	-1.79298	-1.67677	3.70634	6.89594	0.000547062	0.0328532
ENSG00000136891	TEX10	-0.24692	-0.245732	-0.397631	-0.498956	4.80681	6.88145	0.000554568	0.0331604
ENSG00000196517	SLC6A9	-1.30137	-1.52947	-1.88711	-1.83933	4.57192	6.87891	0.000555895	0.0331604
ENSG00000131773	KHDRBS3	-1.0942	-1.19739	-1.31076	-1.21817	3.93763	6.87236	0.000559334	0.033247
ENSG00000154429	CCSAP	-0.479591	-0.563993	-0.949386	-0.856442	3.67149	6.86906	0.000561076	0.033247
ENSG00000276644	DACH1	-2.32467	-2.66549	-2.31441	-2.39846	1.44405	6.8348	0.000579494	0.0342247
ENSG00000152256	PDK1	-0.655651	-0.938202	-1.14232	-0.902452	3.43184	6.8275	0.000583502	0.0342513
ENSG00000215018	COL28A1	3.11761	3.00109	3.83963	5.14575	2.7355	6.82699	0.000583786	0.0342513
ENSG00000196230	TUBB	-0.671383	-0.747715	-0.833877	-0.855388	9.08302	6.8142	0.000590882	0.034554
ENSG00000100599	RIN3	-0.754073	-0.723252	-0.992674	-1.1362	5.06059	6.76155	0.000621084	0.0362015
ENSG00000138802	SEC24B	-0.0395439	-0.0478471	-0.374325	-0.252139	5.81078	6.74864	0.000628739	0.0365283
ENSG00000166148	AVPR1A	2.28788	4.03347	4.7744	4.93369	3.13381	6.7052	0.000655242	0.0379444
ENSG00000113083	LOX	-1.07721	-1.16327	-1.42204	-1.29562	8.72388	6.69089	0.000664227	0.0381708
ENSG00000253161	LINC01605	-2.28583	-3.04776	-2.41575	-3.30323	-0.131419	6.68819	0.000665942	0.0381708
ENSG00000135686	KLHL36	-0.299245	-0.476305	-0.401063	-0.547858	6.1392	6.68666	0.00066691	0.0381708
ENSG00000111799	COL12A1	-0.809043	-0.972075	-1.19286	-1.16325	10.9773	6.6822	0.000669754	0.0381708
ENSG00000136861	CDK5RAP2	-0.194135	-0.168292	-0.358647	-0.337033	5.47452	6.68205	0.00066985	0.0381708
ENSG00000170145	SIK2	0.945725	0.874231	0.648595	0.857073	6.68684	6.67306	0.000675613	0.0383766
ENSG00000070669	ASNS	-1.86179	-1.46453	-2.76513	-2.07561	0.421852	6.66411	0.000681405	0.0385827
ENSG00000179715	PCED1B	-1.12742	-1.29899	-1.95703	-2.05597	2.33968	6.65498	0.000687368	0.0387112
ENSG00000137478	FCHSD2	-0.724118	-0.714458	-0.938177	-0.753627	4.93501	6.65329	0.000688479	0.0387112
ENSG00000107159	CA9	-4.05588	-3.24922	-3.57512	-3.95427	-0.0643449	6.6507	0.000690186	0.0387112
ENSG00000106268	NUDT1	0.139034	-0.132881	0.631875	0.154476	3.13757	6.63391	0.000701352	0.0392141
ENSG00000113360	DROSHA	-0.211724	-0.203209	-0.355946	-0.411864	5.65427	6.61773	0.000712291	0.0397013
ENSG00000072133	RPS6KA6	-1.0972	-1.16742	-1.8103	-1.29508	3.19088	6.6095	0.000717921	0.0398905
ENSG00000165030	NFIL3	1.08132	1.15285	1.12203	1.12037	6.06085	6.56436	0.000749679	0.0414811
ENSG00000186834	HEXIM1	0.444843	0.696077	0.730204	0.598374	6.21595	6.56225	0.0007512	0.0414811
ENSG00000149269	PAK1	-0.502214	-0.513155	-0.843314	-0.915782	5.19401	6.54086	0.000766806	0.0422122
ENSG00000066777	ARFGEF1	-0.21734	-0.21991	-0.352162	-0.359313	6.29099	6.53735	0.0007694	0.0422247
ENSG00000163814	CDCP1	-3.5044	-3.83711	-4.69384	-5.21478	4.67863	6.53372	0.000772088	0.0422422
ENSG00000081923	ATP8B1	-2.13339	-2.25676	-2.61706	-2.71689	4.27807	6.52743	0.000776777	0.0423688
ENSG00000033030	ZCCHC8	-0.364651	-0.406282	-0.637997	-0.507744	4.08363	6.51364	0.00078716	0.0424992
ENSG00000010361	FUZ	0.593607	0.746223	0.765594	0.778344	3.20531	6.51108	0.000789104	0.0424992
ENSG00000112697	TMEM30A	-0.236379	-0.516079	-0.605082	-0.55965	8.95904	6.50411	0.000794428	0.0424992
ENSG00000094916	CBX5	-0.396686	-0.467489	-0.625542	-0.484422	6.70324	6.50244	0.000795701	0.0424992
ENSG00000107798	LIPA	0.647798	0.807208	0.842702	0.954382	6.48761	6.49978	0.00079775	0.0424992
ENSG00000196937	FAM3C	0.373475	0.458652	0.710882	0.756597	6.34895	6.49949	0.000797972	0.0424992
ENSG00000183570	PCBP3	1.30532	1.49297	1.97266	1.93695	4.97817	6.49814	0.000799014	0.0424992
ENSG00000259834	RP11-284N8.3	-2.69092	-3.20371	-3.75932	-4.43273	0.160027	6.49807	0.000799061	0.0424992
ENSG00000196123	KIAA0895L	0.0629951	0.549714	0.847459	0.587856	4.28907	6.49311	0.000802899	0.0424992
ENSG00000105281	SLC1A5	-0.729114	-1.00582	-1.02888	-1.06811	7.66752	6.48982	0.000805451	0.0424992
ENSG00000104835	SARS2	1.53275	0.00344237	1.15903	0.908921	0.373005	6.48716	0.000807519	0.0424992
ENSG00000133816	MICAL2	-1.11855	-1.31966	-1.60309	-1.59516	8.11022	6.48685	0.000807762	0.0424992
ENSG00000183775	KCTD16	-2.28218	-2.19623	-3.19709	-2.37215	1.4925	6.46795	0.000822639	0.0431547
ENSG00000129195	FAM64A	-2.55747	-2.07674	-1.61932	-2.65416	1.69039	6.46314	0.000826476	0.0432288
ENSG00000170832	USP32	-0.245542	-0.360337	-0.554759	-0.507459	5.89662	6.45829	0.000830357	0.0433048
ENSG00000119326	CTNNAL1	-0.789898	-0.722129	-0.698365	-0.684111	5.83575	6.45179	0.000835591	0.0434507
ENSG00000164284	GRPEL2	-0.343948	-0.554441	-0.647345	-0.470224	3.83885	6.44317	0.000842592	0.0436874
ENSG00000027869	SH2D2A	1.30286	2.27116	3.27555	3.08809	2.13144	6.42528	0.000857315	0.0443219
ENSG00000189420	ZFP92	1.86155	2.20688	2.47949	2.54323	3.99073	6.42151	0.000860457	0.0443558
ENSG00000135074	ADAM19	-1.02386	-1.19358	-1.61558	-1.69477	7.32845	6.40513	0.000874228	0.0449358
ENSG00000003096	KLHL13	1.52582	2.2066	2.67437	2.88997	3.53446	6.39628	0.000881766	0.045193
ENSG00000073008	PVR	-1.76737	-1.80679	-1.65984	-1.47689	6.73275	6.38997	0.000887184	0.0452821
ENSG00000138835	RGS3	-0.903854	-0.695232	-0.63329	-0.799782	5.11671	6.38836	0.000888581	0.0452821
ENSG00000142875	PRKACB	-0.188998	-0.347392	-0.561768	-0.423039	6.16378	6.3804	0.000895471	0.0455032
ENSG00000072803	FBXW11	-0.256423	-0.28805	-0.405437	-0.324469	6.46103	6.37606	0.000899256	0.0455657
ENSG00000235505	RP11-693N9.2	-0.104506	-4.91319	-4.91319	-4.91319	-1.58051	6.9636	0.000902207	0.0455858
ENSG00000174628	IQCK	0.755461	0.640895	0.839996	1.31591	2.74744	6.36383	0.000910021	0.0458507
ENSG00000269313	MAGIX	1.31079	0.840671	1.83506	1.8289	0.210171	6.35207	0.00092049	0.0462475
ENSG00000115526	CHST10	0.695424	0.730819	0.678747	0.62768	4.54421	6.34851	0.000923691	0.046278
ENSG00000122870	BICC1	-0.418163	-0.618876	-0.854685	-0.745819	6.33661	6.33654	0.000934521	0.0466443
ENSG00000182667	NTM	-2.22959	-2.49451	-3.36147	-3.74817	2.79668	6.33466	0.000936234	0.0466443
ENSG00000017260	ATP2C1	-0.34046	-0.45606	-0.56533	-0.494806	7.32227	6.31353	0.000955728	0.0471726
ENSG00000112902	SEMA5A	0.299159	0.607531	0.605813	1.14991	8.2505	6.31231	0.000956863	0.0471726
ENSG00000161277	THAP8	0.650519	0.677441	1.01654	0.945652	3.62482	6.31161	0.000957522	0.0471726
ENSG00000005108	THSD7A	2.56155	4.27603	5.24359	6.06602	4.76729	6.30818	0.000960735	0.0471726
ENSG00000138071	ACTR2	-0.414309	-0.501268	-0.690333	-0.661362	8.30061	6.30579	0.000962975	0.0471726
ENSG00000185127	C6orf120	0.436655	0.37601	0.366995	0.347798	5.7138	6.304	0.000964661	0.0471726
ENSG00000145431	PDGFC	-0.62649	-0.67269	-1.04639	-0.950611	6.82583	6.30327	0.000965351	0.0471726
ENSG00000170577	SIX2	3.54302	5.12964	5.47306	6.45457	3.8582	6.29878	0.000969587	0.0472501
ENSG00000167601	AXL	-0.694791	-0.79098	-0.766641	-0.755992	8.13749	6.29204	0.000975996	0.0474329
ENSG00000124635	HIST1H2BJ	1.81039	1.32784	1.6956	2.58615	0.339726	6.28379	0.000983899	0.0475865
ENSG00000142002	DPP9	-0.480567	-0.439829	-0.457215	-0.453772	5.98164	6.28317	0.000984493	0.0475865
ENSG00000111640	GAPDH	-0.826014	-1.02887	-1.13245	-1.15882	9.71891	6.27307	0.000994272	0.0478607
ENSG00000143437	ARNT	0.409011	0.441313	0.270076	0.265658	6.34919	6.27036	0.000996912	0.0478607
ENSG00000106351	AGFG2	0.620584	0.863548	1.39707	1.35097	4.61061	6.26902	0.000998215	0.0478607
ENSG00000173113	TRMT112	0.0226471	0.0641637	0.622436	0.223391	5.87834	6.25635	0.00101068	0.0483282
ENSG00000146376	ARHGAP18	-1.17386	-1.23491	-1.33829	-1.27768	4.66554	6.24868	0.00101831	0.0485628
ENSG00000100605	ITPK1	0.250871	0.44541	0.651512	0.84327	6.08815	6.24169	0.00102531	0.0486179
ENSG00000232533	AC093673.5	-0.0540147	0.165027	0.562555	0.598219	3.62584	6.24095	0.00102604	0.0486179
ENSG00000250510	GPR162	0.649735	0.708254	1.39897	1.10897	3.11954	6.23937	0.00102764	0.0486179
ENSG00000185633	NDUFA4L2	-0.916251	-1.46646	-2.73154	-1.85095	0.845092	6.23481	0.00103225	0.0487069
ENSG00000136720	HS6ST1	1.07111	0.977368	1.13029	0.853465	5.85958	6.23188	0.00103522	0.0487181
ENSG00000030419	IKZF2	1.43771	1.7476	1.68907	1.96598	3.00815	6.21251	0.00105509	0.0491398
ENSG00000187840	EIF4EBP1	-0.851413	-1.12977	-1.22223	-1.21497	4.80224	6.20867	0.00105908	0.0491398
ENSG00000251216	RP11-161D15.3	4.1878	6.12919	6.88469	7.91916	-0.738159	6.65134	0.00105927	0.0491398
ENSG00000139350	NEDD1	-0.278735	-0.313679	-0.620057	-0.49418	4.84832	6.20836	0.0010594	0.0491398
ENSG00000126803	HSPA2	0.850243	0.912981	1.26212	1.42361	7.83429	6.20646	0.00106138	0.0491398
ENSG00000084628	NKAIN1	1.95925	3.00381	4.46397	4.8603	2.79467	6.20587	0.001062	0.0491398
ENSG00000172156	CCL11	-3.67916	-6.5049	-5.37117	-4.86851	-0.928481	6.20446	0.00106347	0.0491398
ENSG00000150593	PDCD4	0.479342	0.723738	0.872278	0.955006	6.13151	6.19289	0.00107563	0.0495737
ENSG00000159348	CYB5R1	0.290983	0.374751	0.536179	0.498505	5.55381	6.18555	0.00108344	0.0498045
ENSG00000138449	SLC40A1	2.60719	2.55405	3.13432	3.38596	7.33666	6.17689	0.00109271	0.0500825
ENSG00000154153	FAM134B	2.44982	3.00083	3.6445	4.25207	2.66005	6.17467	0.0010951	0.0500825
ENSG00000135828	RNASEL	0.997657	0.885468	1.09257	1.15902	4.78374	6.17156	0.00109846	0.0501078
ENSG00000129187	DCTD	-0.319282	-0.421895	-0.370247	-0.455067	6.83625	6.16217	0.00110867	0.0504445
ENSG00000182704	TSKU	1.33233	1.42333	1.73919	1.59747	7.3216	6.15054	0.00112145	0.0508961
ENSG00000148288	GBGT1	1.09621	0.916415	1.21578	1.00887	3.05539	6.12648	0.0011484	0.0519871
ENSG00000076513	ANKRD13A	-0.442911	-0.592231	-0.808365	-0.757169	6.73872	6.11426	0.00116235	0.0524854
ENSG00000156136	DCK	-0.452475	-0.736251	-0.871633	-0.990009	4.07042	6.11163	0.00116538	0.0524892
ENSG00000068831	RASGRP2	1.37188	1.6741	2.65413	2.48112	5.01342	6.07661	0.00120649	0.0541589
ENSG00000233251	AC007743.1	2.09998	2.25407	2.6627	3.00102	0.553079	6.07491	0.00120852	0.0541589
ENSG00000109686	SH3D19	1.03375	1.07728	0.990055	1.24533	7.99114	6.05646	0.00123083	0.0550204
ENSG00000122877	EGR2	-2.37978	-2.39955	-2.5637	-3.35522	0.855069	6.05199	0.00123631	0.0551272
ENSG00000105643	ARRDC2	0.648596	0.727481	1.00109	1.07825	3.99198	6.03958	0.00125164	0.055667
ENSG00000134109	EDEM1	-0.382274	-0.581197	-0.597979	-0.475782	6.61602	6.0363	0.00125572	0.055667
ENSG00000019485	PRDM11	0.884086	0.918303	1.12583	1.06472	3.95182	6.03465	0.00125778	0.055667
ENSG00000140577	CRTC3	0.788711	0.702013	0.588217	0.567335	6.68174	6.02916	0.00126466	0.0558329
ENSG00000130164	LDLR	0.77637	0.939184	1.49489	1.31271	8.39719	6.02099	0.00127498	0.0560227
ENSG00000107551	RASSF4	1.22688	1.14928	1.01184	0.908578	4.31947	6.02042	0.0012757	0.0560227
ENSG00000136986	DERL1	0.613058	0.526875	0.539978	0.829534	6.8305	6.01519	0.00128236	0.0560227
ENSG00000198715	GLMP	0.602005	0.630186	0.639879	0.670225	5.57529	6.01485	0.0012828	0.0560227
ENSG00000115963	RND3	-0.680101	-0.659285	-0.723463	-0.513203	8.77321	6.01136	0.00128725	0.0560227
ENSG00000173083	HPSE	3.84879	4.94492	5.82167	6.56191	2.63297	6.01093	0.0012878	0.0560227
ENSG00000103375	AQP8	0.573882	-1.983	0.960794	3.77727	-0.674232	6.14672	0.00129704	0.0562873
ENSG00000184949	FAM227A	0.829164	1.09941	0.955077	1.21241	1.33588	6.00105	0.00130053	0.0563018
ENSG00000215712	TMEM242	0.456705	0.177989	0.411078	0.537132	4.63644	5.98445	0.00132222	0.057102
ENSG00000168610	STAT3	0.714641	0.727216	0.703517	0.684328	8.79776	5.96959	0.00134197	0.057815
ENSG00000153071	DAB2	-0.519603	-0.642861	-0.795922	-0.555875	7.9938	5.9539	0.00136316	0.0585862
ENSG00000125835	SNRPB	-0.287958	-0.710766	-0.301725	-0.549551	5.87231	5.94979	0.00136877	0.0586862
ENSG00000179388	EGR3	-1.39005	-1.31453	-1.77695	-1.22327	1.86658	5.94153	0.00138011	0.0587873
ENSG00000101098	RIMS4	2.94421	3.51123	6.17572	6.75264	-1.89343	6.07993	0.00138242	0.0587873
ENSG00000036549	ZZZ3	-0.229269	-0.378022	-0.457563	-0.408821	5.73493	5.93755	0.00138561	0.0587873
ENSG00000168209	DDIT4	-1.57314	-1.85547	-1.69412	-1.4563	4.57462	5.93654	0.00138701	0.0587873
ENSG00000100490	CDKL1	1.95111	2.04864	2.04352	2.37995	2.94034	5.93254	0.00139258	0.0587873
ENSG00000151693	ASAP2	-0.512711	-0.565391	-0.659134	-0.598596	5.80925	5.93194	0.00139342	0.0587873
ENSG00000135047	CTSL	0.658355	0.66382	0.996265	0.986597	7.7497	5.92651	0.00140101	0.0587873
ENSG00000183723	CMTM4	-0.322757	-0.582761	-0.723866	-0.700156	5.25424	5.92544	0.00140251	0.0587873
ENSG00000135821	GLUL	1.19985	1.3339	1.68955	1.74096	8.90195	5.92341	0.00140536	0.0587873
ENSG00000185432	METTL7A	1.95204	2.5523	2.67907	2.57709	6.01043	5.92334	0.00140546	0.0587873
ENSG00000104885	DOT1L	-0.558798	-0.441381	-0.389152	-0.586159	5.31116	5.92069	0.0014092	0.0587873
ENSG00000141682	PMAIP1	-1.5155	-1.607	-1.5757	-1.71561	4.32957	5.91963	0.00141068	0.0587873
ENSG00000173914	RBM4B	0.190548	0.529168	0.487913	0.561715	4.21701	5.91117	0.0014227	0.0591497
ENSG00000232855	AF131217.1	2.6537	2.69461	2.83131	3.26731	2.66202	5.90822	0.0014269	0.0591865
ENSG00000185222	TCEAL9	0.671416	0.53258	0.625241	0.732612	6.80624	5.90506	0.00143143	0.0592366
ENSG00000139973	SYT16	-2.0346	-2.04625	-2.30606	-2.44309	2.13689	5.89212	0.00145012	0.0597106
ENSG00000233608	TWIST2	1.83754	1.5668	1.75991	1.82667	8.18748	5.89102	0.00145172	0.0597106
ENSG00000181523	SGSH	0.707991	0.800276	0.995474	0.904029	6.26756	5.88831	0.00145567	0.0597106
ENSG00000172350	ABCG4	1.75426	1.89469	2.00205	1.94054	0.594289	5.8879	0.00145627	0.0597106
ENSG00000133818	RRAS2	-0.4652	-0.575414	-0.416252	-0.303605	5.59558	5.87292	0.00147833	0.0604244
ENSG00000143995	MEIS1	1.26759	1.2412	1.19095	1.14483	7.55247	5.87007	0.00148257	0.0604244
ENSG00000140807	NKD1	2.74634	3.06062	3.70319	4.01497	2.96564	5.868	0.00148566	0.0604244
ENSG00000158985	CDC42SE2	0.389166	0.54753	0.51497	0.6623	5.41838	5.86694	0.00148724	0.0604244
ENSG00000095951	HIVEP1	-0.437673	-0.356529	-0.745373	-0.795258	4.7972	5.85732	0.00150169	0.0608729
ENSG00000254887	CTC-378H22.1	-1.93958	-3.70736	-5.15142	-2.32288	-2.10215	5.85058	0.00151189	0.0611477
ENSG00000012171	SEMA3B	0.562649	0.946491	1.48217	1.71786	6.55174	5.846	0.00151888	0.0612913
ENSG00000106538	RARRES2	-0.824238	-1.1699	-1.13008	-1.72951	7.77146	5.84097	0.00152659	0.0613928
ENSG00000115594	IL1R1	2.14331	2.21997	2.22408	2.10828	9.28928	5.83971	0.00152852	0.0613928
ENSG00000125166	GOT2	-0.246014	-0.40759	-0.549239	-0.479013	6.07208	5.83763	0.00153172	0.0613928
ENSG00000134917	ADAMTS8	1.08818	2.25115	3.48121	3.61553	2.94421	5.81518	0.00156676	0.0625969
ENSG00000111669	TPI1	-0.887179	-0.987645	-0.87878	-0.988727	8.04015	5.8139	0.00156878	0.0625969
ENSG00000163482	STK36	0.338543	0.609947	0.588793	0.679898	4.99218	5.80755	0.00157887	0.0628587
ENSG00000205476	CCDC85C	-0.724412	-0.816037	-0.826952	-0.921351	4.12304	5.79836	0.00159357	0.0632283
ENSG00000066697	MSANTD3	-0.410418	-0.524379	-0.679572	-0.686066	5.1202	5.79732	0.00159524	0.0632283
ENSG00000104537	ANXA13	3.00264	3.12557	3.72749	3.52937	0.184257	5.79247	0.00160307	0.0633976
ENSG00000126522	ASL	0.0523362	0.277502	0.64714	0.851876	3.31035	5.78501	0.00161519	0.0636326
ENSG00000127666	TICAM1	-0.518708	-0.553021	-0.42249	-0.467337	4.01759	5.78443	0.00161614	0.0636326
ENSG00000119318	RAD23B	-0.246377	-0.381254	-0.390295	-0.347428	7.94071	5.78169	0.00162062	0.0636493
ENSG00000187210	GCNT1	1.24004	1.38737	1.55626	1.52884	4.41196	5.77981	0.00162371	0.0636493
ENSG00000221852	KRTAP1-5	-3.06417	-3.77715	-3.33815	-3.22339	2.14153	5.77067	0.00163877	0.0637093
ENSG00000272655	POLR2J4	0.502071	0.613977	1.44815	0.990916	0.67798	5.76965	0.00164046	0.0637093
ENSG00000136153	LMO7	-1.46102	-1.48803	-1.75485	-1.79314	6.92338	5.76948	0.00164074	0.0637093
ENSG00000125977	EIF2S2	-0.554249	-0.634326	-0.734287	-0.668264	6.60889	5.76484	0.00164846	0.0637093
ENSG00000251442	LINC01094	1.67541	1.63741	1.739	2.27128	0.934464	5.76387	0.00165007	0.0637093
ENSG00000272841	RP3-428L16.2	2.63526	2.69594	2.94394	2.95998	4.57026	5.75945	0.00165747	0.0637093
ENSG00000125148	MT2A	-0.992946	-0.988399	-1.04835	-1.73425	6.93324	5.75889	0.00165841	0.0637093
ENSG00000149577	SIDT2	0.594578	0.647777	0.659201	0.620823	6.59167	5.75853	0.00165902	0.0637093
ENSG00000119314	PTBP3	-0.256709	-0.299198	-0.554808	-0.456182	6.29713	5.75609	0.00166312	0.0637093
ENSG00000111666	CHPT1	0.350507	0.375464	0.608615	0.795012	6.16005	5.75483	0.00166523	0.0637093
ENSG00000039650	PNKP	-0.00534799	0.18719	0.460589	0.340274	4.719	5.75224	0.0016696	0.0637093
ENSG00000138771	SHROOM3	-1.15128	-1.33226	-1.86097	-1.88028	5.98719	5.75221	0.00166966	0.0637093
ENSG00000120162	MOB3B	2.67396	2.58144	2.80767	3.08707	5.03007	5.75033	0.00167283	0.0637093
ENSG00000010322	NISCH	0.344103	0.508111	0.435266	0.54084	7.65536	5.74891	0.00167525	0.0637093
ENSG00000075711	DLG1	-0.339782	-0.38917	-0.534662	-0.405745	5.99167	5.73627	0.00169684	0.0642436
ENSG00000126947	ARMCX1	0.531739	0.568475	0.701569	0.729517	5.43416	5.73618	0.00169699	0.0642436
ENSG00000142669	SH3BGRL3	-0.786582	-0.756375	-0.695596	-0.760431	6.52992	5.73437	0.0017001	0.0642436
ENSG00000080345	RIF1	-0.299664	-0.322801	-0.562555	-0.519061	6.0461	5.72985	0.00170791	0.0644024
ENSG00000115839	RAB3GAP1	-0.252989	-0.353467	-0.514692	-0.44127	6.61637	5.72001	0.00172504	0.0649108
ENSG00000133030	MPRIP	-0.712359	-0.71862	-0.790541	-0.87164	8.55403	5.71708	0.00173018	0.0649672
ENSG00000179593	ALOX15B	4.90249	5.06999	6.30011	6.51294	0.683103	5.90316	0.00176086	0.0659014
ENSG00000272717	RP11-342I1.2	5.10816	5.56925	6.17103	6.22052	-0.162571	5.69888	0.00176244	0.0659014
ENSG00000130779	CLIP1	-0.362154	-0.303652	-0.555703	-0.484118	7.16971	5.68776	0.00178246	0.0665104
ENSG00000197150	ABCB8	0.053036	0.28288	0.614872	0.549812	5.29008	5.67682	0.0018024	0.0671141
ENSG00000162241	SLC25A45	1.37327	1.20745	1.17656	1.40477	2.08227	5.6707	0.00181367	0.0673931
ENSG00000143819	EPHX1	0.490974	0.383409	0.493531	0.553427	6.20011	5.66784	0.00181896	0.0674489
ENSG00000107854	TNKS2	-0.160165	-0.172492	-0.390508	-0.30119	6.83171	5.65771	0.0018378	0.0680064
ENSG00000173660	UQCRH	-0.00723918	-0.37439	0.0553314	-0.237861	5.79814	5.65178	0.00184894	0.0682768
ENSG00000122679	RAMP3	0	1.83987	4.60276	5.25015	-0.47856	5.91978	0.00187012	0.0689163
ENSG00000166508	MCM7	-0.863575	-0.750758	-0.602855	-0.846891	5.34638	5.6287	0.00189298	0.0696148
ENSG00000104884	ERCC2	-0.588425	-0.584836	-0.747158	-0.79647	5.19403	5.62441	0.00190128	0.0697539
ENSG00000279822	RP11-541M12.6	-1.70961	-1.81433	-2.08188	-3.62058	-1.1225	5.62271	0.00190458	0.0697539
ENSG00000144655	CSRNP1	-0.652474	-0.834002	-0.781029	-1.01508	4.08864	5.61921	0.00191141	0.0698606
ENSG00000003393	ALS2	-0.232782	-0.233332	-0.459027	-0.468435	4.98757	5.61416	0.00192128	0.0700778
ENSG00000171444	MCC	2.31703	2.32051	2.4604	2.55484	7.07489	5.61125	0.00192701	0.070143
ENSG00000186432	KPNA4	-0.237956	-0.244891	-0.387958	-0.287926	6.71727	5.60471	0.00193992	0.070435
ENSG00000131584	ACAP3	0.147461	0.312762	0.596196	0.511436	6.43557	5.60153	0.00194625	0.070435
ENSG00000173846	PLK3	-0.997051	-0.947522	-0.957745	-0.987897	4.46076	5.60049	0.00194831	0.070435
ENSG00000119408	NEK6	-0.433016	-0.492666	-0.615785	-0.782966	6.6188	5.59923	0.00195082	0.070435
ENSG00000267454	ZNF582-AS1	0.376206	0.225531	1.37928	1.35412	0.580779	5.58013	0.00198933	0.0716802
ENSG00000170791	CHCHD7	0.709066	0.738572	0.967615	0.932192	4.05436	5.57418	0.00200149	0.071834
ENSG00000148019	CEP78	-0.579898	-0.400088	-0.782283	-0.648285	4.35598	5.5741	0.00200165	0.071834
ENSG00000137831	UACA	-0.941418	-0.992544	-1.27715	-1.2713	6.69042	5.57024	0.00200958	0.0719736
ENSG00000129515	SNX6	-0.253471	-0.317395	-0.416751	-0.311241	6.62266	5.56178	0.00202708	0.0724551
ENSG00000138757	G3BP2	-0.198701	-0.225973	-0.373676	-0.269308	7.70034	5.556	0.00203913	0.07274
ENSG00000100580	TMED8	0.725845	0.805549	0.7948	0.862208	5.49862	5.55062	0.0020504	0.0729957
ENSG00000112414	ADGRG6	0.74149	0.966756	1.24523	1.77989	6.82765	5.54765	0.00205667	0.0730732
ENSG00000244257	PKD1P1	-2.61308	-3.44921	-2.11329	-3.11745	-0.148616	5.54553	0.00206115	0.0730868
ENSG00000080293	SCTR	2.37872	2.69916	3.00812	4.14199	0.0603342	5.54329	0.00206588	0.0731093
ENSG00000204852	TCTN1	0.36259	0.435595	0.612322	0.799054	5.19203	5.53595	0.00208151	0.0735166
ENSG00000176171	BNIP3	-0.998173	-1.16786	-1.1225	-1.11349	5.96204	5.5336	0.00208653	0.0735483
ENSG00000150093	ITGB1	-0.447594	-0.544503	-0.746109	-0.627221	11.0152	5.52438	0.00210639	0.0741019
ENSG00000121064	SCPEP1	0.878067	0.898746	1.23117	1.27758	6.41122	5.50901	0.00213995	0.0749925
ENSG00000233143	DIRC3-AS1	-5.92776	-5.92776	-2.64705	-5.92776	-2.35237	5.95343	0.00214012	0.0749925
ENSG00000116574	RHOU	2.11476	2.22317	2.54708	2.36584	5.52292	5.50586	0.00214689	0.0750823
ENSG00000114439	BBX	-0.0959187	-0.18023	-0.508223	-0.342198	6.72068	5.50109	0.00215746	0.0753041
ENSG00000138814	PPP3CA	-0.270206	-0.343132	-0.565224	-0.541906	5.94856	5.49722	0.00216607	0.0754571
ENSG00000106483	SFRP4	-2.47329	-2.70205	-3.48589	-4.0092	4.09176	5.49426	0.00217268	0.0755399
ENSG00000159216	RUNX1	-0.74073	-0.876085	-1.23311	-1.31769	6.31872	5.48777	0.00218724	0.0758979
ENSG00000198833	UBE2J1	-0.276158	-0.322816	-0.418646	-0.426826	6.58927	5.48496	0.00219358	0.0759702
ENSG00000134769	DTNA	1.11138	1.62577	1.9156	2.05956	3.6614	5.48173	0.00220089	0.0760757
ENSG00000181827	RFX7	-0.0618921	-0.13328	-0.416455	-0.340281	5.21674	5.47984	0.00220519	0.0760771
ENSG00000048740	CELF2	1.79038	2.31095	2.36646	2.96483	3.53381	5.47155	0.00222412	0.0763906
ENSG00000183856	IQGAP3	-2.74577	-2.29743	-2.17236	-2.06587	2.83726	5.47148	0.00222427	0.0763906
ENSG00000276043	UHRF1	-2.0926	-1.76292	-1.76779	-2.10417	3.69726	5.47023	0.00222713	0.0763906
ENSG00000197046	SIGLEC15	-2.98035	-3.35929	-4.7912	-4.3511	-0.165208	5.46243	0.00224514	0.0768604
ENSG00000131778	CHD1L	-0.338803	-0.368827	-0.616972	-0.671166	5.06546	5.4581	0.00225519	0.0770565
ENSG00000123933	MXD4	0.492084	0.594021	0.700108	0.690952	7.76063	5.45284	0.00226747	0.077328
ENSG00000100311	PDGFB	-2.21184	-2.21619	-1.88474	-2.05646	3.735	5.44796	0.00227893	0.0774817
ENSG00000131725	WDR44	-0.296685	-0.375152	-0.569657	-0.550504	5.03215	5.44708	0.00228098	0.0774817
ENSG00000267321	RP11-1094M14.11	0.871913	0.556945	1.27053	1.17087	1.4007	5.44532	0.00228515	0.0774817
ENSG00000213719	CLIC1	-0.626228	-0.528593	-0.508711	-0.552555	7.50921	5.44354	0.00228935	0.0774817
ENSG00000158423	RIBC1	-0.906287	1.02709	1.09319	1.72776	-0.943609	5.44094	0.00229551	0.0775432
ENSG00000139625	MAP3K12	0.291691	0.388952	0.522977	0.463444	5.73019	5.42587	0.00233155	0.0786115
ENSG00000197724	PHF2	0.450662	0.520816	0.655546	0.719054	6.7647	5.41591	0.00235569	0.0792756
ENSG00000083857	FAT1	-0.690654	-0.773347	-1.04626	-1.05863	8.1271	5.4137	0.00236109	0.0793076
ENSG00000007944	MYLIP	1.12156	1.28835	1.50184	1.62108	5.91661	5.40967	0.00237096	0.0794895
ENSG00000212724	KRTAP2-3	-2.97443	-6.02856	-6.02856	-4.18782	-1.75289	5.66397	0.00237772	0.0795668
ENSG00000165023	DIRAS2	2.25281	2.71982	3.19672	3.85727	5.65233	5.40202	0.00238982	0.0798219
ENSG00000166924	NYAP1	0.625454	1.38931	2.45145	2.48383	1.91227	5.39718	0.00240184	0.0800734
ENSG00000135392	DNAJC14	0.283674	0.377826	0.406084	0.414564	4.42302	5.39186	0.00241512	0.0803657
ENSG00000120337	TNFSF18	-3.05408	-2.97378	-4.59181	-3.33108	-0.835982	5.38852	0.00242349	0.080494
ENSG00000100100	PIK3IP1	0.619357	0.547158	0.746877	0.845886	5.19029	5.38409	0.00243466	0.0806726
ENSG00000026559	KCNG1	-1.96697	-2.49117	-2.5462	-2.74508	2.68697	5.38245	0.00243879	0.0806726
ENSG00000211445	GPX3	3.57414	3.72237	4.39282	4.27395	4.55822	5.38101	0.00244243	0.0806726
ENSG00000006327	TNFRSF12A	-1.32763	-1.47246	-1.10131	-1.38255	6.24356	5.37294	0.00246298	0.081201
ENSG00000134717	BTF3L4	-0.216028	-0.408704	-0.515656	-0.460351	5.6306	5.36374	0.00248663	0.0818293
ENSG00000274012	RN7SL2	-0.561084	-1.40621	0.836983	-0.469322	6.254	5.35374	0.00251259	0.0825316
ENSG00000096968	JAK2	1.10695	1.12223	0.987217	1.25795	5.73375	5.35062	0.00252074	0.0826468
ENSG00000136877	FPGS	0.251939	0.382813	0.827288	0.562458	5.78308	5.3378	0.00255457	0.0836023
ENSG00000226744	AC079781.5	-2.97896	-2.65756	-2.5485	-2.06869	-1.61862	5.32989	0.0025757	0.0840377
ENSG00000141526	SLC16A3	-1.08426	-1.40651	-1.02539	-1.37061	6.75227	5.32929	0.0025773	0.0840377
ENSG00000142949	PTPRF	-0.851542	-1.10141	-1.19798	-1.25932	7.49637	5.31923	0.00260444	0.0847678
ENSG00000091527	CDV3	-0.196993	-0.247695	-0.374028	-0.270491	7.58546	5.30769	0.00263594	0.0856368
ENSG00000143756	FBXO28	-0.0211918	-0.146999	-0.386708	-0.235748	5.47139	5.30306	0.0026487	0.0858951
ENSG00000169126	ARMC4	-0.639378	-0.490646	-0.557091	-0.906478	3.41135	5.30029	0.00265635	0.0859868
ENSG00000175832	ETV4	-1.84077	-1.52215	-1.77725	-2.50662	3.37817	5.29711	0.0026652	0.0861168
ENSG00000143575	HAX1	-0.485138	-0.586575	-0.477393	-0.429384	5.26769	5.29113	0.00268186	0.0864985
ENSG00000123595	RAB9A	0.742691	0.770286	0.759821	0.749892	5.19321	5.2893	0.00268699	0.0865075
ENSG00000109220	CHIC2	0.498962	0.522945	0.641589	0.601044	5.18774	5.28536	0.00269807	0.0867078
ENSG00000122068	FYTTD1	-0.192853	-0.223601	-0.393383	-0.271929	6.72255	5.28046	0.0027119	0.0869953
ENSG00000000971	CFH	1.78371	2.55264	3.40151	3.89013	7.86516	5.27852	0.0027174	0.0870153
ENSG00000249307	LINC01088	2.67351	3.96606	4.62174	5.27605	-0.0195037	5.27664	0.00272273	0.0870299
ENSG00000236871	LINC00106	0.164674	0.17324	1.16934	1.09812	1.33485	5.26882	0.0027451	0.0875578
ENSG00000172939	OXSR1	-0.484648	-0.488282	-0.59576	-0.595113	5.96006	5.26743	0.00274907	0.0875578
ENSG00000166619	BLCAP	0.15022	0.364941	0.475281	0.553347	6.05428	5.25931	0.00277252	0.0881475
ENSG00000034152	MAP2K3	-0.690787	-0.702592	-0.656373	-0.601782	5.58052	5.25701	0.00277919	0.0882022
ENSG00000065150	IPO5	-0.489768	-0.50486	-0.723436	-0.564262	7.63434	5.25517	0.00278454	0.0882149
ENSG00000215483	LINC00598	1.93444	2.93132	3.08577	2.98537	1.48617	5.24252	0.00282166	0.0892325
ENSG00000277879	RP11-129M16.4	0.594373	0.714185	1.22018	1.37872	0.231208	5.24045	0.00282777	0.0892673
ENSG00000173599	PC	2.0608	1.78891	2.09229	2.00794	5.13702	5.2367	0.00283889	0.0894603
ENSG00000170759	KIF5B	-0.201464	-0.232284	-0.465867	-0.406489	8.55649	5.23322	0.00284928	0.0895389
ENSG00000163884	KLF15	2.72283	2.81698	2.971	3.21822	3.64224	5.2325	0.00285143	0.0895389
ENSG00000198815	FOXJ3	-0.131223	-0.116493	-0.404715	-0.286148	5.7246	5.22662	0.00286903	0.0899194
ENSG00000182916	TCEAL7	0.528345	0.548256	0.682047	0.670857	4.32463	5.22509	0.00287363	0.0899194
ENSG00000131873	CHSY1	-0.398793	-0.412313	-0.669999	-0.700481	6.38767	5.20439	0.00293672	0.0917327
ENSG00000121440	PDZRN3	1.02217	1.31517	1.42585	1.55538	7.32569	5.19886	0.00295382	0.0921055
ENSG00000120885	CLU	1.03937	2.04855	2.70743	2.85125	8.33381	5.19383	0.00296947	0.0922005
ENSG00000146733	PSPH	-0.66899	-0.882542	-0.855771	-0.941001	4.44402	5.1932	0.00297142	0.0922005
ENSG00000143179	UCK2	-0.571018	-0.967789	-0.703354	-0.699168	5.07521	5.1929	0.00297237	0.0922005
ENSG00000164161	HHIP	-2.23188	-1.84	-2.97917	-1.81672	-0.0475589	5.19008	0.00298116	0.0923125
ENSG00000149925	ALDOA	-0.745214	-0.862085	-0.711855	-0.701884	3.04694	5.1794	0.00301483	0.0931933
ENSG00000116984	MTR	0.545871	0.691513	0.887388	1.12123	6.99954	5.1661	0.0030573	0.0943426
ENSG00000139734	DIAPH3	-1.23263	-1.08559	-1.41469	-1.59404	4.07812	5.1636	0.00306536	0.094428
ENSG00000142494	SLC47A1	3.10256	3.74588	3.92658	3.43048	3.09554	5.16141	0.00307243	0.0944824
ENSG00000154447	SH3RF1	-0.771602	-0.923201	-1.26613	-1.1737	5.60097	5.15709	0.00308644	0.0946103
ENSG00000006451	RALA	-0.432198	-0.498398	-0.521828	-0.462816	5.87231	5.15685	0.00308719	0.0946103
ENSG00000258711	RP11-218E20.3	3.17152	3.74048	4.05852	5.07999	0.048922	5.1488	0.0031135	0.0952528
ENSG00000197712	FAM114A1	-0.165883	-0.221704	-0.487212	-0.381179	7.76883	5.14226	0.00313501	0.095648
ENSG00000144815	NXPE3	0.670157	0.635866	0.593393	0.626326	5.94724	5.14162	0.00313714	0.095648
ENSG00000136478	TEX2	0.599148	0.57573	0.509731	0.713421	6.95648	5.13426	0.00316158	0.096164
ENSG00000105355	PLIN3	-0.608241	-0.706102	-0.552259	-0.66632	6.69573	5.13217	0.00316857	0.096164
ENSG00000115884	SDC1	-0.749831	-1.00164	-1.34113	-1.51453	6.34425	5.131	0.00317247	0.096164
ENSG00000182379	NXPH4	-0.918582	-1.41758	-2.51821	-2.75387	0.544371	5.13005	0.00317563	0.096164
ENSG00000136021	SCYL2	-0.235675	-0.317217	-0.443658	-0.379905	6.19352	5.12325	0.00319852	0.0966929
ENSG00000146834	MEPCE	0.241313	0.268012	0.623801	0.393998	5.75248	5.11905	0.00321271	0.0969575
ENSG00000069493	CLEC2D	1.01027	0.810806	1.07239	1.54095	2.63052	5.11158	0.00323817	0.0974203
ENSG00000212421	SNORA26	5.73246	4.36226	6.93501	7.62925	-0.600018	5.21605	0.00323897	0.0974203
ENSG00000172201	ID4	2.05545	3.05989	3.62946	3.31784	5.94805	5.10592	0.00325758	0.0978152
ENSG00000151239	TWF1	-0.113525	-0.142378	-0.441502	-0.236701	6.96741	5.10409	0.00326389	0.0978399
ENSG00000092445	TYRO3	0.476098	0.727027	1.0316	0.878664	5.95889	5.08544	0.00332887	0.0996202
ENSG00000147536	GINS4	-1.75425	-1.40225	-1.2402	-1.26029	1.99594	5.06495	0.00340188	0.101635
ENSG00000120802	TMPO	-0.6287	-0.736281	-0.841371	-0.942057	5.28486	5.05212	0.00344844	0.102853
ENSG00000100228	RAB36	0.428191	0.621582	0.79422	0.784499	3.69802	5.04401	0.00347824	0.10342
ENSG00000072135	PTPN18	0.267596	0.599586	0.52	0.497673	4.72942	5.0438	0.00347902	0.10342
ENSG00000272729	RP11-387A1.5	-1.03287	2.37781	2.2646	1.8764	-1.53727	5.04017	0.00349243	0.103503
ENSG00000013619	MAMLD1	1.71071	1.67533	1.74652	1.98995	5.53819	5.0399	0.00349343	0.103503
ENSG00000138036	DYNC2LI1	0.418454	0.559941	0.704617	0.88435	3.97569	5.03816	0.00349988	0.103522
ENSG00000128045	RASL11B	3.91821	3.70163	4.14004	4.08999	4.92674	5.03574	0.00350888	0.103562
ENSG00000109685	WHSC1	-0.743798	-0.701346	-0.805715	-0.812687	6.06426	5.03468	0.00351283	0.103562
ENSG00000284691	NA	-0.492759	-0.762935	-0.759818	-0.997053	3.15602	5.03261	0.00352058	0.103619
ENSG00000268001	CARD8-AS1	0.615654	0.97226	1.22391	1.9353	0.575578	5.02459	0.00355068	0.104325
ENSG00000182310	SPACA6	-0.0472257	0.45524	0.981952	0.648238	2.87601	5.02178	0.00356129	0.104325
ENSG00000184937	WT1	0.876958	1.28932	1.50003	1.36518	6.62569	5.02127	0.00356323	0.104325
ENSG00000141027	NCOR1	-0.0742541	-0.140814	-0.334396	-0.245572	7.49009	5.02001	0.00356798	0.104325
ENSG00000181852	RNF41	-0.481271	-0.467415	-0.502397	-0.523193	5.90714	5.01722	0.00357861	0.104465
ENSG00000165891	E2F7	-2.56535	-2.46257	-2.57111	-3.18573	2.13306	5.01329	0.00359358	0.10473
ENSG00000174684	B4GAT1	0.557361	0.556841	0.765476	0.729973	5.67017	5.0111	0.00360193	0.104803
ENSG00000163617	CCDC191	0.857518	1.09159	0.835704	1.13613	1.77949	5.00491	0.00362573	0.105063
ENSG00000205795	CYS1	1.1631	1.8965	2.64483	2.68125	4.2012	5.0047	0.00362656	0.105063
ENSG00000076641	PAG1	-1.09792	-1.44364	-1.7943	-1.77223	4.07618	5.00321	0.00363228	0.105063
ENSG00000067141	NEO1	-0.387671	-0.343346	-0.627594	-0.618262	6.3982	5.00266	0.00363443	0.105063
ENSG00000260778	MIR940	-0.663537	0.831417	1.49944	1.33188	-0.67686	4.99955	0.00364647	0.10524
ENSG00000167220	HDHD2	-0.121969	-1.46148	-0.454227	-0.148124	0.563299	4.99588	0.00366074	0.105285
ENSG00000119922	IFIT2	-1.00808	-1.33514	-1.46866	-1.81217	2.87091	4.99561	0.0036618	0.105285
ENSG00000275882	IKBKGP1	0.0197787	-0.618178	0.456809	3.16109	0.352001	4.9946	0.00366573	0.105285
ENSG00000133027	PEMT	0.645152	0.787635	0.982443	1.13705	5.0139	4.99218	0.00367519	0.105387
ENSG00000163872	YEATS2	-0.238166	-0.303407	-0.533152	-0.422838	6.35218	4.97852	0.00372905	0.10676
ENSG00000142623	PADI1	-2.3506	-2.27933	-2.10583	-3.01908	-0.569991	4.97209	0.00375467	0.10702
ENSG00000128510	CPA4	-3.20761	-3.0929	-2.56765	-2.15149	2.19447	4.97186	0.00375561	0.10702
ENSG00000106070	GRB10	-0.412302	-0.519519	-0.685061	-0.682159	5.48538	4.97173	0.00375613	0.10702
ENSG00000233237	LINC00472	0.992034	1.0465	2.01587	1.49124	0.226149	4.96964	0.00376452	0.107067
ENSG00000138685	FGF2	-0.66703	-0.677748	-0.69958	-0.599754	6.40875	4.96832	0.0037698	0.107067
ENSG00000227946	AC007383.3	0.648434	0.983124	1.05353	1.03062	1.72197	4.96457	0.00378491	0.1072
ENSG00000023445	BIRC3	-1.45427	-1.75712	-2.03157	-2.47735	1.29505	4.96418	0.00378648	0.1072
ENSG00000187678	SPRY4	-0.978047	-1.03728	-1.2473	-1.35449	4.39976	4.96095	0.00379956	0.107399
ENSG00000119514	GALNT12	-1.17312	-1.24744	-2.23204	-2.87227	0.864748	4.95828	0.00381037	0.107534
ENSG00000149571	KIRREL3	-1.47664	-1.73993	-1.87671	-1.65078	2.85411	4.95373	0.00382895	0.10784
ENSG00000110108	TMEM109	0.319745	0.458818	0.574456	0.627518	6.83771	4.95266	0.0038333	0.10784
ENSG00000214944	ARHGEF28	-1.24975	-1.06701	-1.29376	-1.21741	4.40356	4.94976	0.00384519	0.108004
ENSG00000198408	MGEA5	-0.193222	-0.368817	-0.494923	-0.474757	7.00321	4.94822	0.00385151	0.108012
ENSG00000070367	EXOC5	-0.185307	-0.255723	-0.451876	-0.232686	6.66045	4.94396	0.00386908	0.108334
ENSG00000183876	ARSI	-0.39972	-0.738812	-0.872944	-1.23657	3.41393	4.94161	0.0038788	0.108419
ENSG00000275342	SGK223	-1.0624	-0.983906	-1.28118	-1.34916	5.11357	4.93858	0.00389138	0.108419
ENSG00000112941	PAPD7	-0.338828	-0.33005	-0.431041	-0.439263	5.27805	4.93796	0.00389397	0.108419
ENSG00000137876	RSL24D1	-0.410783	-0.515935	-0.52756	-0.481118	5.82107	4.93732	0.0038966	0.108419
ENSG00000146416	AIG1	-0.438698	-0.668078	-0.705163	-0.60158	4.18346	4.93457	0.0039081	0.108419
ENSG00000138758	SEPT11	-0.533736	-0.811009	-1.08657	-0.870382	9.11347	4.93445	0.00390857	0.108419
ENSG00000134248	LAMTOR5	0.174852	-0.222504	0.255104	0.0375942	5.43358	4.93244	0.003917	0.108484
ENSG00000173486	FKBP2	0.172449	0.117911	0.729296	0.444365	5.40104	4.92705	0.0039396	0.108941
ENSG00000169251	NMD3	-0.294218	-0.426174	-0.52852	-0.46389	5.74158	4.91699	0.00398224	0.109949
ENSG00000272669	RP3-508I15.21	0.106244	-1.46472	0.887087	1.01984	-1.17785	4.91015	0.00401149	0.11056
ENSG00000164251	F2RL1	-2.39833	-2.8325	-3.71372	-3.99299	5.05715	4.90893	0.00401674	0.11056
ENSG00000248115	RP11-752D24.2	6.23194	3.76781	5.1566	6.65212	0.733813	4.99827	0.00404754	0.111236
ENSG00000063660	GPC1	-0.721627	-0.800889	-0.770588	-0.808559	8.12008	4.88585	0.0041173	0.112979
ENSG00000113163	COL4A3BP	0.480475	0.429973	0.518197	0.763445	6.01588	4.87841	0.00415026	0.113708
ENSG00000188766	SPRED3	-1.28105	-1.14302	-1.22015	-1.96791	2.01829	4.8677	0.00419824	0.114738
ENSG00000279444	RP11-715H19.2	0	0	4.22122	5.29723	-2.16829	5.21493	0.00420072	0.114738
ENSG00000176641	RNF152	0.961665	1.00922	1.30282	1.49921	4.81634	4.86064	0.00423017	0.115366
ENSG00000090581	GNPTG	0.219788	0.324807	0.428251	0.409681	5.86113	4.85303	0.00426489	0.116114
ENSG00000198171	DDRGK1	0.228894	0.279068	0.590126	0.439335	5.37586	4.85179	0.0042706	0.116114
ENSG00000172476	RAB40A	2.28793	2.36332	2.56972	2.62624	1.97578	4.84821	0.00428705	0.116383
ENSG00000259436	CTC-378H22.2	-2.70001	-2.19074	-3.40677	-5.65077	-1.28669	4.84546	0.00429972	0.116507
ENSG00000020426	MNAT1	-0.537056	-0.496545	-0.702578	-0.686992	3.54864	4.84404	0.00430629	0.116507
ENSG00000124571	XPO5	-0.15949	-0.323745	-0.392025	-0.296668	5.35677	4.84298	0.0043112	0.116507
ENSG00000164506	STXBP5	-0.336936	-0.479613	-0.759212	-0.645536	5.95215	4.84005	0.00432482	0.116698
ENSG00000240708	RP11-64C1.1	6.01507	5.48269	6.47675	5.95587	-0.903231	4.93079	0.00433991	0.11679
ENSG00000147100	SLC16A2	-0.385326	-0.412254	-0.513628	-0.454162	5.69615	4.83555	0.00434578	0.11679
ENSG00000144136	SLC20A1	-0.793261	-0.843913	-0.965611	-0.954304	6.09691	4.83387	0.00435367	0.11679
ENSG00000099622	CIRBP	0.185448	0.216584	0.588406	0.354571	7.23087	4.83324	0.00435659	0.11679
ENSG00000170962	PDGFD	0.870302	1.50936	1.98843	2.52599	6.75995	4.83231	0.00436098	0.11679
ENSG00000258441	LINC00641	-0.696728	-0.84358	-1.1093	-1.02554	2.7876	4.82865	0.00437819	0.117076
ENSG00000182718	ANXA2	-0.460201	-0.558179	-0.58297	-0.535883	9.65259	4.82072	0.00441571	0.117902
ENSG00000174306	ZHX3	0.541339	0.485665	0.411039	0.485891	7.22599	4.81364	0.00444949	0.118495
ENSG00000169067	ACTBL2	-0.605822	-2.78362	-2.03977	-5.31496	-1.67945	4.81329	0.00445119	0.118495
ENSG00000148948	LRRC4C	-0.300982	-2.39668	-3.07399	-6.66323	-1.47789	4.90147	0.00447388	0.118921
ENSG00000134058	CDK7	-0.447861	-0.501303	-0.535085	-0.598368	4.31735	4.80614	0.0044856	0.119055
ENSG00000117155	SSX2IP	-0.950493	-1.11028	-1.23034	-1.32083	4.40011	4.80112	0.00450994	0.119453
ENSG00000014641	MDH1	-0.267838	-0.39264	-0.436151	-0.39561	6.43832	4.79927	0.00451894	0.119453
ENSG00000103335	PIEZO1	-0.682941	-0.690768	-0.538612	-0.512744	7.78463	4.79696	0.00453024	0.119453
ENSG00000142871	CYR61	-0.973121	-1.29762	-1.31788	-1.35521	8.89487	4.79555	0.00453713	0.119453
ENSG00000084093	REST	-0.184242	-0.202615	-0.4538	-0.30118	6.10254	4.79545	0.00453764	0.119453
ENSG00000149600	COMMD7	-0.55798	-0.620959	-0.811778	-0.877013	4.35523	4.79481	0.00454076	0.119453
ENSG00000102763	VWA8	-0.34177	-0.59502	-0.590726	-0.693681	4.43425	4.79289	0.00455018	0.119524
ENSG00000158483	FAM86C1	-0.352137	-0.584516	-0.824284	-0.586754	2.03812	4.78706	0.00457888	0.120101
ENSG00000060971	ACAA1	0.142734	0.165128	0.433055	0.414512	4.70494	4.77193	0.00465428	0.121856
ENSG00000070371	CLTCL1	-0.665642	-0.573032	-0.882031	-0.793676	3.05494	4.76991	0.00466447	0.121856
ENSG00000161671	EMC10	0.168155	0.224119	0.649866	0.507411	7.22483	4.76955	0.00466627	0.121856
ENSG00000206527	HACD2	-0.266142	-0.418542	-0.558474	-0.414185	5.42516	4.76754	0.00467643	0.121943
ENSG00000057704	TMCC3	3.62721	3.39298	3.71327	3.91215	0.791353	4.76504	0.00468906	0.122094
ENSG00000113580	NR3C1	-0.847048	-0.913049	-1.18904	-1.11109	5.3742	4.76168	0.00470613	0.12236
ENSG00000087116	ADAMTS2	0.503662	0.634957	0.754593	0.967463	9.37908	4.75676	0.00473125	0.122833
ENSG00000090339	ICAM1	-0.933712	-1.19866	-1.20437	-0.993722	5.18143	4.75481	0.00474122	0.122913
ENSG00000197933	ZNF823	-1.03	-0.0813275	-0.391281	0.221001	1.02683	4.75147	0.00475835	0.122954
ENSG00000259284	RP11-162I7.1	1.69369	6.52814	8.13543	7.72016	1.06257	5.01321	0.00475954	0.122954
ENSG00000102174	PHEX	2.18574	2.94247	3.49341	3.65061	0.962078	4.75048	0.00476345	0.122954
ENSG00000083782	EPYC	0.867331	3.23735	4.3824	4.45719	2.10392	4.74658	0.00478359	0.123295
ENSG00000137166	FOXP4	-0.663877	-0.572166	-0.802105	-0.979445	5.38041	4.74319	0.00480119	0.12357
ENSG00000160584	SIK3	0.613642	0.661179	0.566891	0.537674	5.75057	4.73796	0.00482844	0.124092
ENSG00000226237	GAS1RR	1.42166	1.71179	1.62686	2.145	1.98214	4.73568	0.00484041	0.124151
ENSG00000168389	MFSD2A	1.4224	1.76471	1.94461	2.34559	2.51037	4.73487	0.00484463	0.124151
ENSG00000125257	ABCC4	-0.566317	-0.641639	-0.860733	-0.872278	5.60695	4.73338	0.00485246	0.124173
ENSG00000152583	SPARCL1	3.06247	4.68026	5.60016	5.87437	6.24264	4.72878	0.00487672	0.124615
ENSG00000040275	SPDL1	-1.2561	-1.26536	-1.45446	-1.48612	4.01599	4.72697	0.00488629	0.124681
ENSG00000151276	MAGI1	-0.691219	-0.676588	-0.949483	-1.03003	4.7353	4.72185	0.00491348	0.125195
ENSG00000143933	CALM2	-0.483395	-0.620763	-0.535955	-0.485886	8.71669	4.71965	0.00492521	0.125315
ENSG00000163866	SMIM12	0.0714084	0.031916	0.301781	0.346761	4.53856	4.71634	0.00494289	0.125586
ENSG00000164597	COG5	-0.299976	-0.276227	-0.515871	-0.46198	5.35623	4.71255	0.00496327	0.125924
ENSG00000162654	GBP4	-1.36324	-1.50706	-1.5634	-1.69295	5.76605	4.70685	0.00499406	0.126526
ENSG00000073792	IGF2BP2	-0.327743	-0.436178	-0.567948	-0.644942	6.27661	4.70054	0.00502835	0.127068
ENSG00000177570	SAMD12	-1.22958	-1.45256	-1.80987	-2.04502	2.80709	4.70029	0.00502972	0.127068
ENSG00000040341	STAU2	-0.319077	-0.232177	-0.47135	-0.401985	4.89324	4.69755	0.00504468	0.127098
ENSG00000113638	TTC33	-0.243704	-0.257947	-0.549914	-0.293084	3.74058	4.69747	0.00504514	0.127098
ENSG00000224825	RORB-AS1	1.4517	1.54307	2.0788	2.51635	1.34805	4.68662	0.00510493	0.128423
ENSG00000137414	FAM8A1	0.394301	0.226958	0.131456	0.237577	6.33005	4.68191	0.00513114	0.1289
ENSG00000169860	P2RY1	1.02343	2.64188	3.18702	4.1333	4.1181	4.67712	0.0051579	0.12939
ENSG00000160293	VAV2	-0.355495	-0.433942	-0.483354	-0.625169	5.01727	4.67454	0.00517238	0.129571
ENSG00000104361	NIPAL2	0.623745	0.720032	0.542853	0.746508	6.45978	4.66865	0.00520565	0.130222
ENSG00000115461	IGFBP5	-2.92439	-2.67025	-3.46797	-3.38358	8.62996	4.66372	0.00523365	0.130739
ENSG00000174151	CYB561D1	0.469639	0.424618	0.614475	0.54457	4.66833	4.65986	0.00525567	0.131105
ENSG00000114999	TTL	-0.261867	-0.245466	-0.423742	-0.355453	6.18143	4.65752	0.00526909	0.131256
ENSG00000241399	CD302	1.43097	1.5226	1.54205	1.82957	4.4283	4.6444	0.00534491	0.132805
ENSG00000137770	CTDSPL2	-0.0718444	-0.178944	-0.489053	-0.43947	5.09808	4.64418	0.00534615	0.132805
ENSG00000041515	MYO16	1.76561	1.77356	1.82838	2.22427	2.89983	4.64121	0.00536352	0.133051
ENSG00000235151	AC114730.2	3.35206	5.45278	5.76734	5.99279	-1.76983	4.88304	0.00540687	0.13394
ENSG00000080031	PTPRH	-1.59955	-1.53407	-1.34431	-2.22848	1.076	4.63118	0.00542247	0.133988
ENSG00000179241	LDLRAD3	0.43773	0.696556	0.653053	0.829284	4.8466	4.63095	0.00542383	0.133988
ENSG00000052841	TTC17	0.354578	0.34288	0.212129	0.291445	6.7021	4.62801	0.00544126	0.134233
ENSG00000115318	LOXL3	0.0649854	0.386159	0.613924	0.539222	4.1448	4.62511	0.00545846	0.134337
ENSG00000178531	CTXN1	0.418305	0.881583	1.26607	1.2136	5.10125	4.62361	0.00546742	0.134337
ENSG00000161677	JOSD2	0.385025	0.307464	0.935984	0.607067	4.72754	4.6235	0.00546806	0.134337
ENSG00000186153	WWOX	0.600345	1.02827	1.03213	0.925213	3.00376	4.6189	0.00549556	0.134826
ENSG00000148335	NTMT1	-0.654649	-0.667869	-0.431641	-0.493652	4.12452	4.61575	0.00551449	0.135105
ENSG00000204335	SP5	4.92675	5.94823	7.61369	8.17935	0.261054	4.69422	0.00555664	0.135951
ENSG00000100836	PABPN1	0.322621	0.0677332	0.638842	0.327861	5.80697	4.60378	0.00558704	0.136256
ENSG00000175550	DRAP1	-0.57499	-0.638455	-0.267565	-0.522433	6.45329	4.60279	0.00559312	0.136256
ENSG00000111110	PPM1H	1.15717	1.88349	2.49055	2.73939	4.32826	4.60267	0.00559388	0.136256
ENSG00000161791	FMNL3	-0.429228	-0.404266	-0.596513	-0.700173	5.23154	4.60172	0.00559966	0.136256
ENSG00000159899	NPR2	0.320184	0.377614	0.387443	0.353956	6.09617	4.599	0.00561631	0.136475
ENSG00000183513	COA5	0.409917	0.276185	0.619924	0.40791	4.10893	4.59686	0.00562947	0.136477
ENSG00000122861	PLAU	-1.38978	-1.6782	-1.82744	-1.87744	6.50893	4.5965	0.00563169	0.136477
ENSG00000253837	RP11-177H13.2	-1.74602	-1.45633	-0.90434	-1.23118	0.558397	4.58077	0.00572938	0.138656
ENSG00000162551	ALPL	-0.694282	-1.45652	-3.05519	-3.0163	0.171626	4.57952	0.00573723	0.138657
ENSG00000169689	STRA13	-0.30276	-0.671537	0.068877	-0.366478	3.52353	4.57331	0.00577638	0.139386
ENSG00000129810	SGO1	-2.44764	-2.53562	-2.79666	-2.29714	0.169657	4.57226	0.00578299	0.139386
ENSG00000182796	TMEM198B	0.510073	0.588243	0.625671	0.666746	4.03945	4.56125	0.00585313	0.140886
ENSG00000205726	ITSN1	0.570504	0.634899	0.5125	0.751361	7.30125	4.5597	0.0058631	0.140889
ENSG00000168079	SCARA5	8.23736	8.5381	10.5098	11.8421	5.87502	4.64001	0.00588387	0.140889
ENSG00000152464	RPP38	-0.226077	-0.725596	-0.474466	-0.565895	2.61722	4.55503	0.0058932	0.140889
ENSG00000259367	RP11-815J21.4	1.76038	2.54586	2.46762	2.23245	1.17901	4.55476	0.0058949	0.140889
ENSG00000123416	TUBA1B	-0.879318	-0.885657	-0.942151	-1.06363	7.49634	4.5534	0.00590372	0.140889
ENSG00000107968	MAP3K8	0.794308	0.827792	1.15777	1.02222	3.51013	4.55157	0.00591556	0.140889
ENSG00000136161	RCBTB2	0.6367	0.63919	0.908177	0.861584	4.11391	4.55103	0.0059191	0.140889
ENSG00000160551	TAOK1	-0.211765	-0.27348	-0.474994	-0.387766	7.64471	4.55073	0.00592102	0.140889
ENSG00000150540	HNMT	0.814156	0.976183	1.16433	1.3209	6.2837	4.54856	0.00593514	0.140889
ENSG00000135362	PRR5L	-1.32236	-1.50864	-2.04014	-1.89688	3.83817	4.54817	0.00593767	0.140889
ENSG00000145632	PLK2	-0.546577	-0.758288	-1.04387	-1.28406	4.701	4.54779	0.00594016	0.140889
ENSG00000139926	FRMD6	-0.704788	-0.78587	-0.986341	-0.975719	7.74601	4.5445	0.00596164	0.141211
ENSG00000103966	EHD4	-0.639697	-0.655032	-0.655894	-0.758427	4.77521	4.54052	0.0059877	0.14164
ENSG00000204576	PRR3	-0.299184	-0.259146	-0.56167	-0.392118	3.35554	4.53686	0.00601178	0.142021
ENSG00000124104	SNX21	0.506491	0.676395	0.879603	0.875032	5.32632	4.53538	0.00602154	0.142064
ENSG00000164920	OSR2	2.11611	2.33627	2.15978	2.22353	7.64072	4.52217	0.00610954	0.14395
ENSG00000105810	CDK6	-0.534774	-0.662556	-1.06015	-0.919588	6.56326	4.51682	0.00614551	0.144554
ENSG00000135363	LMO2	4.47062	4.57959	6.31767	7.30476	-1.23729	4.59519	0.00616991	0.144554
ENSG00000178425	NT5DC1	-0.410083	-0.419201	-0.69624	-0.78718	4.12561	4.51292	0.00617191	0.144554
ENSG00000266094	RASSF5	-0.651844	-1.322	-1.61481	-1.71311	1.42384	4.51061	0.0061876	0.144554
ENSG00000107771	CCSER2	-0.227239	-0.252202	-0.398771	-0.269271	6.2323	4.51005	0.00619147	0.144554
ENSG00000177565	TBL1XR1	-0.189492	-0.295453	-0.571769	-0.453344	6.58358	4.50793	0.00620586	0.144554
ENSG00000166949	SMAD3	-0.885267	-0.870633	-0.951131	-1.12717	6.54465	4.50783	0.00620657	0.144554
ENSG00000128245	YWHAH	-0.542525	-0.668921	-0.68728	-0.646871	6.26824	4.50753	0.00620859	0.144554
ENSG00000213015	ZNF580	0.332833	0.56225	0.527612	0.519059	5.40522	4.5061	0.00621837	0.144554
ENSG00000065308	TRAM2	-0.335799	-0.527415	-0.635803	-0.636251	8.44584	4.50416	0.00623164	0.144554
ENSG00000166068	SPRED1	-0.319637	-0.455284	-0.533617	-0.519858	6.35497	4.50392	0.00623332	0.144554
ENSG00000072786	STK10	-0.742511	-0.624377	-0.801132	-0.732885	4.91644	4.50336	0.00623714	0.144554
ENSG00000112118	MCM3	-0.507742	-0.531699	-0.476828	-0.575018	5.07846	4.50287	0.00624054	0.144554
ENSG00000197903	HIST1H2BK	0.971431	0.961677	1.00286	1.34845	4.31891	4.50088	0.00625419	0.144682
ENSG00000085511	MAP3K4	0.963818	0.928045	0.848495	0.804308	6.14133	4.49281	0.00630992	0.14561
ENSG00000104763	ASAH1	0.835696	0.881565	0.876939	0.91267	6.92854	4.49271	0.00631064	0.14561
ENSG00000141574	SECTM1	0.663572	0.161854	-0.0368892	-0.671511	4.62507	4.47992	0.00640014	0.146917
ENSG00000073111	MCM2	-0.747739	-0.675796	-0.995457	-0.865263	3.43495	4.47906	0.00640619	0.146917
ENSG00000065060	UHRF1BP1	-0.598003	-0.84723	-0.988344	-0.80148	4.39639	4.47777	0.00641533	0.146917
ENSG00000128607	KLHDC10	-0.333794	-0.42397	-0.460324	-0.382012	6.05893	4.47648	0.00642445	0.146917
ENSG00000100209	HSCB	-0.0988797	-0.646003	-0.219969	-0.541577	2.40678	4.47584	0.00642897	0.146917
ENSG00000086544	ITPKC	0.343188	0.388764	0.661604	0.579537	5.27673	4.475	0.00643489	0.146917
ENSG00000162745	OLFML2B	1.56924	1.94767	2.20537	2.40808	6.38588	4.47484	0.00643608	0.146917
ENSG00000164082	GRM2	-4.74998	-1.5899	1.46487	-0.333308	-2.10227	4.55353	0.00644915	0.146917
ENSG00000158022	TRIM63	-0.0192622	2.90809	3.07419	4.3475	-1.63569	4.47298	0.00644925	0.146917
ENSG00000132205	EMILIN2	1.02391	1.2015	1.66665	1.60583	7.35172	4.47293	0.00644963	0.146917
ENSG00000148468	FAM171A1	-0.733945	-0.536395	-0.763666	-0.679987	4.96684	4.4698	0.0064719	0.147149
ENSG00000104953	TLE6	2.44516	2.1349	3.05982	2.87709	1.35686	4.46807	0.00648427	0.147149
ENSG00000180537	RNF182	2.96998	3.02915	3.21398	3.40064	4.33774	4.46803	0.00648457	0.147149
ENSG00000119669	IRF2BPL	-0.607556	-0.781894	-0.851966	-1.01844	6.31574	4.46647	0.00649573	0.147214
ENSG00000284740	NA	2.31426	1.03784	3.97769	2.81488	-1.27898	4.46476	0.00650797	0.147305
ENSG00000135905	DOCK10	-1.10464	-1.28287	-1.5938	-1.67515	3.74967	4.46181	0.00652914	0.147597
ENSG00000111424	VDR	-0.869288	-1.36634	-1.66226	-1.86479	4.76905	4.46002	0.00654206	0.147701
ENSG00000188994	ZNF292	0.00778452	-0.00303019	-0.335102	-0.249587	5.583	4.4541	0.00658496	0.148482
ENSG00000127334	DYRK2	-0.690646	-0.627745	-0.876867	-0.879826	5.4012	4.4528	0.00659441	0.148507
ENSG00000011405	PIK3C2A	-0.139272	-0.168619	-0.416397	-0.321455	6.2987	4.45125	0.00660568	0.148574
ENSG00000185621	LMLN	0.621894	0.609191	0.448567	0.610074	3.57858	4.44839	0.00662655	0.148855
ENSG00000105887	MTPN	-0.221278	-0.295657	-0.396064	-0.283082	7.90304	4.4424	0.00667051	0.149367
ENSG00000076003	MCM6	-0.519698	-0.634624	-0.787697	-0.975173	4.96013	4.44219	0.0066721	0.149367
ENSG00000164985	PSIP1	-0.481334	-0.588157	-0.650045	-0.77417	6.11878	4.44187	0.00667445	0.149367
ENSG00000010438	PRSS3	-1.39214	-1.23164	-1.84784	-1.90665	0.0647771	4.44055	0.00668418	0.149397
ENSG00000181649	PHLDA2	-0.955356	-0.980816	-0.936116	-1.13614	4.39881	4.43919	0.00669418	0.149434
ENSG00000111674	ENO2	-0.99697	-0.982746	-1.04293	-1.00286	4.76628	4.43621	0.00671631	0.14974
ENSG00000063176	SPHK2	0.361708	0.492009	0.506989	0.608727	4.04872	4.43336	0.00673749	0.150025
ENSG00000117505	DR1	-0.237888	-0.325606	-0.381232	-0.254733	6.4948	4.43017	0.00676126	0.150366
ENSG00000185339	TCN2	0.822835	1.31543	1.25024	1.35745	4.20178	4.42794	0.00677796	0.15055
ENSG00000067208	EVI5	-0.273128	-0.335577	-0.458094	-0.201002	5.64149	4.42617	0.00679123	0.150657
ENSG00000183337	BCOR	-0.382353	-0.443342	-0.751605	-0.750498	5.19187	4.42316	0.00681382	0.150871
ENSG00000115942	ORC2	-0.228755	-0.24627	-0.619851	-0.48932	3.99756	4.42263	0.0068178	0.150871
ENSG00000154102	C16orf74	-0.491712	-1.01002	-0.281524	-1.20292	1.55642	4.41748	0.00685677	0.151546
ENSG00000164171	ITGA2	-1.74521	-1.61014	-2.16168	-2.23454	5.56184	4.41255	0.00689426	0.152182
ENSG00000281655	RP11-817J15.3	-5.83781	-5.83781	-5.83781	-2.33281	-1.92768	5.25323	0.00690263	0.152182
ENSG00000005073	HOXA11	0.418626	0.299922	0.565773	0.444764	6.35428	4.4079	0.00692984	0.152593
ENSG00000169756	LIMS1	-0.518608	-0.858162	-1.14743	-1.12738	7.61969	4.40357	0.00696316	0.153138
ENSG00000157800	SLC37A3	0.695776	0.747374	0.899068	0.90803	6.45924	4.40174	0.00697729	0.15326
ENSG00000135090	TAOK3	-0.281647	-0.176291	-0.375245	-0.402975	5.31548	4.39903	0.00699825	0.153531
ENSG00000124479	NDP	1.38325	3.36923	4.45762	4.91742	2.21907	4.39585	0.00702295	0.153884
ENSG00000178764	ZHX2	0.761755	0.735692	0.529993	0.589643	4.87732	4.39072	0.00706294	0.15457
ENSG00000164754	RAD21	-0.202092	-0.194879	-0.393419	-0.34581	7.18776	4.38692	0.00709275	0.155032
ENSG00000070010	UFD1L	0.367378	0.470026	0.66268	0.611618	5.2976	4.38363	0.00711867	0.155408
ENSG00000110880	CORO1C	-0.422565	-0.358735	-0.580153	-0.495722	8.26203	4.38027	0.00714525	0.155798
ENSG00000114770	ABCC5	0.235692	0.431216	0.364701	0.499346	5.11605	4.37897	0.00715552	0.155831
ENSG00000166897	ELFN2	-2.34934	-2.87208	-2.58749	-2.91136	2.51332	4.37631	0.00717666	0.156101
ENSG00000089091	DZANK1	0.522564	1.01392	1.01184	0.989821	1.32022	4.36941	0.00723184	0.15711
ENSG00000065559	MAP2K4	-0.210567	-0.183278	-0.403029	-0.349831	4.92097	4.36547	0.00726349	0.157605
ENSG00000166681	BEX3	0.588115	0.59281	0.931319	0.619714	6.90662	4.36382	0.00727683	0.157703
ENSG00000142230	SAE1	-0.32693	-0.362112	-0.265042	-0.288414	6.68294	4.36208	0.00729089	0.157816
ENSG00000132906	CASP9	0.438022	0.475094	0.739313	0.665457	3.38631	4.35377	0.00735847	0.158847
ENSG00000161956	SENP3	-0.0576851	-0.237205	0.331086	-0.138456	4.20359	4.35031	0.00738679	0.158847
ENSG00000153904	DDAH1	-0.809588	-0.938699	-1.23044	-0.916804	7.32677	4.35025	0.00738733	0.158847
ENSG00000163728	TTC14	0.475493	0.517637	0.462969	0.534952	4.97863	4.34958	0.00739283	0.158847
ENSG00000117143	UAP1	-0.508132	-0.614538	-0.648499	-0.700218	5.80296	4.34802	0.00740562	0.158847
ENSG00000147459	DOCK5	-0.583068	-0.780876	-1.14005	-1.04124	4.3351	4.34783	0.00740717	0.158847
ENSG00000146678	IGFBP1	10.7994	10.7603	12.6694	13.2115	9.50085	4.34763	0.00740885	0.158847
ENSG00000100142	POLR2F	0.176948	-0.0235657	0.584498	0.156313	4.5663	4.34687	0.00741506	0.158847
ENSG00000099337	KCNK6	1.36075	1.65967	2.12428	2.15708	6.65645	4.34533	0.0074278	0.158847
ENSG00000065054	SLC9A3R2	-0.678722	-0.747645	-0.541902	-0.735385	6.18812	4.34446	0.00743501	0.158847
ENSG00000069869	NEDD4	-0.186734	-0.209054	-0.336388	-0.399541	5.35798	4.34428	0.0074365	0.158847
ENSG00000165480	SKA3	-2.58997	-1.89729	-1.74272	-2.3729	1.37978	4.3355	0.00750938	0.160028
ENSG00000245556	SCAMP1-AS1	-0.0740088	0.0341291	0.554326	0.684018	1.41965	4.33546	0.00750971	0.160028
ENSG00000125247	TMTC4	0.391396	0.60465	0.554526	0.446109	4.79021	4.33236	0.00753567	0.160389
ENSG00000170734	POLH	-0.307753	-0.30595	-0.608392	-0.466164	4.89905	4.33041	0.00755206	0.160547
ENSG00000214274	ANG	1.11389	0.960247	1.2208	1.09302	1.40338	4.32731	0.00757816	0.160773
ENSG00000132434	LANCL2	0.394025	0.635846	0.718909	0.608629	4.80666	4.327	0.00758075	0.160773
ENSG00000134775	FHOD3	-1.47746	-1.48164	-1.63734	-1.99889	4.04011	4.32555	0.00759302	0.160842
ENSG00000135052	GOLM1	0.359979	0.55581	0.634066	0.62751	7.05528	4.32407	0.00760553	0.160916
ENSG00000285796	NA	0.515982	0.800589	1.11568	1.18614	2.16931	4.31901	0.00764842	0.161632
ENSG00000165934	CPSF2	-0.131511	-0.241269	-0.405572	-0.278201	6.45943	4.3157	0.00767669	0.162037
ENSG00000188229	TUBB4B	-0.642217	-0.632404	-0.594411	-0.615378	7.27881	4.31336	0.00769676	0.162269
ENSG00000146143	PRIM2	-0.557938	-0.600476	-0.759009	-0.614769	3.91072	4.30998	0.00772577	0.162688
ENSG00000221914	PPP2R2A	-0.312051	-0.373546	-0.528351	-0.380579	5.49783	4.30487	0.00776987	0.163424
ENSG00000104881	PPP1R13L	-1.24303	-1.41523	-1.64347	-1.68116	4.52725	4.29923	0.00781883	0.16414
ENSG00000134853	PDGFRA	0.989262	1.09152	1.13704	1.08271	10.1228	4.29798	0.00782977	0.16414
ENSG00000068079	IFI35	0.747219	0.715188	1.09266	0.898852	4.7619	4.29778	0.00783152	0.16414
ENSG00000227068	RP11-12A16.3	4.02066	5.44757	6.65245	6.88687	0.476632	4.51009	0.00784741	0.16428
ENSG00000138944	KIAA1644	1.55489	1.68552	2.01991	2.16547	4.6216	4.29481	0.00785752	0.164299
ENSG00000221968	FADS3	-0.581635	-0.669964	-0.352301	-0.335158	5.68428	4.29341	0.00786975	0.164362
ENSG00000172927	MYEOV	-2.29982	-4.48046	-2.56561	-3.4533	-1.1114	4.29014	0.00789849	0.164745
ENSG00000117569	PTBP2	0.250715	0.461556	0.438876	0.598533	3.33295	4.28922	0.00790658	0.164745
ENSG00000166925	TSC22D4	0.128718	0.388344	0.706889	0.555624	6.41071	4.28749	0.00792191	0.164872
ENSG00000174791	RIN1	-0.872489	-0.561879	-0.55697	-0.957896	4.22138	4.285	0.00794391	0.165137
ENSG00000168701	TMEM208	0.0995729	0.0710319	0.56521	0.347376	4.28028	4.28306	0.00796115	0.165303
ENSG00000118473	SGIP1	-0.965589	-0.728135	-1.00031	-0.768542	5.64509	4.28172	0.00797306	0.165357
ENSG00000074410	CA12	-1.88191	-1.91959	-1.97511	-1.97404	4.09339	4.27699	0.00801527	0.165914
ENSG00000161664	ASB16	1.05279	1.40201	1.92062	1.49549	0.130068	4.27643	0.00802028	0.165914
ENSG00000184640	SEPT9	-0.413205	-0.395642	-0.431866	-0.526021	8.59065	4.27559	0.00802782	0.165914
ENSG00000143816	WNT9A	1.55444	1.93411	2.2886	2.39094	3.4077	4.2712	0.00806723	0.166536
ENSG00000172179	PRL	3.39379	4.93479	5.76879	6.57896	2.55718	4.26798	0.00809631	0.166605
ENSG00000139083	ETV6	-0.246221	-0.379287	-0.831384	-0.802506	4.82731	4.26737	0.00810181	0.166605
ENSG00000172671	ZFAND4	0.84396	0.795719	0.86938	0.831607	2.52268	4.26737	0.00810182	0.166605
ENSG00000078401	EDN1	-2.48934	-3.4475	-2.85217	-2.5732	0.466624	4.2667	0.00810793	0.166605
ENSG00000197956	S100A6	0.0625238	-0.0996106	0.48995	0.41994	8.98527	4.26202	0.00815046	0.16727
ENSG00000082641	NFE2L1	0.375338	0.544147	0.787374	0.911597	9.1953	4.26042	0.00816502	0.16727
ENSG00000124215	CDH26	2.72148	2.32497	2.41288	2.03823	-0.0591393	4.25978	0.00817089	0.16727
ENSG00000179546	HTR1D	-2.26988	-2.72715	-3.99669	-4.52534	1.52541	4.25902	0.00817783	0.16727
ENSG00000162576	MXRA8	0.553211	0.616219	0.913739	0.839316	9.3198	4.25666	0.00819938	0.167519
ENSG00000145390	USP53	-1.36872	-1.38861	-1.63945	-1.25944	6.98742	4.25455	0.00821875	0.167723
ENSG00000113593	PPWD1	0.343965	0.434154	0.288279	0.267836	4.70661	4.24751	0.00828368	0.168855
ENSG00000135709	KIAA0513	0.481216	0.620675	0.754865	0.840645	6.1692	4.24063	0.00834768	0.169842
ENSG00000137807	KIF23	-1.40007	-1.07577	-1.16741	-1.28641	3.88832	4.24026	0.00835119	0.169842
ENSG00000117399	CDC20	-2.27376	-1.62814	-1.57754	-1.98738	3.37245	4.23805	0.00837189	0.170069
ENSG00000173706	HEG1	-0.608747	-1.02115	-1.26427	-1.37836	8.70885	4.23232	0.00842576	0.170653
ENSG00000142945	KIF2C	-2.16574	-2.04167	-1.8644	-2.36137	2.70242	4.23134	0.00843496	0.170653
ENSG00000162783	IER5	-0.695856	-0.712618	-0.665303	-0.834219	5.93036	4.2304	0.0084439	0.170653
ENSG00000227218	RP11-203J24.8	2.01049	2.65337	2.84909	2.9511	-0.470658	4.23016	0.00844613	0.170653
ENSG00000100625	SIX4	-0.6084	-0.690229	-0.864036	-1.03638	3.70053	4.22991	0.00844847	0.170653
ENSG00000197771	MCMBP	-0.171366	-0.264962	-0.316916	-0.333696	6.13377	4.22625	0.00848321	0.171161
ENSG00000250632	RP3-513G18.2	1.71506	5.56668	6.11684	5.6093	-1.95626	4.29548	0.00850802	0.171468
ENSG00000186395	KRT10	-0.0970478	0.162637	0.78715	0.105341	4.46178	4.21566	0.00858442	0.172812
ENSG00000272106	RP11-345P4.9	0.565078	1.01346	1.04624	0.876155	1.84814	4.21379	0.00860251	0.172911
ENSG00000100297	MCM5	-1.06461	-0.961407	-0.784427	-0.988133	4.00557	4.21314	0.00860871	0.172911
ENSG00000198142	SOWAHC	-0.442617	-0.48738	-0.509593	-0.458491	4.18083	4.2115	0.0086246	0.173035
ENSG00000197170	PSMD12	-0.141605	-0.247489	-0.34262	-0.444057	5.58071	4.20954	0.00864354	0.173049
ENSG00000161638	ITGA5	-0.414496	-0.615087	-0.783215	-0.825739	8.71203	4.20844	0.00865424	0.173049
ENSG00000236017	ASMTL-AS1	0.687588	0.752268	1.49352	1.33848	1.16691	4.20717	0.00866653	0.173049
ENSG00000108641	B9D1	0.467279	0.352255	0.690153	0.654399	3.53492	4.20652	0.00867292	0.173049
ENSG00000214193	SH3D21	-0.968236	-0.759343	-0.921421	-0.694132	2.79105	4.20643	0.00867377	0.173049
ENSG00000077942	FBLN1	1.54625	1.98123	2.19064	2.04441	11.4914	4.20096	0.00872712	0.173918
ENSG00000198718	FAM179B	0.28958	0.364275	0.0939975	0.265911	4.5402	4.19902	0.00874613	0.174103
ENSG00000158008	EXTL1	-1.79541	-2.17174	-1.91339	-2.1604	2.89143	4.19094	0.00882585	0.175312
ENSG00000185129	PURA	-0.217534	-0.357318	-0.437079	-0.411676	6.11455	4.19087	0.00882656	0.175312
ENSG00000037474	NSUN2	-0.284128	-0.237925	-0.29195	-0.282335	5.66874	4.18954	0.00883977	0.17538
ENSG00000112149	CD83	4.75822	5.03156	4.95141	4.74012	3.74628	4.18838	0.00885129	0.175413
ENSG00000117000	RLF	-0.103129	-0.123025	-0.434586	-0.28449	4.84564	4.18426	0.00889234	0.176031
ENSG00000088882	CPXM1	0.747063	1.61729	2.12295	1.88663	8.02215	4.18324	0.00890255	0.176038
ENSG00000164327	RICTOR	-0.171458	-0.316884	-0.578509	-0.493976	5.54579	4.18135	0.00892141	0.176215
ENSG00000168944	CEP120	-0.261904	-0.203705	-0.555116	-0.349003	5.00849	4.17866	0.0089484	0.176251
ENSG00000033178	UBA6	-0.475213	-0.52364	-0.748978	-0.61735	5.52841	4.17806	0.00895448	0.176251
ENSG00000166889	PATL1	-0.246691	-0.266077	-0.565077	-0.540054	5.88472	4.17779	0.00895718	0.176251
ENSG00000113263	ITK	0.748742	2.78614	3.10068	3.7096	-0.193225	4.17724	0.00896276	0.176251
ENSG00000142657	PGD	0.137035	0.308921	0.598673	0.64083	6.85767	4.17566	0.00897869	0.17637
ENSG00000188811	NHLRC3	0.551973	0.384288	0.596604	0.627928	4.55931	4.17418	0.00899362	0.176469
ENSG00000108509	CAMTA2	-0.288313	-0.373801	-0.374526	-0.307869	5.64454	4.17153	0.00902044	0.176492
ENSG00000114529	C3orf52	-0.808275	-1.66221	-1.38571	-1.26907	1.09164	4.17074	0.00902843	0.176492
ENSG00000233901	LINC01503	-0.7114	-1.1256	-1.19926	-1.40352	2.80106	4.1702	0.00903388	0.176492
ENSG00000119383	PTPA	-0.593914	-0.669342	-0.491345	-0.644489	7.018	4.17016	0.00903438	0.176492
ENSG00000273038	RP11-479G22.8	-0.587107	-0.627963	-0.994759	-1.31523	1.90316	4.1672	0.00906444	0.176884
ENSG00000116062	MSH6	-0.230443	-0.289118	-0.413494	-0.462112	5.9498	4.16573	0.00907946	0.176884
ENSG00000185950	IRS2	1.57469	1.61673	1.6615	1.87505	8.66778	4.16412	0.00909594	0.176884
ENSG00000100065	CARD10	-0.897053	-1.09514	-1.20746	-1.37574	2.55251	4.16395	0.00909767	0.176884
ENSG00000136630	HLX	1.65002	1.3474	1.74358	1.86259	5.35629	4.16327	0.0091046	0.176884
ENSG00000118960	HS1BP3	0.451751	0.523171	0.55827	0.537727	5.25887	4.16236	0.00911396	0.176884
ENSG00000198720	ANKRD13B	0.748138	1.15216	0.821475	0.876017	4.21797	4.16019	0.00913616	0.177122
ENSG00000175166	PSMD2	-0.4975	-0.527514	-0.46594	-0.582871	7.8656	4.15725	0.00916647	0.177517
ENSG00000124789	NUP153	-0.146263	-0.0454821	-0.330908	-0.258322	6.08052	4.15333	0.00920698	0.178078
ENSG00000123095	BHLHE41	-0.91975	-1.3406	-1.78646	-1.93058	3.27917	4.15251	0.00921548	0.178078
ENSG00000135845	PIGC	0.4152	0.373278	0.483676	0.549732	4.32769	4.15155	0.00922541	0.178078
ENSG00000163689	C3orf67	-1.08574	-1.30032	-1.55912	-0.986728	-0.166893	4.14831	0.00925921	0.178272
ENSG00000163075	CFAP221	2.34365	2.69243	3.22922	2.88714	-0.597501	4.14806	0.00926175	0.178272
ENSG00000144362	PHOSPHO2	1.4548	1.14379	1.02937	1.32288	1.36183	4.14771	0.0092654	0.178272
ENSG00000254901	BORCS8	0.284787	0.443066	0.769759	0.672366	2.4977	4.14588	0.00928453	0.178447
ENSG00000119283	TRIM67	3.7645	3.82165	6.77354	7.96406	-1.11491	4.33819	0.00935154	0.179541
ENSG00000121316	PLBD1	0.442042	0.841497	0.676708	1.05237	5.40456	4.13629	0.00938537	0.179997
ENSG00000126603	GLIS2	-0.521781	-0.531075	-0.411328	-0.328801	5.31769	4.13056	0.0094462	0.180969
ENSG00000115419	GLS	-0.617947	-0.742673	-1.0517	-0.789454	7.17428	4.12885	0.00946443	0.181124
ENSG00000076053	RBM7	-0.13875	-0.257155	-0.418945	-0.37133	4.7612	4.12119	0.0095465	0.182499
ENSG00000125356	NDUFA1	0.122013	-0.279152	0.6112	0.207106	4.6659	4.11287	0.00963648	0.184022
ENSG00000153823	PID1	1.01334	1.31197	1.32469	1.62286	5.27847	4.11108	0.009656	0.184197
ENSG00000112033	PPARD	-0.492816	-0.459071	-0.345298	-0.501767	5.95708	4.11001	0.0096677	0.184223
ENSG00000143842	SOX13	0.704503	0.787958	1.02432	1.03449	5.76678	4.1049	0.00972364	0.185092
ENSG00000147526	TACC1	0.564165	0.496324	0.401556	0.583063	7.95536	4.09943	0.00978391	0.18604
ENSG00000140743	CDR2	-0.307048	-0.419392	-0.579468	-0.620372	5.36765	4.09429	0.00984079	0.186923
ENSG00000107331	ABCA2	-0.43268	-0.652261	-0.735971	-0.658937	6.82482	4.092	0.0098663	0.187018
ENSG00000198624	CCDC69	1.89126	1.78205	2.1541	1.89455	4.34766	4.09196	0.00986679	0.187018
ENSG00000035687	ADSS	-0.311372	-0.25665	-0.312032	-0.301635	5.98432	4.08876	0.00990258	0.187497
ENSG00000133794	ARNTL	0.208226	0.753341	0.888133	1.0723	3.65369	4.08782	0.00991307	0.187497
ENSG00000140104	C14orf79	0.743252	0.652947	0.901285	0.678217	3.31711	4.07996	0.0100015	0.188828
ENSG00000082497	SERTAD4	-1.37754	-1.28896	-1.80668	-1.9787	5.18366	4.07968	0.0100047	0.188828
ENSG00000171408	PDE7B	1.68357	1.39633	0.938834	0.744436	3.86806	4.0776	0.0100282	0.188828
ENSG00000005884	ITGA3	-1.49519	-1.41748	-1.26221	-1.20795	7.59998	4.07717	0.0100331	0.188828
ENSG00000226887	ERVMER34-1	2.92085	3.02615	3.15222	3.18425	1.9451	4.07669	0.0100386	0.188828
ENSG00000143333	RGS16	1.63399	1.68808	2.91551	2.8018	1.29355	4.07536	0.0100538	0.188828
ENSG00000151779	NBAS	-0.0753935	-0.108709	-0.329798	-0.285071	6.1793	4.07475	0.0100607	0.188828
ENSG00000072110	ACTN1	-0.489977	-0.584155	-0.814515	-0.834028	10.0472	4.07409	0.0100681	0.188828
ENSG00000170500	LONRF2	2.87743	3.27695	3.49106	3.38968	5.77695	4.07266	0.0100845	0.188935
ENSG00000075413	MARK3	-0.141766	-0.149074	-0.321246	-0.305399	6.24962	4.07035	0.0101109	0.189231
ENSG00000145743	FBXL17	-0.142529	-0.203669	-0.335674	-0.375876	4.97047	4.06916	0.0101245	0.189288
ENSG00000175567	UCP2	-1.3513	-0.976932	-0.894289	-0.571457	2.58888	4.06554	0.0101661	0.189866
ENSG00000118922	KLF12	-0.470944	-0.441719	-0.903491	-0.628336	5.22596	4.06223	0.0102043	0.19038
ENSG00000183401	CCDC159	0.414605	0.420798	0.86651	0.9114	3.07198	4.05954	0.0102354	0.190761
ENSG00000157368	IL34	-2.13925	-1.47545	-2.02897	-2.7631	-0.809182	4.0561	0.0102753	0.191205
ENSG00000144583	MARCH4	-1.62213	-1.89583	-2.21999	-2.40498	3.88705	4.05528	0.0102849	0.191205
ENSG00000132388	UBE2G1	-0.137567	-0.226547	-0.296972	-0.3517	5.73731	4.05472	0.0102914	0.191205
ENSG00000164011	ZNF691	0.371799	0.501099	0.802191	0.585982	2.57483	4.0531	0.0103104	0.191358
ENSG00000138279	ANXA7	-0.240715	-0.420546	-0.335952	-0.317076	6.15092	4.04446	0.0104117	0.193039
ENSG00000188522	FAM83G	-0.693922	-0.674073	-0.706077	-0.680018	4.45665	4.04352	0.0104228	0.193044
ENSG00000138675	FGF5	-1.77621	-1.57164	-1.93486	-1.80876	3.08097	4.04199	0.010441	0.193068
ENSG00000113119	TMCO6	0.131936	0.667941	0.551145	0.485135	2.31542	4.04158	0.0104458	0.193068
ENSG00000100030	MAPK1	-0.13341	-0.166179	-0.303003	-0.234839	7.37324	4.0406	0.0104574	0.193083
ENSG00000204147	ASAH2B	-0.618013	-0.66032	-1.00219	-0.807027	2.14465	4.03841	0.0104834	0.193364
ENSG00000186567	CEACAM19	-1.29127	-1.33157	-1.38208	-1.31483	3.1655	4.03688	0.0105017	0.1935
ENSG00000269386	RAB11B-AS1	1.17758	0.931887	1.3236	0.91711	1.18654	4.03492	0.010525	0.19373
ENSG00000110422	HIPK3	0.373908	0.507706	0.519987	0.683512	7.47721	4.03338	0.0105434	0.193857
ENSG00000117425	PTCH2	1.17929	1.81699	1.76492	1.55497	1.57605	4.03252	0.0105536	0.193857
ENSG00000102910	LONP2	-0.0907221	-0.243678	-0.32927	-0.284804	6.66056	4.03152	0.0105657	0.193878
ENSG00000070495	JMJD6	-0.368402	-0.394036	-0.193105	-0.444101	4.29384	4.02896	0.0105964	0.194242
ENSG00000085491	SLC25A24	-0.0852752	-0.249084	-0.42153	-0.313544	5.92876	4.01913	0.0107153	0.196219
ENSG00000115091	ACTR3	-0.443371	-0.46416	-0.654204	-0.572654	8.08307	4.01738	0.0107366	0.196408
ENSG00000120053	GOT1	-0.292236	-0.482229	-0.316501	-0.350511	4.41184	4.0164	0.0107485	0.196425
ENSG00000115756	HPCAL1	-1.03077	-0.733028	-0.512229	-0.57338	5.66536	4.01503	0.0107653	0.196518
ENSG00000196365	LONP1	-0.504551	-0.523639	-0.51471	-0.670902	6.39532	4.01418	0.0107756	0.196518
ENSG00000123815	COQ8B	0.438625	0.420398	0.599707	0.474312	4.33394	4.00916	0.0108374	0.19734
ENSG00000131370	SH3BP5	0.760118	0.843268	0.862968	0.969541	4.51506	4.00871	0.0108428	0.19734
ENSG00000001629	ANKIB1	-0.178935	-0.2794	-0.462607	-0.374549	6.61031	4.00447	0.0108952	0.198035
ENSG00000167065	DUSP18	0.27889	0.593287	0.443709	0.615982	1.92684	4.00259	0.0109185	0.198035
ENSG00000102471	NDFIP2	-0.353992	-0.549202	-0.50738	-0.393105	5.69426	4.00207	0.010925	0.198035
ENSG00000117597	DIEXF	-0.452817	-0.371675	-0.559873	-0.500139	4.43623	4.00158	0.0109311	0.198035
ENSG00000120333	MRPS14	0.359621	0.543281	0.401962	0.300939	4.43924	4.00054	0.0109441	0.198035
ENSG00000172345	STARD5	1.32167	1.33179	1.38416	1.31013	3.53952	4.00025	0.0109477	0.198035
ENSG00000178015	GPR150	1.04843	0.618557	1.37359	1.52988	0.750027	3.99369	0.0110296	0.199315
ENSG00000259431	THTPA	0.383737	0.477429	0.780577	0.797106	2.51535	3.99166	0.0110551	0.199574
ENSG00000130066	SAT1	1.32706	1.70087	2.18741	2.28708	7.32244	3.99035	0.0110716	0.199581
ENSG00000188186	LAMTOR4	0.228907	0.111669	0.601687	0.176569	5.03606	3.98928	0.0110851	0.199581
ENSG00000095794	CREM	0.409961	0.431063	0.504901	0.531546	4.00085	3.98794	0.011102	0.199581
ENSG00000166908	PIP4K2C	-0.249903	-0.394367	-0.527513	-0.440218	4.74979	3.98725	0.0111107	0.199581
ENSG00000167136	ENDOG	-0.764599	-0.312396	0.371285	0.0143525	2.26954	3.9867	0.0111176	0.199581
ENSG00000180573	HIST1H2AC	0.786207	0.829378	1.2787	1.56196	4.77407	3.9863	0.0111227	0.199581
ENSG00000280123	RP11-267M23.1	-0.151742	-0.948793	-0.957357	-0.74763	0.890279	3.98213	0.0111757	0.200146
ENSG00000253330	RP11-697N18.3	2.71694	3.13981	3.1566	2.8263	0.343422	3.98114	0.0111882	0.200146
ENSG00000100234	TIMP3	0.256856	0.90428	1.68799	2.30483	11.5094	3.981	0.01119	0.200146
ENSG00000241878	PISD	0.883463	0.84284	1.18412	1.33588	6.32477	3.98029	0.011199	0.200146
ENSG00000128422	KRT17	-2.82413	-3.01995	-3.55321	-3.72072	3.91158	3.9776	0.0112334	0.200216
ENSG00000168077	SCARA3	0.835231	1.28225	1.73118	1.71083	7.26102	3.97735	0.0112366	0.200216
ENSG00000038382	TRIO	-0.401193	-0.433907	-0.685123	-0.774056	8.20383	3.97707	0.0112402	0.200216
ENSG00000179454	KLHL28	-0.101443	-0.341389	-0.559785	-0.271504	4.37175	3.97647	0.0112478	0.200216
ENSG00000140264	SERF2	0.235478	-0.114118	0.651896	0.365601	7.35791	3.97482	0.0112691	0.200394
ENSG00000136830	FAM129B	-0.603471	-0.642215	-0.415728	-0.426146	8.54598	3.9701	0.0113297	0.201271
ENSG00000130193	THEM6	0.564412	0.762376	1.15851	0.958073	2.96266	3.96918	0.0113416	0.201283
ENSG00000164022	AIMP1	-0.1807	-0.400177	-0.501068	-0.351172	5.1521	3.96482	0.0113981	0.202084
ENSG00000213639	PPP1CB	0.717749	0.707621	0.666344	0.898032	8.27948	3.96245	0.011429	0.20241
ENSG00000127528	KLF2	-1.03114	-1.5521	-1.8071	-2.28259	2.66256	3.96166	0.0114392	0.20241
ENSG00000278869	CITF22-49E9.3	0.689132	-0.604313	2.95667	2.02084	-1.59313	3.95941	0.0114686	0.202642
ENSG00000138386	NAB1	-0.190359	-0.401957	-0.650625	-0.4804	4.86352	3.95809	0.0114858	0.202642
ENSG00000171603	CLSTN1	0.656918	0.63032	0.660525	0.675651	9.41628	3.95805	0.0114864	0.202642
ENSG00000136807	CDK9	0.130704	0.327568	0.422443	0.285328	5.76183	3.95377	0.0115426	0.203433
ENSG00000266469	CTB-131K11.1	0.0121362	0.104616	-0.341365	-0.272562	3.45994	3.95231	0.0115618	0.20357
ENSG00000232860	SMG7-AS1	0.0758737	0.81998	1.44058	0.85019	-0.044255	3.95086	0.011581	0.203588
ENSG00000154001	PPP2R5E	-0.198397	-0.264335	-0.368979	-0.280969	6.09087	3.9505	0.0115857	0.203588
ENSG00000136492	BRIP1	-1.34256	-1.76884	-1.75785	-2.26277	2.61128	3.94958	0.0115979	0.203602
ENSG00000186814	ZSCAN30	-0.34526	-0.361921	-0.460227	-0.436018	4.28524	3.94792	0.0116199	0.203626
ENSG00000108839	ALOX12	0.330569	-0.670084	0.334395	0.231027	1.24404	3.94643	0.0116396	0.203626
ENSG00000101412	E2F1	-1.92592	-2.36313	-1.45145	-1.54225	2.25729	3.94643	0.0116397	0.203626
ENSG00000196498	NCOR2	-0.1773	-0.25277	-0.311115	-0.404177	8.44776	3.94603	0.0116449	0.203626
ENSG00000204767	FAM196B	-2.19973	-2.54822	-3.09277	-3.24969	2.11897	3.94489	0.0116601	0.203676
ENSG00000126804	ZBTB1	0.402627	0.350032	0.211373	0.372854	6.02449	3.94291	0.0116865	0.203676
ENSG00000169218	RSPO1	3.83757	4.03273	4.50145	3.91287	3.61671	3.94076	0.0117152	0.203676
ENSG00000148218	ALAD	0.533012	0.453774	0.542037	0.488612	5.74461	3.94033	0.0117209	0.203676
ENSG00000113494	PRLR	1.35583	2.40089	3.14159	3.36995	5.80804	3.94004	0.0117248	0.203676
ENSG00000205639	MFSD2B	0.703856	1.46804	1.84291	1.89071	0.770322	3.93996	0.0117258	0.203676
ENSG00000162086	ZNF75A	0.52523	0.631747	0.365564	0.508738	3.26865	3.93793	0.0117531	0.203676
ENSG00000116641	DOCK7	-0.37558	-0.36823	-0.602451	-0.473679	6.32889	3.93685	0.0117676	0.203676
ENSG00000130477	UNC13A	-1.81074	-2.73733	-3.05857	-4.29598	-0.325913	3.93578	0.0117819	0.203676
ENSG00000261094	RP11-355O1.11	0.0295866	1.31106	1.13425	1.06498	0.154104	3.93574	0.0117825	0.203676
ENSG00000103047	TANGO6	-0.388307	-0.480434	-0.566427	-0.327823	3.70715	3.93557	0.0117847	0.203676
ENSG00000150637	CD226	0.801668	1.0702	1.49043	1.95019	3.72096	3.93557	0.0117848	0.203676
ENSG00000139410	SDSL	0.094334	0.371504	0.921037	0.477977	1.86134	3.93305	0.0118188	0.204065
ENSG00000197183	NOL4L	-0.402238	-0.31304	-0.558141	-0.611873	5.08812	3.93001	0.0118598	0.204576
ENSG00000175938	ORAI3	0.341773	0.0432822	0.587697	0.552066	4.40849	3.92631	0.0119101	0.205245
ENSG00000138074	SLC5A6	0.3332	0.37768	0.410246	0.399061	4.11699	3.92462	0.0119331	0.205387
ENSG00000064886	CHI3L2	2.38552	4.22112	5.63979	5.49409	1.01121	3.92342	0.0119495	0.205387
ENSG00000171451	DSEL	1.05795	0.746504	0.923996	1.1084	7.16982	3.92317	0.0119529	0.205387
ENSG00000205277	MUC12	1.18284	1.24433	2.59589	1.27173	-0.490427	3.92075	0.0119859	0.205641
ENSG00000178700	DHFR2	0.560034	0.803377	0.733346	0.828567	3.55133	3.9204	0.0119907	0.205641
ENSG00000136114	THSD1	-1.08041	-1.1326	-1.64377	-1.50835	0.367041	3.91951	0.0120029	0.205652
ENSG00000137752	CASP1	-0.606685	-1.09565	-1.45637	-1.24556	3.85161	3.91541	0.0120593	0.206421
ENSG00000222022	AC112721.1	-2.93351	-2.87039	-4.70928	-3.62292	-1.47393	3.9134	0.0120871	0.206697
ENSG00000267530	AC006273.5	2.31685	1.92955	1.83676	2.30476	-0.339827	3.91113	0.0121185	0.207036
ENSG00000164292	RHOBTB3	-0.505561	-0.706388	-0.802767	-0.718299	8.0944	3.91021	0.0121312	0.207053
[truncated: 16,791 more rows]

## Sheet: normalFDR<0.05
	gene_id	symbol	logFC.conditionnorm.time2	logFC.conditionnorm.time4	logFC.conditionnorm.time6	logFC.conditionnorm.time8	logCPM	F	PValue	FDR
[truncated: 388 more rows]

[truncated: 1 more sheets: Day8_Conserved.vs.Unique]
