# Supplementary material for: Impaired bone morphogenetic protein (BMP) signaling pathways disrupt decidualization in endometriosis
Source: Commun Biol. 2024 Feb 24;7:227. doi: 10.1038/s42003-024-05898-z (PMC10894266; doi:10.1038/s42003-024-05898-z)
Supplement: Supplementary file 4 — Supplementary Data File 2 [file 42003_2024_5898_MOESM4_ESM.xlsx]

## Sheet: Normal_WikiPathway_GO
Term	Overlap	P-value	Adjusted P-value	Old P-value	Old Adjusted P-value	Odds Ratio	Combined Score	Genes
Metabolic Epileptic Disorders WP5355	1992-09-01	2.33399e-05	0.00829005	0	0	6.53372	69.6844	PKM;SHMT2;PSAT1;SLC2A3;PHGDH;ENO1;SLC1A5;GAPDH;PFKP
VEGFA VEGFR2 Signaling WP3888	20/430	4.04393e-05	0.00829005	0	0	2.99146	30.2607	HDAC4;EGR1;SH2D2A;PXN;MICAL2;PIK3R1;SHB;PRDX6;SLC7A1;ACACB;FOXO1;TUBA1C;PAK1;CCND1;ADAMTS1;FLNB;CHAC1;EZR;GAPDH;ATF4
Metabolic Reprogramming In Colon Cancer WP4290	1942-06-01	6.55278e-05	0.00895547	0	0	9.97459	96.0856	PKM;SHMT2;PSAT1;SLC1A5;ENO1;GAPDH
Clear Cell Renal Cell Carcinoma Pathways WP4018	1985-08-01	8.76135e-05	0.00898039	0	0	6.24301	58.3258	PKM;SHMT2;PSAT1;PHGDH;ENO1;GAPDH;ACACB;PFKP
mRNA Protein And Metabolite Inducation Pathway By Cyclosporin A WP3953	2023-03-07	0.000153702	0.010503	0	0	44.5514	391.183	SLC7A5;SLC1A5;ATF4
Amino Acid Metabolism In Triple Negative Breast Cancer Cells WP5213	2023-03-07	0.000153702	0.010503	0	0	44.5514	391.183	PSAT1;PHGDH;SLC1A5
Serine Metabolism WP4688	2023-03-08	0.000242882	0.0124477	0	0	35.6393	296.623	PSAT1;SHMT2;PHGDH
Glucose Metabolism In Triple Negative Breast Cancer Cells WP5211	2023-03-08	0.000242882	0.0124477	0	0	35.6393	296.623	PKM;PFKP;PDK1
Endochondral Ossification WP474	1963-06-01	0.000632804	0.0256974	0	0	6.293	46.3502	CDKN1C;HDAC4;ADAMTS5;CHST11;ADAMTS1;ENPP1
Endochondral Ossification With Skeletal Dysplasias WP4808	1963-06-01	0.000632804	0.0256974	0	0	6.293	46.3502	CDKN1C;HDAC4;ADAMTS5;CHST11;ADAMTS1;ENPP1
Glycolysis In Senescence WP5049	2023-03-11	0.000689441	0.0256974	0	0	22.2711	162.126	PKM;ENO1;GAPDH
Glycolysis And Gluconeogenesis WP534	1945-05-01	0.000890446	0.0286343	0	0	7.45669	52.3742	PKM;SLC2A3;ENO1;GAPDH;PFKP
Aerobic Glycolysis WP4629	2023-03-12	0.000907918	0.0286343	0	0	19.7956	138.655	PKM;ENO1;GAPDH
Adipogenesis WP236	8/131	0.00162685	0.0432552	0	0	3.89905	25.0362	CFD;IL6;CISD1;LIF;HMGA1;TRIB3;FOXO1;PCK2
7Q11 23 Copy Number Variation Syndrome WP4932	7/104	0.00181152	0.0432552	0	0	4.31864	27.2661	CDKN1C;HMGA1;HSPA2;ACACB;GAPDH;FBLN5;ATF4
PI3K AKT mTOR Signaling Pathway And Therapeutic Opportunities In Prostate Cancer WP3844	1932-04-01	0.00189901	0.0432552	0	0	8.5013	53.2727	EIF4EBP1;PIK3R1;FOXO1;PDK1
Development And Heterogeneity Of The ILC Family WP3893	1932-04-01	0.00189901	0.0432552	0	0	8.5013	53.2727	IL33;IL6;NFIL3;ZBTB16
Metabolic Pathways Of Fibroblasts WP5312	1932-04-01	0.00189901	0.0432552	0	0	8.5013	53.2727	PSAT1;PHGDH;SLC1A5;LOXL2
Circadian Rhythm Genes WP3594	10/201	0.00210292	0.0453788	0	0	3.14702	19.3996	CST3;NTRK1;EGR1;PER1;IL6;NFIL3;ADCY1;RORB;ATF5;ATF4
Pathogenic Escherichia Coli Infection WP2272	1955-05-01	0.00221367	0.0453802	0	0	5.96231	36.4482	TUBA1C;KRT18;TUBB;ARHGEF2;EZR
Neuroinflammation And Glutamatergic Signaling WP5083	8/140	0.00246938	0.0469436	0	0	3.63153	21.8029	IL6;SLC6A9;SHMT2;PSAT1;LIF;SLC2A3;PHGDH;ADCY1
Nuclear Receptors Meta Pathway WP2882	13/314	0.00251892	0.0469436	0	0	2.60549	15.5911	CDKN1C;EGR1;TSC22D3;AMIGO2;GSR;SLC2A3;PRDX6;FOXO1;SLC2A8;AKAP13;SLC7A5;SLC6A9;CCND1
EGFR Tyrosine Kinase Inhibitor Resistance WP4806	1984-06-01	0.00282794	0.0504111	0	0	4.59381	26.9574	IL6;CCND1;AXL;PDGFC;EIF4EBP1;PIK3R1
Gastrin Signaling Pathway WP4659	7/115	0.00319986	0.0546643	0	0	3.8766	22.2697	EGR1;PAK1;CCND1;PXN;EIF4EBP1;PIK3R1;FOXO1
Orexin Receptor Pathway WP5094	1988-06-01	0.00356733	0.0578306	0	0	4.36883	24.6224	IL6;MAPK7;EIF4EBP1;PIK3R1;FOXO1;PDK1
Disorders Of Folate Metabolism And Transport WP4259	2023-03-19	0.00366731	0.0578306	0	0	11.131	62.4262	SHMT2;MTHFD2;ALDH1L2
ErbB Signaling Pathway WP673	1990-06-01	0.00398672	0.060539	0	0	4.26437	23.5598	PAK1;CCND1;EIF4EBP1;ABL2;PIK3R1;FOXO1
Insulin Signaling WP481	8/160	0.00554796	0.0723351	0	0	3.15047	16.3646	EGR1;RPS6KA6;MAPK7;EIF4EBP1;ENPP1;TRIB3;PIK3R1;FOXO1
Trans Sulfuration One Carbon Metabolism And Related Pathways WP2525	1968-05-01	0.00556529	0.0723351	0	0	4.72886	24.5485	MTHFD2;SHMT2;PSAT1;GSR;PHGDH
RAC1 PAK1 P38 MMP2 Pathway WP3303	1968-05-01	0.00556529	0.0723351	0	0	4.72886	24.5485	PAK1;PXN;EIF4EBP1;PIK3R1;FOXO1
Transcription Factor Regulation In Adipogenesis WP3599	2023-03-22	0.00561691	0.0723351	0	0	9.37208	48.5659	IL6;FOXO1;PCK2
Hedgehog Signaling Pathway WP4249	1943-04-01	0.00564567	0.0723351	0	0	6.10008	31.5793	CCND1;SMURF2;GAS1;GLI1
FGF23 Signaling In Hypophosphatemic Rickets And Related Disorders WP4790	2023-03-23	0.00638051	0.079273	0	0	8.90302	45.0004	CCND1;FAM20C;ENPP1
Translation Inhibitors In Chronically Activated PDGFRA Cells WP4566	1946-04-01	0.00717981	0.0820339	0	0	5.66349	27.9577	EIF4EBP1;PDCD4;PIK3R1;PDK1
T Cell Modulation In Pancreatic Cancer WP5078	1946-04-01	0.00717981	0.0820339	0	0	5.66349	27.9577	IL6;TNFSF4;PDCD1LG2;PVR
LDL Influence On CD14 And TLR4 WP5272	2023-03-24	0.00720297	0.0820339	0	0	8.47864	41.8273	IL6;CREB3L1;ATF4
Brain Derived Neurotrophic Factor BDNF Signaling Pathway WP2380	7/137	0.00825077	0.0890215	0	0	3.21694	15.4331	NTRK1;MAPK7;CNR1;EIF4EBP1;KCNA3;PIK3R1;ACACB
Ectoderm Differentiation WP2858	7/137	0.00825077	0.0890215	0	0	3.21694	15.4331	PTPRB;ZBTB16;GREB1;SPRY2;TBL1X;POU2F2;SNCA
Thermogenesis WP4321	6/108	0.00956281	0.100532	0	0	3.50861	16.3146	RPS6KA6;ACSL1;CNR1;CREB3L1;DPF3;ADCY1
Photodynamic Therapy Induced Unfolded Protein Response WP3613	2023-03-27	0.0100334	0.102843	0	0	7.41767	34.1349	ASNS;TRIB3;ATF4
DNA Damage Response Only ATM Dependent WP710	6/110	0.010414	0.10414	0	0	3.44078	15.7058	FOSL1;CCND1;WNT7B;PIK3R1;PDK1;PCK2
Acute Viral Myocarditis WP4298	1984-05-01	0.0132981	0.129814	0	0	3.76804	16.2784	IL6;CCND1;KRT8;ABL2;PIK3R1
NPHP1 Deletion Syndrome WP5399	2023-02-11	0.0138436	0.131997	0	0	13.1573	56.3123	FLNB;FLNC
miRNA Regulation Of Prostate Cancer Signaling Pathways WP3981	2023-03-31	0.014683	0.136819	0	0	6.35671	26.8321	CCND1;CREB3L1;FOXO1
Myometrial Relaxation And Contraction Pathways WP289	7/156	0.0160196	0.145956	0	0	2.80399	11.5915	RYR2;IL6;RGS3;ADCY1;ATF5;RAMP1;ATF4
EGF EGFR Signaling Pathway WP437	7/159	0.0176032	0.156898	0	0	2.74823	11.1019	PAK1;MAPK7;SH2D2A;EIF4EBP1;SPRY2;PIK3R1;FOXO1
Genes Targeted By miRNAs In Adipocytes WP1992	2023-02-13	0.0192062	0.157491	0	0	10.764	42.5448	HDAC4;HAND2
Mammary Gland Development Pathway Puberty Stage 2 Of 4 WP2814	2023-02-13	0.0192062	0.157491	0	0	10.764	42.5448	FOSL1;CCND1
Cell Type Dependent Selectivity Of CCK2R Signaling WP3679	2023-02-13	0.0192062	0.157491	0	0	10.764	42.5448	RYR2;CNR1
BMP2 WNT4 FOXO1 Pathway In Primary Endometrial Stromal Cell Differentiation WP3876	2023-02-13	0.0192062	0.157491	0	0	10.764	42.5448	LEFTY2;FOXO1
DYRK1A Involvement Regarding Cell Proliferation In Brain Development WP5180	1962-04-01	0.0199603	0.160465	0	0	4.09781	16.0388	CCND1;SPRY2;GLI1;FOXO1
Fatty Acids And Lipoproteins Transport In Hepatocytes WP5323	1935-03-01	0.0203625	0.16055	0	0	5.56099	21.6548	OSBPL5;ACSL1;LIPA
Ferroptosis WP4313	1964-04-01	0.0221578	0.171409	0	0	3.96081	15.089	COQ2;ACSL1;CISD1;SLC1A5
Melanoma WP4685	1968-04-01	0.0269806	0.197872	0	0	3.7125	13.4119	PAK1;CCND1;MITF;PIK3R1
Deregulation Of Rab And Rab Effector Genes In Bladder Cancer WP2291	2023-02-16	0.0285937	0.197872	0	0	8.45611	30.0578	SYTL5;SYTL4
Major Receptors Targeted By Epinephrine And Norepinephrine WP4589	2023-02-16	0.0285937	0.197872	0	0	8.45611	30.0578	ADCY1;ADRA2C
Galanin Receptor Pathway WP4970	2023-02-16	0.0285937	0.197872	0	0	8.45611	30.0578	CDKN1C;IL6
Glucocorticoid Receptor Pathway WP2880	1970-04-01	0.0296091	0.197872	0	0	3.59963	12.6695	CDKN1C;AKAP13;TSC22D3;AMIGO2
Glycosaminoglycan Synthesis In Fibroblasts WP5395	1941-03-01	0.0308373	0.197872	0	0	4.68151	16.2871	CHST7;CHST11;HS6ST1
Leptin Signaling Pathway WP2034	1971-04-01	0.0309783	0.197872	0	0	3.54573	12.3195	EIF4EBP1;PIK3R1;ACACB;FOXO1
Parkin Ubiquitin Proteasomal System Pathway WP2359	1971-04-01	0.0309783	0.197872	0	0	3.54573	12.3195	TUBA1C;TUBB;HSPA2;SNCA
NRF2 Pathway WP2884	6/141	0.0312184	0.197872	0	0	2.64648	9.17467	EGR1;SLC6A9;GSR;SLC2A3;PRDX6;SLC2A8
Cori Cycle WP1946	2023-02-17	0.0320545	0.197872	0	0	7.89197	27.1509	GAPDH;PFKP
Canonical And Non Canonical TGF B Signaling WP3874	2023-02-17	0.0320545	0.197872	0	0	7.89197	27.1509	LOX;LOXL2
Involvement Of Secretase In Neurodegenerative Diseases WP5372	2023-02-17	0.0320545	0.197872	0	0	7.89197	27.1509	MAOB;SNCA
Non Small Cell Lung Cancer WP4255	1972-04-01	0.0323841	0.197872	0	0	3.4934	11.9827	EML4;CCND1;PIK3R1;PDK1
Metabolic Reprogramming In Pancreatic Cancer WP5220	1942-03-01	0.0328104	0.197872	0	0	4.56124	15.5858	SLC7A5;PKM;SLC1A5
Pleural Mesothelioma WP5087	13/437	0.0328177	0.197872	0	0	1.8379	6.27972	NTRK1;WNT7B;FOXO1;FOSL1;SLC7A5;PAK1;IL6;MAPK7;CCND1;ADAMTS1;PDGFC;EIF4EBP1;PDK1
Prolactin Signaling Pathway WP2037	1974-04-01	0.0353064	0.209792	0	0	3.39325	11.346	PAK1;PXN;EIF4EBP1;PIK3R1
Androgen Receptor Network In Prostate Cancer WP2263	5/109	0.0361018	0.211454	0	0	2.8586	9.4946	PAK1;CCND1;PXN;EIF4EBP1;SPRY2
Vitamin D Receptor Pathway WP2877	7/186	0.0370531	0.213968	0	0	2.33046	7.67982	ADAMTS5;CCND1;COL13A1;TNFSF4;KRT34;CA9;FOXO1
Hereditary Leiomyomatosis And Renal Cell Carcinoma Pathway WP4206	2023-02-20	0.0433437	0.243437	0	0	6.57564	20.6382	ACACB;PDK1
Hypertrophy Model WP516	2023-02-20	0.0433437	0.243437	0	0	6.57564	20.6382	EIF4EBP1;DUSP14
Sudden Infant Death Syndrome SIDS Susceptibility Pathways WP706	6/157	0.0484683	0.264279	0	0	2.36412	7.15582	EGR1;RYR2;IL6;SSTR1;POU2F2;GAPDH
Glioblastoma Signaling Pathways WP2261	1982-04-01	0.0484765	0.264279	0	0	3.04398	9.21314	CCND1;SPRY2;PIK3R1;FOXO1
Focal Adhesion WP306	7/199	0.0501132	0.264279	0	0	2.17122	6.49949	PAK1;CCND1;PDGFC;PXN;FLNB;PIK3R1;FLNC
MicroRNAs In Cardiomyocyte Hypertrophy WP1544	1983-04-01	0.0502893	0.264279	0	0	3.00529	8.98572	HDAC4;MAPK7;LIF;PIK3R1
Photodynamic Therapy Induced AP 1 Survival Signaling WP3611	1950-03-01	0.0508747	0.264279	0	0	3.78331	11.2682	IL6;CCND1;BCL3
Fatty Acid Biosynthesis WP357	2023-02-22	0.0515666	0.264279	0	0	5.91747	17.5446	ACSL1;ACACB
NAD Metabolism In Oncogene Induced Senescence And Mitochondrial Dysfunction Associated Senescence WP5046	2023-02-22	0.0515666	0.264279	0	0	5.91747	17.5446	IL6;HMGA1
MAPK Signaling Pathway WP382	8/246	0.0551323	0.279065	0	0	2.0032	5.8053	NTRK1;PAK1;MAPK7;FLNB;FLNC;HSPA2;DUSP6;ATF4
Roles Of Ceramides In Development Of Insulin Resistance WP5181	2023-02-23	0.05587	0.27935	0	0	5.6354	16.2566	ACSL1;PIK3R1
Androgen Receptor Signaling Pathway WP138	1987-04-01	0.0579074	0.282643	0	0	2.85988	8.14753	CCND1;PIK3R1;ETV5;FOXO1
Hair Follicle Development Cytodifferentiation Part 3 Of 3 WP2840	1987-04-01	0.0579074	0.282643	0	0	2.85988	8.14753	KRT19;ZBTB16;KRT15;GAS1
Follicle Stimulating Hormone FSH Signaling Pathway WP2035	2023-02-24	0.0602943	0.290831	0	0	5.37897	15.1069	EIF4EBP1;FOXO1
Interferon Type I Signaling Pathways WP585	1954-03-01	0.0613726	0.291878	0	0	3.48587	9.72834	EIF4EBP1;PDCD4;PIK3R1
Pancreatic Adenocarcinoma Pathway WP4263	1989-04-01	0.061935	0.291878	0	0	2.7923	7.76725	PAK1;CCND1;PIK3R1;DUSP6
Overlap Between Signal Transduction Pathways Contributing To LMNA Laminopathies WP4879	1955-03-01	0.0641429	0.298847	0	0	3.41866	9.38984	MAOB;WNT7B;HMGA2
Ebola Virus Infection In Host WP4217	5/129	0.0654061	0.301153	0	0	2.39509	6.53174	PAK1;AXL;FLNB;PIK3R1;FLNC
Amino Acid Metabolism WP3925	1991-04-01	0.0661068	0.301153	0	0	2.72783	7.41011	PKM;GPT2;GSR;ASNS
Oncostatin M Signaling Pathway WP2374	1956-03-01	0.06697	0.301733	0	0	3.35399	9.06754	EGR1;PXN;PIK3R1
Wnt Beta Catenin Signaling Pathway In Leukemia WP3658	2023-02-26	0.0694847	0.307131	0	0	4.93022	13.1472	CCND1;ZBTB16
Angiopoietin Like Protein 8 Regulatory Pathway WP3915	5/132	0.0706837	0.307131	0	0	2.33815	6.19503	RPS6KA6;MAPK7;EIF4EBP1;PIK3R1;FOXO1
Alzheimer 39 S Disease And miRNA Effects WP2059	8/260	0.0711644	0.307131	0	0	1.89054	4.99626	TUBA1C;IL6;TUBB;WNT7B;PIK3R1;GAPDH;ATF4;SNCA
Alzheimer 39 S Disease WP5124	8/260	0.0711644	0.307131	0	0	1.89054	4.99626	TUBA1C;IL6;TUBB;WNT7B;PIK3R1;GAPDH;ATF4;SNCA
Network Map Of SARS CoV 2 Signaling Pathway WP5115	7/218	0.0738918	0.31558	0	0	1.97378	5.142	NTRK1;EGR1;IL33;IL6;CCL11;EIF4EBP1;APOD
Development Of Ureteric Collection System WP5053	1960-03-01	0.0788306	0.330919	0	0	3.11798	7.92109	CCND1;SIX2;GLI1
Interactions Of Natural Killer Cells In Pancreatic Cancer WP5092	2023-02-28	0.0790977	0.330919	0	0	4.55051	11.545	PVR;FOXO1
Sebaleic Acid Formation And Metabolism WP5315	2023-01-05	0.0807648	0.334481	0	0	14.7613	37.1425	ACSL1
One Carbon Metabolism WP241	2029-02-01	0.0840508	0.341196	0	0	4.38175	10.8507	SHMT2;MTHFD2
Cannabinoid Receptor Signaling WP3869	2029-02-01	0.0840508	0.341196	0	0	4.38175	10.8507	CNR1;ADCY1
Metapathway Biotransformation Phase I And II WP702	6/184	0.0887718	0.354652	0	0	2.00274	4.85001	CHST7;CHST11;CHST10;GSR;HS6ST1;CHST2
Dopaminergic Neurogenesis WP2855	1930-02-01	0.0890955	0.354652	0	0	4.22504	10.2164	CDKN1C;GLI1
G1 To S Cell Cycle Control WP45	1964-03-01	0.0915348	0.358384	0	0	2.91293	6.96492	CDKN1C;CCND1;CREB3L1
Tumor Suppressor Activity Of SMARCB1 WP4204	1931-02-01	0.0942274	0.358384	0	0	4.07914	9.63512	DPF3;GLI1
Metastatic Brain Tumor WP2249	2023-01-06	0.0961198	0.358384	0	0	11.8084	27.6572	PIK3R1
Let 7 Inhibition Of ES Cell Reprogramming WP3299	2023-01-06	0.0961198	0.358384	0	0	11.8084	27.6572	EGR1
Somatroph Axis GH And Its Relationship To Dietary Restriction And Aging WP4186	2023-01-06	0.0961198	0.358384	0	0	11.8084	27.6572	FOXO1
Amino Acid Metabolism Pathway Excerpt Histidine Catabolism Extension WP4661	2023-01-06	0.0961198	0.358384	0	0	11.8084	27.6572	GPT2
Mesodermal Commitment Pathway WP2857	5/145	0.0961517	0.358384	0	0	2.11963	4.9638	ADAM19;CCND1;ZNF281;HMGA2;LEFTY2
Hair Follicle Development Organogenesis Part 2 Of 3 WP2839	1932-02-01	0.0994422	0.360808	0	0	3.94297	9.10108	CCND1;GLI1
Initiation Of Transcription And Translation Elongation At The HIV 1 LTR WP3414	1932-02-01	0.0994422	0.360808	0	0	3.94297	9.10108	HDAC4;HEXIM1
13Q12 12 Copy Number Variation WP5406	1932-02-01	0.0994422	0.360808	0	0	3.94297	9.10108	SACS;FLNC
AMP Activated Protein Kinase Signaling WP1403	1967-03-01	0.101582	0.361852	0	0	2.77596	6.34831	EIF4EBP1;PIK3R1;ACACB
Complement System In Neuronal Development And Plasticity WP5090	4/106	0.101809	0.361852	0	0	2.3249	5.3116	CFD;ATP8B1;AXL;ATP11C
Alpha 6 Beta 4 Signaling Pathway WP244	1933-02-01	0.104736	0.361852	0	0	3.81558	8.60916	EIF4EBP1;PIK3R1
BDNF TrkB Signaling WP3676	1933-02-01	0.104736	0.361852	0	0	3.81558	8.60916	EIF4EBP1;ADCY1
Type I Collagen Synthesis In The Context Of Osteogenesis Imperfecta WP4786	1933-02-01	0.104736	0.361852	0	0	3.81558	8.60916	LOX;CREB3L1
Folate Metabolism WP176	1968-03-01	0.105025	0.361852	0	0	2.73312	6.15922	IL6;MTHFD2;SHMT2
Th17 Cell Differentiation Pathway WP5130	1969-03-01	0.108514	0.370756	0	0	2.69157	5.97764	PER1;IL6;NFIL3
Hepatocyte Growth Factor Receptor Signaling WP313	1934-02-01	0.110104	0.373079	0	0	3.69616	8.15495	PAK1;PXN
PI3K Akt Signaling Pathway WP4172	9/338	0.114694	0.382037	0	0	1.62762	3.52459	NTRK1;IL6;CCND1;CREB3L1;PDGFC;EIF4EBP1;PIK3R1;ATF4;PCK2
Photodynamic Therapy Induced NF kB Survival Signaling WP3617	1935-02-01	0.115543	0.382037	0	0	3.58397	7.73462	IL6;CCND1
Influence Of Laminopathies On Wnt Signaling WP4844	1935-02-01	0.115543	0.382037	0	0	3.58397	7.73462	CCND1;HMGA2
Primary Focal Segmental Glomerulosclerosis FSGS WP2572	1972-03-01	0.119243	0.388012	0	0	2.57415	5.47417	CDKN1C;KRT8;CD2AP
Cholesterol Metabolism WP5304	1972-03-01	0.119243	0.388012	0	0	2.57415	5.47417	LRPAP1;OSBPL5;LIPA
Factors And Pathways Affecting Insulin Like Growth Factor IGF1 Akt Signaling WP3850	1936-02-01	0.121049	0.390324	0	0	3.47838	7.34483	FBXO32;PDK1
Head And Neck Squamous Cell Carcinoma WP4674	1973-03-01	0.122903	0.390324	0	0	2.53725	5.31897	CCND1;EIF4EBP1;PIK3R1
Phase I Biotransformations Non P450 WP136	2023-01-08	0.126067	0.390324	0	0	8.43372	17.4657	LIPA
Cell Differentiation Index WP2029	2023-01-08	0.126067	0.390324	0	0	8.43372	17.4657	LEFTY2
HIF1A And PPARG Regulation Of Glycolysis WP2456	2023-01-08	0.126067	0.390324	0	0	8.43372	17.4657	GAPDH
Melatonin Metabolism And Effects WP3298	1937-02-01	0.126617	0.390324	0	0	3.37883	6.98264	PER1;FOXO1
Photodynamic Therapy Induced HIF 1 Survival Signaling WP3614	1937-02-01	0.126617	0.390324	0	0	3.37883	6.98264	PKM;SLC2A3
Sleep Regulation WP3591	1938-02-01	0.132246	0.404633	0	0	3.28481	6.64547	CST3;IL6
Spinal Cord Injury WP2431	4/119	0.1385	0.42063	0	0	2.06071	4.07379	EGR1;IL6;CCND1;CHST11
Altered Glycosylation Of MUC1 In Tumor Microenvironment WP4480	2023-01-09	0.140667	0.420739	0	0	7.37913	14.4731	IL6
Biotin Metabolism Including IMDs WP5031	2023-01-09	0.140667	0.420739	0	0	7.37913	14.4731	ACACB
Chemokine Signaling Pathway WP3929	5/165	0.14305	0.420739	0	0	1.85277	3.60283	PAK1;CCL11;PXN;PIK3R1;ADCY1
PDGF Pathway WP2526	1940-02-01	0.143667	0.420739	0	0	3.1116	6.03731	PAK1;PIK3R1
Bladder Cancer WP2828	1940-02-01	0.143667	0.420739	0	0	3.1116	6.03731	CCND1;PIK3R1
Clock Controlled Autophagy In Bone Metabolism WP5205	1980-03-01	0.14961	0.435037	0	0	2.30576	4.38031	PER1;IL6;RORB
TCA Cycle In Senescence WP5050	2023-01-10	0.155025	0.444477	0	0	6.55889	12.2269	PDK1
Acquired Partial Lipodystrophy Barraquer Simons Syndrome WP5104	2023-01-10	0.155025	0.444477	0	0	6.55889	12.2269	CFD
IL6 Signaling Pathway WP364	1943-02-01	0.16116	0.458859	0	0	2.88349	5.26339	IL6;PIK3R1
Renin Angiotensin Aldosterone System RAAS WP4756	1944-02-01	0.167075	0.460656	0	0	2.81469	5.03635	CREB3L1;ATF4
Vasopressin Regulated Water Reabsorption WP5085	1944-02-01	0.167075	0.460656	0	0	2.81469	5.03635	DYNC2H1;CREB3L1
Iron Metabolism In Placenta WP2007	2023-01-11	0.169143	0.460656	0	0	5.9027	10.4892	MCOLN1
NAD Metabolism Sirtuins And Aging WP3630	2023-01-11	0.169143	0.460656	0	0	5.9027	10.4892	FOXO1
GABA Metabolism Aka GHB WP4157	2023-01-11	0.169143	0.460656	0	0	5.9027	10.4892	MAOB
ncRNAs Involved In Wnt Signaling In Hepatocellular Carcinoma WP4336	1985-03-01	0.169718	0.460656	0	0	2.16462	3.83919	FOSL1;CCND1;WNT7B
Overview Of Proinflammatory And Profibrotic Mediators WP5095	4/129	0.169807	0.460656	0	0	1.89488	3.3598	IL33;IL6;CCL11;LIF
Nephrotic Syndrome WP4758	1945-02-01	0.173027	0.460656	0	0	2.74909	4.82275	COQ2;CD2AP
TROP2 Regulatory Signaling WP5300	1945-02-01	0.173027	0.460656	0	0	2.74909	4.82275	CCND1;PIK3R1
15Q25 Copy Number Variation WP5408	1945-02-01	0.173027	0.460656	0	0	2.74909	4.82275	AP3M2;RYR2
Chronic Hyperglycemia Impairment Of Neuron Function WP5283	1946-02-01	0.179013	0.471953	0	0	2.68647	4.62154	MMP19;SLC2A3
TGF Beta Signaling Pathway WP366	4/132	0.179649	0.471953	0	0	1.85019	3.17631	CCND1;SMURF2;PIK3R1;PDK1
IL 10 Anti Inflammatory Signaling Pathway WP4495	2023-01-12	0.183026	0.471953	0	0	5.36582	9.11185	IL6
Resolvin E1 And Resolvin D1 Signaling Pathways Promoting Inflammation Resolution WP5191	2023-01-12	0.183026	0.471953	0	0	5.36582	9.11185	PDK1
PtdIns 4 5 P2 In Cytokinesis Pathway WP5199	2023-01-12	0.183026	0.471953	0	0	5.36582	9.11185	EZR
Pluripotent Stem Cell Differentiation Pathway WP2848	1948-02-01	0.191075	0.478283	0	0	2.56941	4.2526	IL6;WNT7B
IL 26 Signaling Pathways WP5347	1948-02-01	0.191075	0.478283	0	0	2.56941	4.2526	IL33;IL6
Measles Virus Infection WP4630	4/136	0.19306	0.478283	0	0	1.79376	2.95029	IL6;CCND1;PIK3R1;HSPA2
Dopamine Metabolism WP2436	2023-01-13	0.196677	0.478283	0	0	4.91842	7.99828	MAOB
EDA Signaling In Hair Follicle Development WP3930	2023-01-13	0.196677	0.478283	0	0	4.91842	7.99828	GLI1
Transcriptional Cascade Regulating Adipogenesis WP4211	2023-01-13	0.196677	0.478283	0	0	4.91842	7.99828	CEBPG
Krebs Cycle Disorders WP4236	2023-01-13	0.196677	0.478283	0	0	4.91842	7.99828	PCK2
ncRNAs Involved In STAT3 Signaling In Hepatocellular Carcinoma WP4337	2023-01-13	0.196677	0.478283	0	0	4.91842	7.99828	IL6
Lactate Shuttle In Glial Cells WP5314	2023-01-13	0.196677	0.478283	0	0	4.91842	7.99828	SLC2A3
Hepatitis C And Hepatocellular Carcinoma WP3646	1949-02-01	0.197146	0.478283	0	0	2.51461	4.08325	IL6;CCND1
Vitamin B12 Metabolism WP1533	1950-02-01	0.203241	0.479146	0	0	2.4621	3.92302	IL6;SHMT2
RANKL RANK Signaling Pathway WP2018	1950-02-01	0.203241	0.479146	0	0	2.4621	3.92302	MITF;PIK3R1
Synaptic Signaling Pathways Associated With Autism Spectrum Disorder WP4539	1950-02-01	0.203241	0.479146	0	0	2.4621	3.92302	EIF4EBP1;PIK3R1
Role Of Hypoxia Angiogenesis And FGF Pathway In OA Chondrocyte Hypertrophy WP5373	1950-02-01	0.203241	0.479146	0	0	2.4621	3.92302	NTRK1;FOSL1
lncRNA In Canonical Wnt Signaling And Colorectal Cancer WP4258	1993-03-01	0.203345	0.479146	0	0	1.9714	3.14015	FOSL1;CCND1;WNT7B
Copper Homeostasis WP3286	1951-02-01	0.209356	0.481238	0	0	2.41173	3.77126	CCND1;FOXO1
H19 Action Rb E2F1 Signaling And CDK Beta Catenin Activity WP3969	2023-01-14	0.210102	0.481238	0	0	4.53985	7.08291	CCND1
Cancer Immunotherapy By CTLA4 Blockade WP4582	2023-01-14	0.210102	0.481238	0	0	4.53985	7.08291	PIK3R1
Omega 9 Fatty Acid Synthesis WP4724	2023-01-14	0.210102	0.481238	0	0	4.53985	7.08291	ACSL1
Riboflavin And CoQ Disorders WP5037	2023-01-14	0.210102	0.481238	0	0	4.53985	7.08291	COQ2
Small Cell Lung Cancer WP4658	1995-03-01	0.211984	0.482852	0	0	1.92835	2.99134	CDKN1C;CCND1;PIK3R1
Kit Receptor Signaling Pathway WP304	1953-02-01	0.221641	0.484412	0	0	2.31691	3.49089	MITF;PIK3R1
One Carbon Metabolism And Related Pathways WP3940	1953-02-01	0.221641	0.484412	0	0	2.31691	3.49089	SHMT2;GSR
miRNAs Involved In DNA Damage Response WP1545	2023-01-15	0.223302	0.484412	0	0	4.21536	6.31979	CCND1
Mammary Gland Development Pathway Embryonic Development Stage 1 Of 4 WP2813	2023-01-15	0.223302	0.484412	0	0	4.21536	6.31979	CCND1
Biosynthesis And Regeneration Of Tetrahydrobiopterin And Catabolism Of Phenylalanine WP4156	2023-01-15	0.223302	0.484412	0	0	4.21536	6.31979	MAOB
Omega 3 Omega 6 Fatty Acid Synthesis WP4723	2023-01-15	0.223302	0.484412	0	0	4.21536	6.31979	ACSL1
COVID 19 Adverse Outcome Pathway WP4891	2023-01-15	0.223302	0.484412	0	0	4.21536	6.31979	IL6
GPCRs Class C Metabotropic Glutamate Pheromone WP501	2023-01-15	0.223302	0.484412	0	0	4.21536	6.31979	GPRC5B
FOXP3 In COVID 19 WP5063	2023-01-15	0.223302	0.484412	0	0	4.21536	6.31979	IL6
TGF Beta Receptor Signaling WP560	1954-02-01	0.227805	0.491578	0	0	2.27224	3.36125	LIF;LEFTY2
17Q12 Copy Number Variation Syndrome WP5287	3/100	0.233908	0.496457	0	0	1.82848	2.65646	CCL11;RASL10B;DUSP14
Cardiac Hypertrophic Response WP2795	1955-02-01	0.233981	0.496457	0	0	2.22926	3.23803	HDAC4;MAPK7
Hedgehog Signaling Pathway WP47	2023-01-16	0.236283	0.496457	0	0	3.93413	5.67588	GLI1
Sulfation Biotransformation Reaction WP692	2023-01-16	0.236283	0.496457	0	0	3.93413	5.67588	GSR
Integrin Mediated Cell Adhesion WP185	3/101	0.238342	0.496457	0	0	1.80973	2.59524	PAK1;MAPK7;PXN
Wnt Signaling Pathway And Pluripotency WP399	3/101	0.238342	0.496457	0	0	1.80973	2.59524	FOSL1;CCND1;WNT7B
IL 18 Signaling Pathway WP4754	1956-02-01	0.240166	0.496457	0	0	2.18786	3.12082	PIK3R1;ACACB
Focal Adhesion PI3K Akt mTOR Signaling Pathway WP3932	7/302	0.241888	0.496457	0	0	1.40566	1.99503	CREB3L1;PDGFC;EIF4EBP1;SLC2A3;PIK3R1;FOXO1;ATF4
Hepatitis B Infection WP4666	4/150	0.242174	0.496457	0	0	1.62059	2.29815	IL6;CREB3L1;PIK3R1;ATF4
Regulation Of Actin Cytoskeleton WP51	4/150	0.242174	0.496457	0	0	1.62059	2.29815	PAK1;PXN;PIK3R1;EZR
IL 9 Signaling Pathway WP22	2023-01-17	0.249047	0.500236	0	0	3.68806	5.12683	PIK3R1
Mitochondrial Long Chain Fatty Acid Beta Oxidation WP368	2023-01-17	0.249047	0.500236	0	0	3.68806	5.12683	ACSL1
Degradation Pathway Of Sphingolipids Including Diseases WP4153	2023-01-17	0.249047	0.500236	0	0	3.68806	5.12683	LIPA
Cells And Molecules Involved In Local Acute Inflammatory Response WP4493	2023-01-17	0.249047	0.500236	0	0	3.68806	5.12683	IL6
Pre Implantation Embryo WP3527	1958-02-01	0.252558	0.500236	0	0	2.10951	2.90292	EGR1;HMGA1
TGF Beta Receptor Signaling In Skeletal Dysplasias WP4816	1958-02-01	0.252558	0.500236	0	0	2.10951	2.90292	LIF;LEFTY2
15Q11Q13 Copy Number Variation WP5407	1958-02-01	0.252558	0.500236	0	0	2.10951	2.90292	DNMBP;MITF
Nonalcoholic Fatty Liver Disease WP4396	4/154	0.256709	0.503547	0	0	1.57705	2.14449	IL6;NDUFA4L2;PIK3R1;ATF4
MET In Type 1 Papillary Renal Cell Carcinoma WP4205	1959-02-01	0.258761	0.503547	0	0	2.07239	2.80157	PAK1;PIK3R1
4 Hydroxytamoxifen Dexamethasone And Retinoic Acids Regulation Of P27 Expression WP3879	2023-01-18	0.261599	0.503547	0	0	3.47094	4.65434	EIF4EBP1
MFAP5 Effect On Permeability And Motility Of Endothelial Cells Via Cytoskeleton Rearrangement WP4560	2023-01-18	0.261599	0.503547	0	0	3.47094	4.65434	PXN
Nephrogenesis WP5052	2023-01-18	0.261599	0.503547	0	0	3.47094	4.65434	SIX2
Fatty Acid Transporters WP5061	2023-01-18	0.261599	0.503547	0	0	3.47094	4.65434	ACSL1
Glutathione Metabolism WP100	2023-01-19	0.273941	0.506515	0	0	3.27794	4.24442	GSR
Small Ligand GPCRs WP247	2023-01-19	0.273941	0.506515	0	0	3.27794	4.24442	CNR1
Overview Of Nanoparticle Effects WP3287	2023-01-19	0.273941	0.506515	0	0	3.27794	4.24442	IL6
Extracellular Vesicles In The Crosstalk Of Cardiac Cells WP4300	2023-01-19	0.273941	0.506515	0	0	3.27794	4.24442	IL6
LTF Danger Signal Response Pathway WP4478	2023-01-19	0.273941	0.506515	0	0	3.27794	4.24442	IL6
Mitochondrial Fatty Acid Oxidation Disorders WP5123	2023-01-19	0.273941	0.506515	0	0	3.27794	4.24442	ACSL1
Cholestasis WP5238	2023-01-19	0.273941	0.506515	0	0	3.27794	4.24442	ATP8B1
Serotonin Receptor 4 6 7 And NR3C Signaling WP734	2023-01-19	0.273941	0.506515	0	0	3.27794	4.24442	EGR1
CKAP4 Signaling Pathway Map WP5322	3/109	0.274259	0.506515	0	0	1.67246	2.16363	RPS6KA6;CCND1;DUSP6
T Cell Antigen Receptor TCR Pathway During Staphylococcus Aureus Infection WP3863	1962-02-01	0.277373	0.509965	0	0	1.96847	2.52436	PAK1;PDK1
Epithelial To Mesenchymal Transition In Colorectal Cancer WP4239	4/160	0.27882	0.509965	0	0	1.51593	1.93613	PAK1;GDF15;WNT7B;PIK3R1
Lung Fibrosis WP3624	1963-02-01	0.283573	0.509965	0	0	1.93611	2.44005	IL6;CCL11
Endometrial Cancer WP4155	1963-02-01	0.283573	0.509965	0	0	1.93611	2.44005	CCND1;PIK3R1
3Q29 Copy Number Variation Syndrome WP4906	1963-02-01	0.283573	0.509965	0	0	1.93611	2.44005	DYNC2H1;PXN
IL 7 Signaling Pathway WP205	2023-01-20	0.286078	0.509965	0	0	3.10526	3.88621	PIK3R1
Imatinib And Chronic Myeloid Leukemia WP3640	2023-01-20	0.286078	0.509965	0	0	3.10526	3.88621	SPRED2
Autophagy In Pancreatic Ductal Adenocarcinoma WP5331	2023-01-20	0.286078	0.509965	0	0	3.10526	3.88621	MITF
Wnt Signaling WP428	3/114	0.29699	0.522158	0	0	1.59672	1.93851	FOSL1;CCND1;WNT7B
Cell Differentiation Expanded Index WP2023	2023-01-21	0.298012	0.522158	0	0	2.94985	3.57115	LEFTY2
Pathogenesis Of SARS CoV 2 Mediated By Nsp9 Nsp10 Complex WP4884	2023-01-21	0.298012	0.522158	0	0	2.94985	3.57115	IL6
FOXA2 Pathway WP5066	2023-01-21	0.298012	0.522158	0	0	2.94985	3.57115	FOXO1
AGE RAGE Pathway WP2324	1966-02-01	0.302136	0.522619	0	0	1.84507	2.20832	EZR;FOXO1
Embryonic Stem Cell Pluripotency Pathways WP3931	3/116	0.306116	0.522619	0	0	1.5683	1.85653	MAPK7;WNT7B;LIF
PPAR Signaling Pathway WP3942	1967-02-01	0.308307	0.522619	0	0	1.81659	2.13751	ACSL1;PCK2
PI3K AKT mTOR Vitamin D3 Signaling WP4141	2023-01-22	0.309748	0.522619	0	0	2.80924	3.29242	SLC2A3
Vitamin D In Inflammatory Diseases WP4482	2023-01-22	0.309748	0.522619	0	0	2.80924	3.29242	IL6
PKC Gamma Calcium Signaling Pathway In Ataxia WP4760	2023-01-22	0.309748	0.522619	0	0	2.80924	3.29242	PDK1
Synthesis Of Ceramides And 1 Deoxyceramides WP5194	2023-01-22	0.309748	0.522619	0	0	2.80924	3.29242	CERS6
Sildenafil Treatment WP5294	2023-01-22	0.309748	0.522619	0	0	2.80924	3.29242	GAPDH
Pathophysiological Roles Of DUX4 In FSHD1 WP5342	2023-01-22	0.309748	0.522619	0	0	2.80924	3.29242	FBXO32
Osteoblast Differentiation And Related Diseases WP4787	3/118	0.315254	0.52973	0	0	1.54086	1.77874	MAPK7;WNT7B;PIK3R1
Urotensin II Mediated Signaling Pathway WP5158	1969-02-01	0.320615	0.531161	0	0	1.76218	2.00451	IL6;HSPA2
Cancer Immunotherapy By PD 1 Blockade WP4585	2023-01-23	0.321287	0.531161	0	0	2.68141	3.04452	PDCD1LG2
Kynurenine Pathway And Links To Cell Senescence WP5044	2023-01-23	0.321287	0.531161	0	0	2.68141	3.04452	FOXO1
Complement Activation WP545	2023-01-23	0.321287	0.531161	0	0	2.68141	3.04452	CFD
Hippo Merlin Signaling Dysregulation WP4541	3/120	0.324397	0.534148	0	0	1.51437	1.70486	NTRK1;PAK1;CCND1
Unfolded Protein Response WP4925	2023-01-24	0.332635	0.545521	0	0	2.5647	2.82298	ATF4
Peptide GPCRs WP24	1972-02-01	0.338972	0.546425	0	0	1.6864	1.82441	AVPR1A;SSTR1
S1P Receptor Signal Transduction WP26	2023-01-25	0.343793	0.546425	0	0	2.45771	2.62413	MAPK7
Differentiation Of White And Brown Adipocyte WP2895	2023-01-25	0.343793	0.546425	0	0	2.45771	2.62413	CEBPG
Glycosylation And Related Congenital Defects WP4521	2023-01-25	0.343793	0.546425	0	0	2.45771	2.62413	MGAT2
Sphingolipid Metabolism Overview WP4725	2023-01-25	0.343793	0.546425	0	0	2.45771	2.62413	CERS6
IL 24 Signaling Pathway WP5413	5/232	0.346263	0.546425	0	0	1.30143	1.38025	IL6;CCND1;EIF4EBP1;PIK3R1;ATF4
Cytosolic DNA Sensing Pathway WP4655	1974-02-01	0.351127	0.546425	0	0	1.63939	1.7158	IL33;IL6
Extrafollicular And Follicular B Cell Activation By SARS CoV 2 WP5218	1974-02-01	0.351127	0.546425	0	0	1.63939	1.7158	IL6;FOXO1
Disturbed Pathways In Duchenne Muscular Dystrophy WP5356	1974-02-01	0.351127	0.546425	0	0	1.63939	1.7158	IL6;GLI1
PPAR Alpha Pathway WP2878	2023-01-26	0.354766	0.546425	0	0	2.35928	2.44492	CCND1
Sphingolipid Metabolism Integrated Pathway WP4726	2023-01-26	0.354766	0.546425	0	0	2.35928	2.44492	CERS6
SARS CoV 2 Mitochondrial Chronic Oxidative Stress And Endothelial Dysfunction WP5183	2023-01-26	0.354766	0.546425	0	0	2.35928	2.44492	IL6
Warburg Effect Modulated By Deubiquitinating Enzymes And Their Substrates WP5216	2023-01-26	0.354766	0.546425	0	0	2.35928	2.44492	FOXO1
Cytokines And Inflammatory Response WP530	2023-01-26	0.354766	0.546425	0	0	2.35928	2.44492	IL6
Growth Factors And Hormones In Beta Cell Proliferation WP5385	2023-01-26	0.354766	0.546425	0	0	2.35928	2.44492	FOXO1
EPO Receptor Signaling WP581	2023-01-26	0.354766	0.546425	0	0	2.35928	2.44492	PDK1
Non Genomic Actions Of 1 25 Dihydroxyvitamin D3 WP4341	1975-02-01	0.357176	0.546425	0	0	1.61685	1.66459	IL6;MAPK7
T Cell Receptor Signaling Pathway WP69	1975-02-01	0.357176	0.546425	0	0	1.61685	1.66459	PAK1;PIK3R1
TLR4 Signaling And Tolerance WP3851	2023-01-27	0.365555	0.553054	0	0	2.26842	2.2828	IL6
Intraflagellar Transport Proteins Binding To Dynein WP4532	2023-01-27	0.365555	0.553054	0	0	2.26842	2.2828	DYNC2H1
Intracellular Trafficking Proteins Involved In CMT Neuropathy WP4856	2023-01-27	0.365555	0.553054	0	0	2.26842	2.2828	RAB3B
Ras Signaling WP4223	4/184	0.369262	0.556609	0	0	1.31219	1.30727	NTRK1;PAK1;ABL2;PIK3R1
T Cell Receptor And Co Stimulatory Signaling WP2583	2023-01-28	0.376165	0.562874	0	0	2.1843	2.13565	PDK1
Nanoparticle Mediated Activation Of Receptor Signaling WP2643	2023-01-28	0.376165	0.562874	0	0	2.1843	2.13565	PXN
PDGFR Beta Pathway WP3972	2023-01-29	0.386597	0.574293	0	0	2.10618	2.00165	PIK3R1
Disorders Of Bile Acid Synthesis And Biliary Transport WP5176	2023-01-29	0.386597	0.574293	0	0	2.10618	2.00165	ATP8B1
2Q37 Copy Number Variation Syndrome WP5224	3/135	0.392644	0.57495	0	0	1.34125	1.25387	HDAC4;ITPK1;RAMP1
Matrix Metalloproteinases WP129	2023-01-30	0.396856	0.57495	0	0	2.03345	1.87927	MMP19
Sphingolipid Pathway WP1422	2023-01-30	0.396856	0.57495	0	0	2.03345	1.87927	CERS6
Oligodendrocyte Specification And Differentiation Leading To Myelin Components For CNS WP4304	2023-01-30	0.396856	0.57495	0	0	2.03345	1.87927	LIF
Cell Migration And Invasion Through p75NTR WP4561	2023-01-30	0.396856	0.57495	0	0	2.03345	1.87927	PAK1
GPR143 In Melanocytes And Retinal Pigment Epithelium Cells WP4941	2023-01-30	0.396856	0.57495	0	0	2.03345	1.87927	MITF
4P16 3 Copy Number Variation WP5365	2023-01-30	0.396856	0.57495	0	0	2.03345	1.87927	PIK3R1
A Network Map Of Macrophage Stimulating Protein MSP Signaling WP5353	1982-02-01	0.398892	0.575865	0	0	1.47485	1.35548	PDCD4;PIK3R1
Constitutive Androstane Receptor Pathway WP2875	2023-01-31	0.406944	0.579182	0	0	1.96557	1.7672	FOXO1
Ethanol Effects On Histone Modifications WP3996	2023-01-31	0.406944	0.579182	0	0	1.96557	1.7672	HDAC4
Antiviral And Anti Inflammatory Effects Of Nrf2 On SARS CoV 2 Pathway WP5113	2023-01-31	0.406944	0.579182	0	0	1.96557	1.7672	IL6
Endothelin Pathways WP2197	1932-01-01	0.416863	0.579182	0	0	1.90206	1.6643	RAMP1
Pregnane X Receptor Pathway WP2876	1932-01-01	0.416863	0.579182	0	0	1.90206	1.6643	FOXO1
Prion Disease Pathway WP3995	1932-01-01	0.416863	0.579182	0	0	1.90206	1.6643	POU2F2
White Fat Cell Differentiation WP4149	1932-01-01	0.416863	0.579182	0	0	1.90206	1.6643	FOXO1
Monoamine Transport WP727	1932-01-01	0.416863	0.579182	0	0	1.90206	1.6643	FBXO32
Selenium Micronutrient Network WP15	1986-02-01	0.422163	0.579182	0	0	1.40433	1.21104	IL6;GSR
Mammary Gland Development Pathway Pregnancy And Lactation Stage 3 Of 4 WP2817	1933-01-01	0.426617	0.579182	0	0	1.84253	1.56959	CCND1
Oxidative Stress Response WP408	1933-01-01	0.426617	0.579182	0	0	1.84253	1.56959	GSR
Resistin As A Regulator Of Inflammation WP4481	1933-01-01	0.426617	0.579182	0	0	1.84253	1.56959	IL6
Signal Transduction Through IL1R WP4496	1933-01-01	0.426617	0.579182	0	0	1.84253	1.56959	IL6
FBXL10 Enhancement Of MAP ERK Signaling In Diffuse Large B Cell Lymphoma WP4553	1933-01-01	0.426617	0.579182	0	0	1.84253	1.56959	DUSP6
CAMKK2 Pathway WP4874	1933-01-01	0.426617	0.579182	0	0	1.84253	1.56959	HDAC4
Disruption Of Postsynaptic Signaling By CNV WP4875	1933-01-01	0.426617	0.579182	0	0	1.84253	1.56959	RYR2
Prostaglandin Signaling WP5088	1933-01-01	0.426617	0.579182	0	0	1.84253	1.56959	IL6
Monoamine GPCRs WP58	1933-01-01	0.426617	0.579182	0	0	1.84253	1.56959	ADRA2C
T Cell Activation SARS CoV 2 WP5098	1988-02-01	0.433624	0.580112	0	0	1.37153	1.14602	CCND1;PIK3R1
Bardet Biedl Syndrome WP5234	1988-02-01	0.433624	0.580112	0	0	1.37153	1.14602	DYNC2H1;FUZ
Fatty Acid Beta Oxidation WP143	1934-01-01	0.436208	0.580112	0	0	1.7866	1.48223	ACSL1
Leukocyte Intrinsic Hippo Pathway Functions WP4542	1934-01-01	0.436208	0.580112	0	0	1.7866	1.48223	FOXO1
Alstrom Syndrome WP5202	1934-01-01	0.436208	0.580112	0	0	1.7866	1.48223	RFX2
JAK STAT Signaling In The Regulation Of Beta Cells WP5358	1934-01-01	0.436208	0.580112	0	0	1.7866	1.48223	IL6
Male Infertility WP4673	3/145	0.437206	0.580112	0	0	1.24616	1.03101	PSAT1;HMGA1;ETV5
GPCRs Other WP117	1991-02-01	0.450585	0.590849	0	0	1.3251	1.05638	GPR162;CNR1
G Protein Signaling Pathways WP35	1991-02-01	0.450585	0.590849	0	0	1.3251	1.05638	AKAP13;ADCY1
Target Of Rapamycin Signaling WP1471	1936-01-01	0.454914	0.590849	0	0	1.68434	1.32667	EIF4EBP1
Wnt Signaling In Kidney Disease WP4150	1936-01-01	0.454914	0.590849	0	0	1.68434	1.32667	WNT7B
Vitamin D Sensitive Calcium Signaling In Depression WP4698	1936-01-01	0.454914	0.590849	0	0	1.68434	1.32667	GSR
B Cell Receptor Signaling Pathway WP23	1992-02-01	0.456174	0.590849	0	0	1.31031	1.02844	PIK3R1;FOXO1
Thyroid Hormones Production And Peripheral Downstream Signaling Effects WP4746	1993-02-01	0.461731	0.590849	0	0	1.29584	1.00139	RPS6KA6;FOXO1
Calcium Regulation In Cardiac Cells WP536	3/151	0.463354	0.590849	0	0	1.19527	0.91948	RYR2;RGS3;ADCY1
IL 5 Signaling Pathway WP127	1937-01-01	0.464033	0.590849	0	0	1.63747	1.25725	PIK3R1
Ovarian Infertility WP34	1937-01-01	0.464033	0.590849	0	0	1.63747	1.25725	EGR1
miRNA Role In Immune Response In Sepsis WP4329	1937-01-01	0.464033	0.590849	0	0	1.63747	1.25725	IL6
Overview Of Interferons Mediated Signaling Pathway WP4558	1937-01-01	0.464033	0.590849	0	0	1.63747	1.25725	PIK3R1
IL 2 Signaling Pathway WP49	1937-01-01	0.464033	0.590849	0	0	1.63747	1.25725	PIK3R1
Parkinson 39 S Disease Pathway WP2371	1938-01-01	0.473	0.596708	0	0	1.59313	1.19271	SNCA
Amyotrophic Lateral Sclerosis ALS WP2447	1938-01-01	0.473	0.596708	0	0	1.59313	1.19271	CST3
mBDNF And proBDNF Regulation Of GABA Neurotransmission WP4829	1938-01-01	0.473	0.596708	0	0	1.59313	1.19271	PIK3R1
Breast Cancer Pathway WP4262	3/154	0.47623	0.59894	0	0	1.17135	0.868968	CCND1;WNT7B;PIK3R1
Smith Magenis And Potocki Lupski Syndrome Copy Number Variation WP5381	3/155	0.48049	0.600442	0	0	1.16358	0.852843	PER1;ITPK1;ETV5
Kisspeptin Kisspeptin Receptor System In The Ovary WP4871	1939-01-01	0.481818	0.600442	0	0	1.55113	1.13262	PDK1
Immune Infiltration In Pancreatic Cancer WP5285	1939-01-01	0.481818	0.600442	0	0	1.55113	1.13262	IL6
Thymic Stromal Lymphopoietin TSLP Signaling Pathway WP2203	1940-01-01	0.490488	0.603905	0	0	1.51128	1.07657	EIF4EBP1
Microglia Pathogen Phagocytosis Pathway WP3937	1940-01-01	0.490488	0.603905	0	0	1.51128	1.07657	PIK3R1
Oxidative Damage Response WP3941	1940-01-01	0.490488	0.603905	0	0	1.51128	1.07657	CDKN1C
Neural Crest Cell Migration During Development WP4564	1940-01-01	0.490488	0.603905	0	0	1.51128	1.07657	PAK1
Common Pathways Underlying Drug Addiction WP2636	1941-01-01	0.499014	0.612562	0	0	1.47342	1.02421	ADCY1
Neural Crest Differentiation WP2064	2/101	0.504952	0.61705	0	0	1.19064	0.813555	HDAC4;MITF
Fibrin Complement Receptor 3 Signaling Pathway WP4136	1942-01-01	0.507398	0.61705	0	0	1.43741	0.975227	IL6
Inflammatory Bowel Disease Signaling WP5198	1942-01-01	0.507398	0.61705	0	0	1.43741	0.975227	IL6
Genes Related To Primary Cilium Development Based On CRISPR WP4536	2/102	0.510195	0.61705	0	0	1.17867	0.793203	DYNC2H1;FUZ
Toll Like Receptor Signaling Pathway WP75	2/102	0.510195	0.61705	0	0	1.17867	0.793203	IL6;PIK3R1
Fas Ligand Pathway And Stress Induction Of Heat Shock Proteins WP314	1943-01-01	0.515642	0.618167	0	0	1.40312	0.929345	PAK1
Neural Crest Cell Migration In Cancer WP4565	1943-01-01	0.515642	0.618167	0	0	1.40312	0.929345	PAK1
Cholesterol Biosynthesis Pathway In Hepatocytes WP5329	1943-01-01	0.515642	0.618167	0	0	1.40312	0.929345	ACSL1
NF1 Copy Number Variation Syndrome WP5366	2/104	0.520572	0.620626	0	0	1.15545	0.754305	PER1;TUBB
Heart Development WP1591	1944-01-01	0.523748	0.620626	0	0	1.37042	0.88631	HAND2
Interleukin 11 Signaling Pathway WP2332	1944-01-01	0.523748	0.620626	0	0	1.37042	0.88631	PIK3R1
Genes Controlling Nephrogenesis WP4823	1944-01-01	0.523748	0.620626	0	0	1.37042	0.88631	CD2AP
Aryl Hydrocarbon Receptor Pathway WP2873	1945-01-01	0.531719	0.624655	0	0	1.3392	0.845895	SLC7A5
ATM Signaling In Development And Disease WP3878	1945-01-01	0.531719	0.624655	0	0	1.3392	0.845895	HDAC4
Prostaglandin Synthesis And Regulation WP98	1945-01-01	0.531719	0.624655	0	0	1.3392	0.845895	MITF
Microtubule Cytoskeleton Regulation WP2038	1946-01-01	0.539557	0.628461	0	0	1.30938	0.807895	PAK1
Envelope Proteins And Their Potential Roles In EDMD Physiopathology WP4535	1946-01-01	0.539557	0.628461	0	0	1.30938	0.807895	ADCY1
Endoplasmic Reticulum Stress Response In Coronavirus Infection WP4861	1946-01-01	0.539557	0.628461	0	0	1.30938	0.807895	ATF4
5Q35 Copy Number Variation WP5380	2/109	0.545865	0.630276	0	0	1.10117	0.666631	PIK3R1;SNCA
Wnt Signaling Pathway WP363	1947-01-01	0.547264	0.630276	0	0	1.28085	0.772125	CCND1
Mechanoregulation And Pathology Of YAP TAZ Via Hippo And Non Hippo Mechanisms WP4534	1947-01-01	0.547264	0.630276	0	0	1.28085	0.772125	PAK1
Cholesterol Metabolism With Bloch And Kandutsch Russell Pathways WP4718	1947-01-01	0.547264	0.630276	0	0	1.28085	0.772125	ACSL1
Energy Metabolism WP1541	1948-01-01	0.554842	0.631904	0	0	1.25353	0.738419	FOXO1
Exercise Induced Circadian Regulation WP410	1948-01-01	0.554842	0.631904	0	0	1.25353	0.738419	PER1
Rett Syndrome Causing Genes WP4312	1948-01-01	0.554842	0.631904	0	0	1.25353	0.738419	TBL1X
Pancreatic Cancer Subtypes WP5390	1948-01-01	0.554842	0.631904	0	0	1.25353	0.738419	KRT15
IL 3 Signaling Pathway WP286	1949-01-01	0.562294	0.638617	0	0	1.22735	0.706624	PIK3R1
Translation Factors WP107	1950-01-01	0.569622	0.643375	0	0	1.20224	0.676601	EIF4EBP1
IL 4 Signaling Pathway WP395	1950-01-01	0.569622	0.643375	0	0	1.20224	0.676601	PIK3R1
Netrin UNC5B Signaling Pathway WP4747	1952-01-01	0.583912	0.657703	0	0	1.15498	0.621384	UNC5B
Apoptosis Related Network Due To Altered Notch3 In Ovarian Cancer WP2864	1953-01-01	0.590879	0.661048	0	0	1.13271	0.595968	BCL3
NRP1 Triggered Signaling Pathways In Pancreatic Cancer WP5144	1953-01-01	0.590879	0.661048	0	0	1.13271	0.595968	PLXNA4
IL 1 Signaling Pathway WP195	1954-01-01	0.597729	0.661048	0	0	1.11128	0.571884	PIK3R1
Hematopoietic Stem Cell Differentiation WP2849	1954-01-01	0.597729	0.661048	0	0	1.11128	0.571884	IL6
Phosphodiesterases In Neuronal Function WP4222	1954-01-01	0.597729	0.661048	0	0	1.11128	0.571884	ADCY1
Notch Signaling Pathway WP61	1954-01-01	0.597729	0.661048	0	0	1.11128	0.571884	PIK3R1
Cell Cycle WP179	2/120	0.598168	0.661048	0	0	0.997958	0.512835	CDKN1C;CCND1
Fragile X Syndrome WP4549	2/122	0.607178	0.669201	0	0	0.981225	0.489566	CNR1;PDK1
Proximal Tubule Transport WP4917	1957-01-01	0.617602	0.67705	0	0	1.05159	0.506771	SLC7A8
N Glycan Biosynthesis WP5153	1957-01-01	0.617602	0.67705	0	0	1.05159	0.506771	MGAT2
Thyroid Stimulating Hormone TSH Signaling Pathway WP2032	1958-01-01	0.624006	0.680433	0	0	1.03309	0.487198	PIK3R1
Complement And Coagulation Cascades WP558	1958-01-01	0.624006	0.680433	0	0	1.03309	0.487198	CFD
Markers Of Kidney Cell Lineage WP5236	1959-01-01	0.630304	0.684312	0	0	1.01522	0.468579	SIX2
GPCRs Class A Rhodopsin Like WP455	4/259	0.630902	0.684312	0	0	0.922686	0.424993	CNR1;AVPR1A;SSTR1;ADRA2C
2Q13 Copy Number Variation Syndrome WP5222	1960-01-01	0.636496	0.684943	0	0	0.997964	0.450857	IL6
10Q11 21Q11 23 Copy Number Variation Syndrome WP5352	1960-01-01	0.636496	0.684943	0	0	0.997964	0.450857	RGMB
Oxidative Phosphorylation WP623	1960-01-01	0.636496	0.684943	0	0	0.997964	0.450857	NDUFA4L2
TYROBP Causal Network In Microglia WP3945	1961-01-01	0.642585	0.687884	0	0	0.981281	0.433978	SLC1A5
Modulators Of TCR Signaling And T Cell Activation WP5072	1961-01-01	0.642585	0.687884	0	0	0.981281	0.433978	PIK3R1
Oxidation By Cytochrome P450 WP43	1963-01-01	0.654459	0.698771	0	0	0.94953	0.40255	CYB5R1
Pathways Affected In Adenoid Cystic Carcinoma WP3651	1965-01-01	0.66594	0.709182	0	0	0.919764	0.373936	INSRR
Physico Chemical Features And Toxicity Associated Pathways WP3680	1966-01-01	0.671537	0.711447	0	0	0.905567	0.360585	PAK1
SARS CoV 2 Innate Immunity Evasion And Cell Specific Immune Response WP5039	1966-01-01	0.671537	0.711447	0	0	0.905567	0.360585	IL6
Endoderm Differentiation WP2853	2/140	0.681408	0.720045	0	0	0.852453	0.326996	ZNF281;FOXO1
miRNA Regulation Of DNA Damage Response WP1530	1969-01-01	0.687773	0.723043	0	0	0.865483	0.323948	CCND1
DNA Damage Response WP707	1969-01-01	0.687773	0.723043	0	0	0.865483	0.323948	CCND1
MECP2 And Associated Rett Syndrome WP3584	1973-01-01	0.708183	0.740153	0	0	0.817234	0.281989	ARHGEF26
Chromosomal And Microsatellite Instability In Colorectal Cancer WP4216	1973-01-01	0.708183	0.740153	0	0	0.817234	0.281989	CCND1
Arrhythmogenic Right Ventricular Cardiomyopathy WP2118	1974-01-01	0.713074	0.740153	0	0	0.805998	0.272564	RYR2
16P11 2 Proximal Deletion Syndrome WP4949	1974-01-01	0.713074	0.740153	0	0	0.805998	0.272564	EZR
Burn Wound Healing WP5055	1974-01-01	0.713074	0.740153	0	0	0.805998	0.272564	IL6
Joubert Syndrome WP4656	1976-01-01	0.722613	0.748159	0	0	0.784424	0.254845	ATF4
Regulatory Circuits Of The STAT3 Signaling Pathway WP4538	1978-01-01	0.731835	0.755799	0	0	0.763972	0.238512	MAPK7
Apoptosis WP254	1984-01-01	0.757708	0.780553	0	0	0.708528	0.196587	PIK3R1
Retinoblastoma Gene In Cancer WP2446	1987-01-01	0.769695	0.790914	0	0	0.683707	0.178968	CCND1
Cytoplasmic Ribosomal Proteins WP477	1988-01-01	0.773558	0.792897	0	0	0.675814	0.173519	RPS6KA6
Primary Ovarian Insufficiency WP5316	2/170	0.779338	0.79683	0	0	0.699154	0.174306	IL6;FOXO1
P53 Transcriptional Gene Network WP4963	1991-01-01	0.784763	0.80038	0	0	0.653187	0.158315	LIF
Corticotropin Releasing Hormone Signaling Pathway WP2355	1993-01-01	0.791924	0.80568	0	0	0.638922	0.149054	FOSL1
1P36 Copy Number Variation Syndrome WP5345	1994-01-01	0.795415	0.807228	0	0	0.632019	0.144663	TNFSF4
Complement System WP2806	1995-01-01	0.798848	0.80871	0	0	0.625264	0.140425	CFD
Hippo Signaling Regulation Pathways WP4540	1998-01-01	0.808805	0.816774	0	0	0.605833	0.128556	NTRK1
Prader Willi And Angelman Syndrome WP3998	1/102	0.821321	0.827375	0	0	0.58172	0.114506	CCND1
22Q11 2 Copy Number Variation Syndrome WP4657	1/118	0.86373	0.867964	0	0	0.501758	0.0735052	HAND2
Ciliary Landscape WP4352	2/213	0.873571	0.875707	0	0	0.555445	0.075077	NEK7;FUZ
Ciliopathies WP4803	1/184	0.955537	0.955537	0	0	0.319713	0.0145412	DYNC2H1

## Sheet: Endometriosis_WikiPathway_GO
Term	Overlap	P-value	Adjusted P-value	Old P-value	Old Adjusted P-value	Odds Ratio	Combined Score	Genes
Neuroinflammation And Glutamatergic Signaling WP5083	21/140	8.1783e-07	0.000502148	0	0	3.91303	54.8475	IL4R;SMAD3;IL1R1;SHMT2;INSR;STAT3;LIF;IGF1;ADCY1;TNFRSF1B;CAMKK1;PPP1CB;IL6;SLC6A9;PSAT1;LRRC8C;PHGDH;LRRC8A;DISC1;GLUL;IL13RA1
Metabolic Pathways Of Fibroblasts WP5312	1932-08-01	5.48907e-05	0.00958544	0	0	7.31724	71.7834	ADAMTS2;SLC16A1;PSAT1;P4HA3;LPAR1;PHGDH;LOXL2;FGFR1
Nuclear Receptors Meta Pathway WP2882	30/314	5.77533e-05	0.00958544	0	0	2.34662	22.9014	CDKN1C;AMIGO2;IRS2;DBI;TXN;FOXO1;SLC2A8;AKAP13;CCND1;ENC1;LRRC8A;HES1;IGFBP1;EGR1;SREBF1;ABCC4;VDR;PLK2;TSC22D3;STAT3;SLC7A5;SLC6A9;MAFF;SNAI2;AHRR;MFGE8;EPHA2;CES1;FKBP5;BIRC3
Endochondral Ossification WP474	1963-11-01	8.33054e-05	0.00958544	0	0	4.65287	43.7044	CDKN1C;HDAC4;STAT5B;CHST11;ADAMTS1;ENPP1;TIMP3;ALPL;IGF1;RUNX2;FGFR1
Endochondral Ossification With Skeletal Dysplasias WP4808	1963-11-01	8.33054e-05	0.00958544	0	0	4.65287	43.7044	CDKN1C;HDAC4;STAT5B;CHST11;ADAMTS1;ENPP1;TIMP3;ALPL;IGF1;RUNX2;FGFR1
Hair Follicle Development Cytodifferentiation Part 3 Of 3 WP2840	13/87	0.00010386	0.00958544	0	0	3.86852	35.4839	SMAD1;EGR2;ZBTB16;IGF1;DKK1;FOXQ1;KRT19;CUX1;KRT15;GAS1;FOSB;TCF4;CD34
Fatty Acids And Lipoproteins Transport In Hepatocytes WP5323	1935-08-01	0.00010928	0.00958544	0	0	6.50319	59.3195	OSBPL5;STAR;SOAT1;ACSL1;DBI;APOE;LIPA;LDLR
BMP2 WNT4 FOXO1 Pathway In Primary Endometrial Stromal Cell Differentiation WP3876	2023-05-13	0.000154476	0.011856	0	0	13.6841	120.085	SMAD1;DKK1;LEFTY2;FOXO1;WNT4
Focal Adhesion WP306	21/199	0.000186705	0.0125111	0	0	2.6079	22.3913	ITGA3;ROCK2;ITGA2;PXN;RASGRF1;PIK3CD;LAMB1;PIK3R1;IGF1;MYLK3;PPP1CB;RAP1B;MAPK10;PAK1;CCND1;PDGFC;KDR;COL4A6;ITGA7;FYN;BIRC3
Adipogenesis WP236	16/131	0.000203764	0.0125111	0	0	3.06781	26.0719	CFD;STAT5B;SREBF1;EGR2;SMAD3;STAT3;CISD1;LIF;HMGA1;IRS2;IGF1;KLF15;FOXO1;SFRP4;IL6;PCK2
Pleural Mesothelioma WP5087	36/437	0.000232942	0.0129781	0	0	1.99607	16.6965	PIK3CD;FOXO1;BBC3;FGF5;PAK1;MAPK7;CCND1;ADAMTS1;RASSF5;PDGFC;KDR;CASP1;CDH24;MAP3K4;WNT4;TEAD4;NTRK1;PRKAB2;ITGA3;ITGA2;INSR;IL34;MMP3;LAMB1;IGF1;DKK1;FOSL1;MAPK10;SLC7A5;SFRP4;IL6;COL4A6;ROR2;ATF3;EPHA2;FGFR1
MicroRNAs In Cardiomyocyte Hypertrophy WP1544	1983-12-01	0.000260841	0.0129781	0	0	3.71811	30.6804	HDAC4;EDN1;MAPK7;MYEF2;ROCK2;STAT3;LIF;PIK3CD;PIK3R1;IGF1;HDAC9;MYLK3
Acute Viral Myocarditis WP4298	1984-12-01	0.000292365	0.0129781	0	0	3.66628	29.8344	CASP9;EDN1;IL6;CCND1;SGCB;STAT3;CASP1;KRT8;ABL1;ABL2;FYN;PIK3R1
Androgen Receptor Network In Prostate Cancer WP2263	14/109	0.000295918	0.0129781	0	0	3.24535	26.3698	ABCC4;SMAD3;MMP1;PXN;STAT3;PTPN11;HSD17B7;ETV4;RAP1B;CASP9;PAK1;CCND1;SPRY2;FKBP5
DNA Damage Response Only ATM Dependent WP710	14/110	0.000325643	0.0133297	0	0	3.21137	25.7864	SMAD3;INSR;PIK3CD;PIK3R1;BBC3;FOSL1;MAPK10;CCND1;ABL1;PMAIP1;LDLR;MAP3K4;PCK2;WNT4
Focal Adhesion PI3K Akt mTOR Signaling Pathway WP3932	26/302	0.00086752	0.0323129	0	0	2.08374	14.6901	CHRM2;PFKFB3;LPAR1;PIK3CD;IRS2;PIK3R1;PRL;FOXO1;CASP9;CREB3L1;CREB3L2;PDGFC;KDR;SREBF1;IL4R;ITGA3;INSR;ITGA2;LAMB1;IGF1;COL5A1;COL4A6;ITGA7;EPHA2;FGFR1;CREB5
Glucocorticoid Receptor Pathway WP2880	1970-10-01	0.000918372	0.0323129	0	0	3.66014	25.595	CDKN1C;AKAP13;TSC22D3;PLK2;ENC1;AMIGO2;SNAI2;LRRC8A;MFGE8;BIRC3
Ectoderm Differentiation WP2858	15/137	0.0010173	0.0323129	0	0	2.70691	18.6523	ABCC4;ZBTB16;GREB1;C1GALT1;POU2F2;CELSR2;TSKU;PPFIBP2;PLXNA2;SPRY2;FYN;ROR2;TBL1X;BCOR;SNCA
Apoptosis WP254	1984-11-01	0.0010894	0.0323129	0	0	3.31072	22.5862	HRK;CASP9;MAPK10;CASP1;PMAIP1;PIK3R1;IGF1;TNFRSF1B;NFKBIE;BBC3;BIRC3
Development Of Ureteric Collection System WP5053	1960-09-01	0.00114868	0.0323129	0	0	3.87281	26.2156	SMAD1;MYCN;CCND1;BMPER;WT1;SIX2;CRIM1;GLI1;ETV4
G13 Signaling Pathway WP524	1938-07-01	0.00117528	0.0323129	0	0	4.94934	33.3894	PPP1CB;MAPK10;ROCK2;PIK3CD;RHPN2;SH3RF1;MAP3K4
IL 3 Signaling Pathway WP286	1949-08-01	0.00121718	0.0323129	0	0	4.27945	28.7203	STAT5B;STAT3;PIK3CD;CSF2RB;FYN;PTPN11;GAB2;PIK3R1
Hepatitis C And Hepatocellular Carcinoma WP3646	1949-08-01	0.00121718	0.0323129	0	0	4.27945	28.7203	CASP9;IL6;SMAD3;CCND1;MMP1;STAT3;PTPN11;BIRC3
Ras Signaling WP4223	18/184	0.00127016	0.0323129	0	0	2.39008	15.9385	NTRK1;INSR;RASGRF2;RASGRF1;PIK3CD;PTPN11;PIK3R1;GAB2;RAP1B;MAPK10;PAK1;RASSF5;KDR;ABL1;ABL2;RGL1;EPHA2;FGFR1
IL 4 Signaling Pathway WP395	1950-08-01	0.00139419	0.0323129	0	0	4.17734	27.4679	STAT5B;IL4R;STAT3;PIK3CD;IRS2;PTPN11;GAB2;PIK3R1
Role Of Hypoxia Angiogenesis And FGF Pathway In OA Chondrocyte Hypertrophy WP5373	1950-08-01	0.00139419	0.0323129	0	0	4.17734	27.4679	NTRK1;FOSL1;STAT3;KDR;DIO2;FOSB;RUNX2;FGFR1
Prolactin Signaling Pathway WP2037	1974-10-01	0.00142093	0.0323129	0	0	3.43066	22.4929	STAT5B;PAK1;PXN;STAT3;IRS2;FYN;PTPN11;PRL;GAB2;PIK3R1
Matrix Metalloproteinases WP129	2023-06-30	0.00169025	0.0370648	0	0	5.47534	34.9484	MMP12;MMP1;MMP3;TIMP3;MMP19;MMP10
Transcriptional Cascade Regulating Adipogenesis WP4211	2023-04-13	0.00191885	0.0406267	0	0	9.7193	60.8042	SREBF1;EGR2;CEBPG;KLF15
Transcription Factor Regulation In Adipogenesis WP3599	2023-05-22	0.00227439	0.0453302	0	0	6.43656	39.1732	IL6;INSR;IRS2;FOXO1;PCK2
Interferon Type I Signaling Pathways WP585	1954-08-01	0.00231618	0.0453302	0	0	3.81329	23.1384	STAT3;PDCD4;PIK3CD;IRS2;FYN;PTPN11;GAB2;PIK3R1
Hippo Merlin Signaling Dysregulation WP4541	13/120	0.00236248	0.0453302	0	0	2.67079	16.1531	TEAD4;NTRK1;ITGA3;INSR;ITGA2;PPP1CB;PAK1;CCND1;KDR;CDH24;ITGA7;EPHA2;FGFR1
VEGFA VEGFR2 Signaling WP3888	32/430	0.00265229	0.0471509	0	0	1.77949	10.5565	HDAC4;ROCK2;EPB41;SH2D2A;PXN;PIK3R1;TXN;HDAC9;FOXO1;ICAM1;RAP1B;PAK1;CSRP2;CCND1;ADAMTS1;ABL1;KDR;FYN;CHAC1;ADAMTS9;TEAD4;EGR1;EGR3;STAT3;EIF2AK3;PTPN11;DKK1;MMP10;FMNL3;ARMCX1;RCAN2;EPHA2
Thermogenesis WP4321	12/108	0.00277051	0.0471509	0	0	2.74625	16.1719	RPS6KA6;PRKAB2;ACSL1;NPR1;CNR1;CREB3L1;CREB3L2;ADCY4;DPF3;ADCY1;FGFR1;CREB5
Trans Sulfuration One Carbon Metabolism And Related Pathways WP2525	1968-09-01	0.00280461	0.0471509	0	0	3.34628	19.6644	MTHFD2;SHMT2;PSAT1;CHDH;DNMT3B;PEMT;MTR;PHGDH;CHPT1
RAC1 PAK1 P38 MMP2 Pathway WP3303	1968-09-01	0.00280461	0.0471509	0	0	3.34628	19.6644	CASP9;GRB7;STAT5B;PAK1;PXN;STAT3;PTPN11;PIK3R1;FOXO1
Interleukin 11 Signaling Pathway WP2332	1944-07-01	0.00284134	0.0471509	0	0	4.14544	24.3067	ITGA2;STAT3;FYN;PTPN11;PIK3R1;RUNX2;ICAM1
IL 24 Signaling Pathway WP5413	20/232	0.00320698	0.0518181	0	0	2.07921	11.9397	MMP1;IL24;STAT3;MMP3;SIGMAR1;EIF2AK3;PIK3CD;PIK3R1;TXN;TNFRSF1B;ICAM1;BBC3;CASP9;MAPK10;IL6;MEIS1;CCND1;KDR;PMAIP1;CD34
Circadian Rhythm Genes WP3594	18/201	0.00336428	0.0523999	0	0	2.16611	12.335	NTRK1;EGR1;SREBF1;EGR3;ROCK2;ADCY1;RORB;CST3;PPP1CB;MAPK10;PER1;IL6;STAR;NFIL3;ID4;FBXL3;PROK1;LGR4
MTHFR Deficiency WP4288	2023-05-24	0.00341367	0.0523999	0	0	5.75843	32.7077	CASP9;CHDH;DNMT3B;PEMT;CHPT1
TGF Beta Receptor Signaling In Skeletal Dysplasias WP4816	1958-08-01	0.0036593	0.0541855	0	0	3.50749	19.6787	FKBP1A;SMAD1;SMAD3;ADAMTSL2;STAT3;LIF;LEFTY2;RUNX2
Photodynamic Therapy Induced NF kB Survival Signaling WP3617	1935-06-01	0.00383542	0.0541855	0	0	4.53013	25.2033	IL6;CCND1;MMP1;MMP3;ICAM1;BIRC3
Transcription Factors Regulate miRNAs Related To Cardiac Hypertrophy WP1559	2023-03-08	0.00399969	0.0541855	0	0	13.1088	72.3807	MYEF2;RASGRF1;STAT3
Serine Metabolism WP4688	2023-03-08	0.00399969	0.0541855	0	0	13.1088	72.3807	PSAT1;SHMT2;PHGDH
PI3K Akt Signaling Pathway WP4172	26/338	0.00414226	0.0541855	0	0	1.83979	10.094	CHRM2;LPAR1;PIK3CD;PIK3R1;PRL;FGF5;CASP9;CCND1;CREB3L1;CREB3L2;PDGFC;KDR;PCK2;NTRK1;IL4R;ITGA3;INSR;ITGA2;LAMB1;IGF1;IL6;COL4A6;ITGA7;EPHA2;FGFR1;CREB5
Primary Focal Segmental Glomerulosclerosis FSGS WP2572	1972-09-01	0.00414775	0.0541855	0	0	3.13316	17.186	CDKN1C;KIRREL3;CTSL;ITGA3;WT1;KRT8;FAT1;FYN;DKK1
Cholesterol Metabolism WP5304	1972-09-01	0.00414775	0.0541855	0	0	3.13316	17.186	LRPAP1;SOAT1;OSBPL5;STAR;APOE;HSD17B7;LIPA;LSS;LDLR
IL 2 Signaling Pathway WP49	1937-06-01	0.00510027	0.064643	0	0	4.23742	22.3671	STAT5B;STAT3;FYN;PTPN11;PIK3R1;GAB2
Orexin Receptor Pathway WP5094	1988-10-01	0.0051588	0.064643	0	0	2.81283	14.8153	CASP9;SMAD1;IL6;MAPK7;STAR;STAT3;PTPN11;PIK3R1;RUNX2;FOXO1
Angiopoietin Like Protein 8 Regulatory Pathway WP3915	13/132	0.00538579	0.0661375	0	0	2.39995	12.5373	SREBF1;PRKAB2;INSR;DIO2;PIK3CD;IRS2;PIK3R1;FOXO1;MAPK10;RPS6KA6;MAPK7;MAP3K4;RHOQ
Leptin Insulin Signaling Overlap WP3935	2023-04-17	0.00555253	0.0668481	0	0	6.72734	34.9384	INSR;STAT3;LEPR;IRS2
Vitamin B12 Metabolism WP1533	1950-07-01	0.0059031	0.069702	0	0	3.56588	18.3011	IL6;SHMT2;INSR;MTR;APOE;LDLR;ICAM1
Netrin UNC5B Signaling Pathway WP4747	1952-07-01	0.00733264	0.0849479	0	0	3.40704	16.747	UNC5B;KDR;ALPL;FYN;PTPN11;NEO1;ICAM1
Oxidative Damage Response WP3941	1940-06-01	0.00753563	0.0856829	0	0	3.86292	18.8824	CDKN1C;C4B;CASP9;MAPK10;TNFRSF1B;NFKBIE
One Carbon Metabolism WP241	2023-05-29	0.00795973	0.0888596	0	0	4.55756	22.0283	SHMT2;MTHFD2;CHDH;DNMT3B;MTR
Kit Receptor Signaling Pathway WP304	1953-07-01	0.00813646	0.0892104	0	0	3.3328	16.0354	GRB7;STAT5B;STAT3;FYN;PTPN11;GAB2;PIK3R1
CKAP4 Signaling Pathway Map WP5322	11/109	0.00839997	0.0892852	0	0	2.46291	11.7716	CASP9;RPS6KA6;MYCN;SMAD3;ZEB1;CCND1;MMP1;KDR;CASP1;DKK1;DUSP6
Extracellular Vesicles In The Crosstalk Of Cardiac Cells WP4300	2023-04-19	0.0084341	0.0892852	0	0	5.82975	27.8398	IL6;STAT3;KDR;IGF1
Small Cell Lung Cancer WP4658	1995-10-01	0.00879241	0.0903207	0	0	2.58024	12.2145	CDKN1C;CASP9;CCND1;ITGA3;ITGA2;COL4A6;PIK3CD;LAMB1;PIK3R1;BIRC3
AMP Activated Protein Kinase Signaling WP1403	1967-08-01	0.00882613	0.0903207	0	0	2.97105	14.0532	SREBF1;PRKAB2;PFKFB3;INSR;LEPR;PIK3CD;PIK3R1;CAMKK1
TGF Beta Receptor Signaling WP560	1954-07-01	0.00900331	0.0906234	0	0	3.26172	15.3632	FKBP1A;SMAD1;SMAD3;STAT3;LIF;LEFTY2;RUNX2
Overlap Between Signal Transduction Pathways Contributing To LMNA Laminopathies WP4879	1955-07-01	0.00993593	0.0976892	0	0	3.1936	14.7276	SREBF1;SMAD3;MAOB;HMGA2;HES1;RUNX2;TMPO
IL 7 Signaling Pathway WP205	2023-04-20	0.0101826	0.0976892	0	0	5.4651	25.0688	STAT5B;STAT3;FYN;PIK3R1
Hypertrophy Model WP516	2023-04-20	0.0101826	0.0976892	0	0	5.4651	25.0688	ZEB1;IL1R1;ATF3;DUSP14
EGF EGFR Signaling Pathway WP437	14/159	0.0104277	0.0985019	0	0	2.12067	9.67724	STAT5B;SH2D2A;STAT3;PTPN11;PIK3R1;GAB2;FOXO1;PAK1;MAPK7;ABL1;SPRY2;FOSB;PTPN5;MAP3K4
Insulin Signaling WP481	14/160	0.010982	0.102165	0	0	2.10604	9.50139	EGR1;RRAD;INSR;PIK3CD;IRS2;PTPN11;PIK3R1;FOXO1;MAPK10;RPS6KA6;MAPK7;ENPP1;MAP3K4;RHOQ
White Fat Cell Differentiation WP4149	1932-05-01	0.0121163	0.10845	0	0	4.05053	17.8758	SREBF1;STAT5B;EGR2;KLF15;FOXO1
FOXA2 Pathway WP5066	2023-04-21	0.0121496	0.10845	0	0	5.14336	22.6846	ABCC4;SREBF1;IRS2;FOXO1
Gastrin Signaling Pathway WP4659	11/115	0.0123165	0.10845	0	0	2.32009	10.201	EGR1;PAK1;CCND1;PXN;STAT3;TCF4;FYN;PTPN11;PIK3R1;FOXO1;BIRC3
Leptin Signaling Pathway WP2034	1971-08-01	0.012364	0.10845	0	0	2.78183	12.2205	STAT5B;ROCK2;STAT3;LEPR;FYN;PTPN11;PIK3R1;FOXO1
Integrin Mediated Cell Adhesion WP185	10/101	0.0132434	0.114527	0	0	2.40935	10.4187	RAP1B;MAPK10;PAK1;MAPK7;ITGA3;ROCK2;ITGA2;PXN;ITGA7;FYN
TGF Beta Signaling Pathway WP366	12/132	0.013433	0.114553	0	0	2.19423	9.45721	MMP12;SMAD3;ZEB1;CCND1;SMURF2;MMP1;ITGA2;FOSB;PIK3R1;RUNX2;ATF3;SPTBN1
Hepatitis B Infection WP4666	13/150	0.0149939	0.122933	0	0	2.08265	8.74738	STAT5B;EGR2;SMAD3;EGR3;STAT3;PIK3CD;PIK3R1;CASP9;MAPK10;IL6;CREB3L1;CREB3L2;CREB5
Hepatocyte Growth Factor Receptor Signaling WP313	1934-05-01	0.0155831	0.122933	0	0	3.77079	15.6924	RAP1B;PAK1;PXN;STAT3;PTPN11
Spinal Cord Injury WP2431	11/119	0.0156115	0.122933	0	0	2.23369	9.2916	MMP12;FKBP1A;EGR1;IL6;CCND1;CHST11;IL1R1;ROCK2;PLXNA2;XYLT1;ICAM1
Apoptosis Modulation And Signaling WP1772	1989-09-01	0.0160865	0.122933	0	0	2.46516	10.1806	HRK;CASP9;IL1R1;CASP1;PMAIP1;BMF;TNFRSF1B;BBC3;BIRC3
Pancreatic Adenocarcinoma Pathway WP4263	1989-09-01	0.0160865	0.122933	0	0	2.46516	10.1806	CASP9;MAPK10;PAK1;SMAD3;CCND1;STAT3;PIK3CD;PIK3R1;DUSP6
Cholesterol Metabolism With Bloch And Kandutsch Russell Pathways WP4718	1947-06-01	0.0162894	0.122933	0	0	3.20223	13.1843	SREBF1;SOAT1;ACSL1;HSD17B7;LSS;FADS1
FGF23 Signaling In Hypophosphatemic Rickets And Related Disorders WP4790	2023-04-23	0.016774	0.122933	0	0	4.60147	18.8105	CCND1;FAM20C;ALPL;ENPP1
Roles Of Ceramides In Development Of Insulin Resistance WP5181	2023-04-23	0.016774	0.122933	0	0	4.60147	18.8105	ACSL1;INSR;IRS2;PIK3R1
TYROBP Causal Network In Microglia WP3945	1961-07-01	0.0170622	0.122933	0	0	2.83786	11.5526	ABCC4;CREB3L2;LOXL3;TNFRSF1B;SH2B3;ZFP36L2;IL13RA1
ErbB Signaling Pathway WP673	1990-09-01	0.017202	0.122933	0	0	2.4346	9.89112	MAPK10;STAT5B;PAK1;CCND1;ABL1;PIK3CD;ABL2;PIK3R1;FOXO1
Genes Targeted By miRNAs In Adipocytes WP1992	2023-03-13	0.017335	0.122933	0	0	6.55269	26.5713	HDAC4;HAND2;IGF1
Development Of Pulmonary Dendritic Cells And Macrophage Subsets WP3892	2023-03-13	0.017335	0.122933	0	0	6.55269	26.5713	STAT3;TCF4;RUNX2
ncRNAs Involved In STAT3 Signaling In Hepatocellular Carcinoma WP4337	2023-03-13	0.017335	0.122933	0	0	6.55269	26.5713	IL6;ZEB1;STAT3
Influence Of Laminopathies On Wnt Signaling WP4844	1935-05-01	0.017541	0.122933	0	0	3.6449	14.7371	SREBF1;CCND1;HMGA2;HES1;RUNX2
Brain Derived Neurotrophic Factor BDNF Signaling Pathway WP2380	12/137	0.0175831	0.122933	0	0	2.1059	8.50957	NTRK1;MAPK10;STAT5B;MAPK7;CNR1;RASGRF1;STAT3;KCNA3;IRS2;FYN;PTPN11;PIK3R1
Sebaleic Acid Formation And Metabolism WP5315	2023-02-05	0.0176191	0.122933	0	0	14.5502	58.7651	ACSL1;FADS1
Unfolded Protein Response WP4925	2023-04-24	0.019446	0.132665	0	0	4.37117	17.2229	EIF2AK3;CASP1;PMAIP1;BBC3
LDL Influence On CD14 And TLR4 WP5272	2023-04-24	0.019446	0.132665	0	0	4.37117	17.2229	IL6;CREB3L1;CREB3L2;CREB5
Myometrial Relaxation And Contraction Pathways WP289	13/156	0.020127	0.135802	0	0	1.99464	7.79045	IGFBP1;RYR2;RAMP3;IGFBP2;LPAR1;ADCY4;ADCY1;RGS5;IL6;RGS3;MAFF;RAMP1;ATF3
Kennedy Pathway From Sphingolipids WP3933	2023-03-14	0.0213553	0.138023	0	0	5.95668	22.9121	PEMT;CHPT1;PISD
H19 Action Rb E2F1 Signaling And CDK Beta Catenin Activity WP3969	2023-03-14	0.0213553	0.138023	0	0	5.95668	22.9121	CSRP2;CCND1;PMAIP1
Cancer Immunotherapy By CTLA4 Blockade WP4582	2023-03-14	0.0213553	0.138023	0	0	5.95668	22.9121	PIK3CD;PTPN11;PIK3R1
Omega 9 Fatty Acid Synthesis WP4724	2023-03-14	0.0213553	0.138023	0	0	5.95668	22.9121	ELOVL1;ACSL1;FADS1
IL 5 Signaling Pathway WP127	1937-05-01	0.0219291	0.138809	0	0	3.41674	13.0517	STAT5B;STAT3;CSF2RB;PTPN11;PIK3R1
Photodynamic Therapy Induced HIF 1 Survival Signaling WP3614	1937-05-01	0.0219291	0.138809	0	0	3.41674	13.0517	IGFBP1;EDN1;SLC16A1;IGFBP2;PMAIP1
AGE RAGE Pathway WP2324	1966-07-01	0.0252803	0.158389	0	0	2.59668	9.5499	CASP9;STAT5B;SMAD3;INSR;STAT3;ALPL;FOXO1
OSX And miRNAs In Tooth Development WP3971	2023-03-15	0.0258404	0.15866	0	0	5.46	19.9608	ALPL;DKK1;RUNX2
FOXP3 In COVID 19 WP5063	2023-03-15	0.0258404	0.15866	0	0	5.46	19.9608	STAT5B;IL6;STAT3
Mesodermal Commitment Pathway WP2857	12/145	0.0261285	0.158841	0	0	1.9784	7.21072	SMAD1;MEIS1;SMAD3;CSRP2;CCND1;ZNF281;DNMT3B;HMGA2;TCF4;DKK1;LEFTY2;FGFR1
A Network Map Of Macrophage Stimulating Protein MSP Signaling WP5353	1982-08-01	0.0273174	0.16444	0	0	2.36695	8.52155	SMAD1;SMAD3;KDR;ABL1;PDCD4;PIK3R1;HK2;FGFR1
Hippo Signaling Regulation Pathways WP4540	1998-09-01	0.0282365	0.168322	0	0	2.21483	7.9006	TEAD4;NTRK1;PRKAB2;SMAD3;INSR;KDR;CDH24;EPHA2;FGFR1
Folate Metabolism WP176	1968-07-01	0.0292164	0.172489	0	0	2.51128	8.87243	IL6;MTHFD2;SHMT2;INSR;MTR;LDLR;ICAM1
Thymic Stromal Lymphopoietin TSLP Signaling Pathway WP2203	1940-05-01	0.0297503	0.173968	0	0	3.12338	10.9784	STAT5B;STAT3;FYN;PTPN11;GAB2
Major Receptors Targeted By Epinephrine And Norepinephrine WP4589	2023-03-16	0.0307889	0.176489	0	0	5.03974	17.5413	ADCY4;ADCY1;ADRA2C
EGFR Tyrosine Kinase Inhibitor Resistance WP4806	1984-08-01	0.0309903	0.176489	0	0	2.30442	8.00573	IL6;CCND1;PDGFC;STAT3;KDR;PIK3CD;PIK3R1;IGF1
Th17 Cell Differentiation Pathway WP5130	1969-07-01	0.0313312	0.176489	0	0	2.47065	8.55621	PER1;IL6;IL4R;NFIL3;STAT3;IL27RA;RUNX1
Urotensin II Mediated Signaling Pathway WP5158	1969-07-01	0.0313312	0.176489	0	0	2.47065	8.55621	CASP9;IL6;SMAD3;TRPC4;STAT3;PTPN11;ICAM1
Pathogenic Escherichia Coli Infection WP2272	1955-06-01	0.032834	0.183273	0	0	2.67829	9.14982	TUBA3E;KRT18;ROCK2;ABL1;FYN;ARHGEF2
Amino Acid Metabolism In Triple Negative Breast Cancer Cells WP5213	2023-02-07	0.0348983	0.185206	0	0	8.72922	29.2893	PSAT1;PHGDH
Selenium Micronutrient Network WP15	1986-08-01	0.0349878	0.185206	0	0	2.24509	7.52725	IL6;INSR;DIO2;MTR;TXN;LDLR;ALOX15B;ICAM1
Oncostatin M Signaling Pathway WP2374	1956-06-01	0.0354616	0.185206	0	0	2.62459	8.76429	STAT5B;EGR1;PXN;STAT3;PTPN11;PIK3R1
Metabolic Reprogramming In Pancreatic Cancer WP5220	1942-05-01	0.0358271	0.185206	0	0	2.95424	9.83483	SLC7A5;SLC16A1;SOAT1;LDLR;HK2
IL 9 Signaling Pathway WP22	2023-03-17	0.0361967	0.185206	0	0	4.67951	15.5303	STAT5B;STAT3;PIK3R1
NOTCH1 Regulation Of Endothelial Cell Calcification WP3413	2023-03-17	0.0361967	0.185206	0	0	4.67951	15.5303	LPAR1;ALPL;SAT1
Regulation Of Wnt B Catenin Signaling By Small Molecule Compounds WP3664	2023-03-17	0.0361967	0.185206	0	0	4.67951	15.5303	SFRP4;MBOAT1;TCF4
TGF Beta Signaling In Thyroid Cells For Epithelial Mesenchymal Transition WP3859	2023-03-17	0.0361967	0.185206	0	0	4.67951	15.5303	SMAD3;SNAI2;RUNX2
Canonical And Non Canonical TGF B Signaling WP3874	2023-03-17	0.0361967	0.185206	0	0	4.67951	15.5303	SMAD3;LOXL4;LOXL2
miR 509 3P Alteration Of YAP1 ECM Axis WP3967	2023-03-17	0.0361967	0.185206	0	0	4.67951	15.5303	TEAD4;COL5A1;SNAI2
Androgen Receptor Signaling Pathway WP138	1987-08-01	0.0371116	0.188318	0	0	2.21656	7.30096	SMAD3;CCND1;ROCK2;STAT3;PIK3R1;RUNX2;ETV5;FOXO1
Non Small Cell Lung Cancer WP4255	1972-07-01	0.0382831	0.192671	0	0	2.35625	7.68784	CASP9;STAT5B;CCND1;RASSF5;STAT3;PIK3CD;PIK3R1
Nonalcoholic Fatty Liver Disease WP4396	12/154	0.0389788	0.193764	0	0	1.85213	6.00967	SREBF1;PRKAB2;IL6;NDUFA4;INSR;LEPR;EIF2AK3;NDUFA4L2;PIK3CD;IRS2;PIK3R1;BBC3
Hedgehog Signaling Pathway WP4249	1943-05-01	0.0391314	0.193764	0	0	2.87635	9.32176	CCND1;SMURF2;GPR161;GAS1;GLI1
Pre Implantation Embryo WP3527	1958-06-01	0.0411129	0.201947	0	0	2.52338	8.05319	FOXQ1;TEAD4;EGR1;HMGA1;FOSB;ZFP36L2
Nephrogenesis WP5052	2023-03-18	0.0420572	0.203046	0	0	4.36731	13.8388	MEIS1;SIX2;WNT4
Genes Controlling Nephrogenesis WP4823	1944-05-01	0.0426153	0.203046	0	0	2.80245	8.84325	ITGA3;WT1;KDR;ETV4;WNT4
Arrhythmogenic Right Ventricular Cardiomyopathy WP2118	1974-07-01	0.0434383	0.203046	0	0	2.28567	7.16881	CACNG6;RYR2;CACNB2;SGCB;ITGA3;ITGA2;ITGA7
Burn Wound Healing WP5055	1974-07-01	0.0434383	0.203046	0	0	2.28567	7.16881	IL6;SMAD3;IL15;MMP1;SNAI2;ICAM1;FGFR1
Disturbed Pathways In Duchenne Muscular Dystrophy WP5356	1974-07-01	0.0434383	0.203046	0	0	2.28567	7.16881	CASP9;FKBP1A;CACNB2;IL6;SMAD3;SIGMAR1;GLI1
Sudden Infant Death Syndrome SIDS Susceptibility Pathways WP706	12/157	0.0441074	0.203046	0	0	1.81352	5.66024	CHRM2;C4B;C4A;EGR1;RYR2;IL6;KCNJ8;HES1;GPD1L;POU2F2;HDAC9;SPTBN1
MET In Type 1 Papillary Renal Cell Carcinoma WP4205	1959-06-01	0.0441395	0.203046	0	0	2.47564	7.72497	RAP1B;PAK1;STAT3;PIK3CD;PTPN11;PIK3R1
Phase I Biotransformations Non P450 WP136	2023-02-08	0.0451978	0.203046	0	0	7.27397	22.5254	LIPA;CES1
Cell Differentiation Index WP2029	2023-02-08	0.0451978	0.203046	0	0	7.27397	22.5254	STAT3;LEFTY2
Caloric Restriction And Aging WP4191	2023-02-08	0.0451978	0.203046	0	0	7.27397	22.5254	PRKAB2;IGF1
Peroxiredoxin 2 Induced Ovarian Failure WP4873	2023-02-08	0.0451978	0.203046	0	0	7.27397	22.5254	MAPK10;STAR
miRNA Regulation Of Prostate Cancer Signaling Pathways WP3981	1931-04-01	0.0453051	0.203046	0	0	3.23671	10.0155	CASP9;CCND1;CREB3L1;FOXO1
TP53 Network WP1742	2023-03-19	0.0483615	0.2121	0	0	4.09414	12.4014	ABL1;PMAIP1;BBC3
Disorders Of Folate Metabolism And Transport WP4259	2023-03-19	0.0483615	0.2121	0	0	4.09414	12.4014	SHMT2;MTHFD2;MTR
Cholestasis WP5238	2023-03-19	0.0483615	0.2121	0	0	4.09414	12.4014	ABCC4;ATP8B1;LDLR
Development And Heterogeneity Of The ILC Family WP3893	1932-04-01	0.0500463	0.213732	0	0	3.12095	9.34665	IL6;NFIL3;IL15;ZBTB16
Prion Disease Pathway WP3995	1932-04-01	0.0500463	0.213732	0	0	3.12095	9.34665	STAT3;FYN;POU2F2;FGFR1
Envelope Proteins And Their Potential Roles In EDMD Physiopathology WP4535	1946-05-01	0.050126	0.213732	0	0	2.66547	7.97831	SMAD3;TMEM43;ADCY4;ADCY1;TMPO
Chronic Hyperglycemia Impairment Of Neuron Function WP5283	1946-05-01	0.050126	0.213732	0	0	2.66547	7.97831	MMP12;MMP1;MMP3;MMP19;MMP10
lncRNA In Canonical Wnt Signaling And Colorectal Cancer WP4258	1993-08-01	0.0516735	0.21881	0	0	2.05945	6.10175	FOSL1;SFRP4;CCND1;ROR2;DKK1;ATF3;NKD1;WNT4
DYRK1A Involvement Regarding Cell Proliferation In Brain Development WP5180	1962-06-01	0.0540369	0.227052	0	0	2.34264	6.83604	CASP9;CCND1;SPRY2;HES1;GLI1;FOXO1
Fluoropyrimidine Activity WP1601	1933-04-01	0.0550491	0.227052	0	0	3.01318	8.7368	ABCC4;ERCC2;TYMP;CES1
Alpha 6 Beta 4 Signaling Pathway WP244	1933-04-01	0.0550491	0.227052	0	0	3.01318	8.7368	IRS2;LAMB1;PTPN11;PIK3R1
Imatinib And Chronic Myeloid Leukemia WP3640	2023-03-20	0.055099	0.227052	0	0	3.85311	11.1687	SPRED2;ABL1;GAB2
JAK STAT Signaling In The Regulation Of Beta Cells WP5358	1934-04-01	0.0603112	0.246874	0	0	2.91259	8.17923	STAT5B;IL6;STAT3;PRL
G1 To S Cell Cycle Control WP45	1964-06-01	0.0613236	0.248422	0	0	2.26163	6.31353	CDKN1C;WEE1;MCM7;CCND1;CREB3L1;MCM5
Clock Controlled Autophagy In Bone Metabolism WP5205	1980-07-01	0.0614985	0.248422	0	0	2.09715	5.84841	SMAD1;PER1;IL6;RORB;IGF1;DKK1;RUNX2
Cell Differentiation Expanded Index WP2023	2023-03-21	0.0622572	0.249843	0	0	3.63886	10.1032	STAT3;LEFTY2;RUNX2
Wnt Signaling WP428	9/114	0.0634565	0.253002	0	0	1.87575	5.1722	FOSL1;SFRP4;CCND1;ROCK2;PRICKLE2;ROR2;DKK1;NKD1;WNT4
Lipid Particles Composition WP3601	2023-02-10	0.0685601	0.269629	0	0	5.45491	14.6194	APOE;LDLR
Embryonic Stem Cell Pluripotency Pathways WP3931	9/116	0.0692282	0.269629	0	0	1.8405	4.91477	FGF5;SMAD1;MAPK7;STAT3;LIF;PIK3CD;PTPN11;WNT4;FGFR1
Methionine De Novo And Salvage Pathway WP3580	2023-03-22	0.0698224	0.269629	0	0	3.44716	9.17564	CHDH;MTR;TXN
Vitamin D In Inflammatory Diseases WP4482	2023-03-22	0.0698224	0.269629	0	0	3.44716	9.17564	IL6;SMAD3;VDR
Glycerolipids And Glycerophospholipids WP4722	2023-03-22	0.0698224	0.269629	0	0	3.44716	9.17564	PEMT;CHPT1;PISD
Osteoblast Differentiation And Related Diseases WP4787	9/118	0.0753174	0.289031	0	0	1.80654	4.67178	FGF5;MAPK10;SMAD1;MAPK7;PIK3CD;PIK3R1;RUNX2;WNT4;FGFR1
Measles Virus Infection WP4630	10/136	0.0765991	0.2912	0	0	1.73689	4.46236	CASP9;MAPK10;STAT5B;IL6;CCND1;STAT3;EIF2AK3;PIK3CD;PIK3R1;BBC3
Melatonin Metabolism And Effects WP3298	1937-04-01	0.0776228	0.2912	0	0	2.64739	6.76645	PER1;EDN1;APOE;FOXO1
Cancer Immunotherapy By PD 1 Blockade WP4585	2023-03-23	0.0777797	0.2912	0	0	3.27463	8.36299	STAT3;PTPN11;PDCD1LG2
Complement Activation WP545	2023-03-23	0.0777797	0.2912	0	0	3.27463	8.36299	CFD;C4B;C4A
Clear Cell Renal Cell Carcinoma Pathways WP4018	1985-07-01	0.0795915	0.294393	0	0	1.9622	4.96603	ZEB1;SHMT2;PSAT1;STAT3;KDR;PHGDH;HK2
ncRNAs Involved In Wnt Signaling In Hepatocellular Carcinoma WP4336	1985-07-01	0.0795915	0.294393	0	0	1.9622	4.96603	FOSL1;SFRP4;CCND1;ROR2;DKK1;NKD1;WNT4
Cardiac Progenitor Differentiation WP2406	1953-05-01	0.0821245	0.298369	0	0	2.27592	5.6887	KDR;ROR2;IGF1;DKK1;MYLK3
One Carbon Metabolism And Related Pathways WP3940	1953-05-01	0.0821245	0.298369	0	0	2.27592	5.6887	SHMT2;CHDH;PEMT;MTR;CHPT1
NRP1 Triggered Signaling Pathways In Pancreatic Cancer WP5144	1953-05-01	0.0821245	0.298369	0	0	2.27592	5.6887	SMAD3;KDR;PLXNA2;SNAI2;PLXNA4
Amyotrophic Lateral Sclerosis ALS WP2447	1938-04-01	0.0838882	0.300417	0	0	2.56939	6.36764	CASP9;CST3;DERL1;CASP1
PCSK9 Mediated LDL Receptor Degradation WP2846	2023-01-02	0.0858746	0.300417	0	0	21.8027	53.5228	LDLR
Evolocumab Mechanism To Reduce LDL Cholesterol WP3408	2023-01-02	0.0858746	0.300417	0	0	21.8027	53.5228	LDLR
Physiological And Pathological Hypertrophy Of The Heart WP1528	2023-03-24	0.0861131	0.300417	0	0	3.11853	7.64693	EDN1;MYEF2;STAT3
Angiogenesis WP1539	2023-03-24	0.0861131	0.300417	0	0	3.11853	7.64693	SMAD1;KDR;TIMP3
miRNA Regulation Of P53 Pathway In Prostate Cancer WP3982	2023-03-24	0.0861131	0.300417	0	0	3.11853	7.64693	CASP9;PMAIP1;BBC3
Hippocampal Synaptogenesis And Neurogenesis WP5231	2023-03-24	0.0861131	0.300417	0	0	3.11853	7.64693	DIO2;PRL;CAMKK1
Complement System In Neuronal Development And Plasticity WP5090	8/106	0.0944722	0.322103	0	0	1.78503	4.2117	C4B;CFD;CASP9;C4A;PATJ;ATP8B1;MFGE8;MERTK
Hypothesized Pathways In Pathogenesis Of Cardiovascular Disease WP3668	2023-03-25	0.0948059	0.322103	0	0	2.97662	7.0127	SMAD3;LTBP2;RUNX2
Alanine And Aspartate Metabolism WP106	2023-02-12	0.0949522	0.322103	0	0	4.36347	10.2733	PC;ASL
Bone Morphogenic Protein Signaling And Regulation WP1425	2023-02-12	0.0949522	0.322103	0	0	4.36347	10.2733	SMAD1;RUNX2
IL 10 Anti Inflammatory Signaling Pathway WP4495	2023-02-12	0.0949522	0.322103	0	0	4.36347	10.2733	IL6;STAT3
TNF Alpha Signaling Pathway WP231	1989-07-01	0.0960617	0.324076	0	0	1.86609	4.37181	CASP9;PYGL;TXN;TNFRSF1B;NFKBIE;GLUL;BIRC3
PDGF Pathway WP2526	1940-04-01	0.0971308	0.324121	0	0	2.42639	5.65761	PAK1;STAT3;PTPN11;PIK3R1
Bladder Cancer WP2828	1940-04-01	0.0971308	0.324121	0	0	2.42639	5.65761	CCND1;MMP1;PIK3R1;TYMP
MECP2 And Associated Rett Syndrome WP3584	1973-06-01	0.100921	0.333148	0	0	1.9569	4.48799	FGF5;ARHGEF26;PSIP1;NREP;IGF1;FKBP5
Chromosomal And Microsatellite Instability In Colorectal Cancer WP4216	1973-06-01	0.100921	0.333148	0	0	1.9569	4.48799	CASP9;MAPK10;SMAD3;CCND1;PMAIP1;BBC3
Wnt Beta Catenin Signaling Pathway In Leukemia WP3658	2023-03-26	0.103841	0.333511	0	0	2.84706	6.44829	CCND1;ZBTB16;DKK1
Warburg Effect Modulated By Deubiquitinating Enzymes And Their Substrates WP5216	2023-03-26	0.103841	0.333511	0	0	2.84706	6.44829	KDR;FOXO1;HK2
Growth Factors And Hormones In Beta Cell Proliferation WP5385	2023-03-26	0.103841	0.333511	0	0	2.84706	6.44829	INSR;IGF1;FOXO1
EPO Receptor Signaling WP581	2023-03-26	0.103841	0.333511	0	0	2.84706	6.44829	STAT5B;STAT3;IRS2
Glycosaminoglycan Synthesis In Fibroblasts WP5395	1941-04-01	0.104096	0.333511	0	0	2.36069	5.34092	EXTL2;CHST7;CHST11;XYLT1
Proximal Tubule Transport WP4917	1957-05-01	0.10429	0.333511	0	0	2.10041	4.74813	ABCC4;ATP6V0E1;SLC7A8;SLC20A2;SLC4A2
P53 Transcriptional Gene Network WP4963	1991-07-01	0.104952	0.333888	0	0	1.82147	4.10606	PRKAB2;FUCA1;LIF;PMAIP1;SAT1;BBC3;ICAM1
Mammary Gland Development Pathway Puberty Stage 2 Of 4 WP2814	2023-02-13	0.109064	0.338031	0	0	3.96658	8.78922	FOSL1;CCND1
Cell Type Dependent Selectivity Of CCK2R Signaling WP3679	2023-02-13	0.109064	0.338031	0	0	3.96658	8.78922	RYR2;CNR1
EDA Signaling In Hair Follicle Development WP3930	2023-02-13	0.109064	0.338031	0	0	3.96658	8.78922	GLI1;DKK1
Familial Hyperlipidemia Type 3 WP5110	2023-02-13	0.109064	0.338031	0	0	3.96658	8.78922	APOE;LDLR
Ganglio Series Sphingolipid Metabolism WP5299	2023-02-13	0.109064	0.338031	0	0	3.96658	8.78922	NEU3;ST3GAL1
Metabolic Epileptic Disorders WP5355	1992-07-01	0.109557	0.338031	0	0	1.79995	3.98023	PC;SHMT2;PSAT1;ETHE1;PHGDH;ASL;HK2
T Cell Receptor Signaling Pathway WP69	1975-06-01	0.111195	0.339937	0	0	1.89998	4.17325	PAK1;FYN;PTPN11;GAB2;PIK3R1;SH2B3
Splicing Factor NOVA Regulated Synaptic Proteins WP4148	1942-04-01	0.111282	0.339937	0	0	2.29845	5.04666	CADM1;EPB41;ATP2B1;NEO1
Photodynamic Therapy Induced Unfolded Protein Response WP3613	2023-03-27	0.1132	0.342249	0	0	2.72829	5.94385	EIF2AK3;ATF3;BBC3
Intracellular Trafficking Proteins Involved In CMT Neuropathy WP4856	2023-03-27	0.1132	0.342249	0	0	2.72829	5.94385	RAB3B;FIG4;EGR2
Corticotropin Releasing Hormone Signaling Pathway WP2355	1993-07-01	0.114269	0.342249	0	0	1.77892	3.85884	CASP9;RAP1B;FOSL1;STAR;FOSB;TCF4;RAPGEF3
Thyroid Hormones Production And Peripheral Downstream Signaling Effects WP4746	1993-07-01	0.114269	0.342249	0	0	1.77892	3.85884	CASP9;RPS6KA6;NPR1;DIO2;FOXO1;WNT4;FGFR1
Markers Of Kidney Cell Lineage WP5236	1959-05-01	0.116371	0.346855	0	0	2.0224	4.35012	SMAD1;WT1;SIX2;KDR;WNT4
IL6 Signaling Pathway WP364	1943-04-01	0.118683	0.350342	0	0	2.23939	4.77283	IL6;STAT3;PTPN11;PIK3R1
Cholesterol Biosynthesis Pathway In Hepatocytes WP5329	1943-04-01	0.118683	0.350342	0	0	2.23939	4.77283	SREBF1;ACSL1;HSD17B7;LSS
Nanoparticle Mediated Activation Of Receptor Signaling WP2643	2023-03-28	0.122864	0.355695	0	0	2.61902	5.49123	MAPK10;PXN;PIK3CD
Somatic Sex Determination WP4814	2023-02-14	0.123683	0.355695	0	0	3.63584	7.59905	WT1;WNT4
6Q16 Copy Number Variation WP5400	2023-02-14	0.123683	0.355695	0	0	3.63584	7.59905	INSR;LEPR
MAPK Signaling Pathway WP382	15/246	0.125433	0.355695	0	0	1.42142	2.95086	NTRK1;IL1R1;RASGRF2;RASGRF1;DUSP6;FGF5;RAP1B;CACNG6;MAPK10;CACNB2;PAK1;MAPK7;PTPN5;MAP3K4;FGFR1
Heroin Metabolism WP2645	2023-01-03	0.126009	0.355695	0	0	10.9008	22.58	CES1
Vitamins A And D Action Mechanisms WP4342	2023-01-03	0.126009	0.355695	0	0	10.9008	22.58	VDR
Heart Development WP1591	1944-04-01	0.126289	0.355695	0	0	2.1833	4.51763	SMAD1;HAND2;PTPN11;TBX2
Integrated Cancer Pathway WP1971	1944-04-01	0.126289	0.355695	0	0	2.1833	4.51763	CASP9;SMAD3;MMP1;BBC3
Renin Angiotensin Aldosterone System RAAS WP4756	1944-04-01	0.126289	0.355695	0	0	2.1833	4.51763	STAR;CREB3L1;CREB3L2;CREB5
Vasopressin Regulated Water Reabsorption WP5085	1944-04-01	0.126289	0.355695	0	0	2.1833	4.51763	DYNC2LI1;CREB3L1;CREB3L2;CREB5
Cannabinoid Receptor Signaling WP3869	2023-03-29	0.132817	0.369002	0	0	2.51815	5.08361	MAPK10;CNR1;ADCY1
PDGFR Beta Pathway WP3972	2023-03-29	0.132817	0.369002	0	0	2.51815	5.08361	STAT5B;STAT3;PIK3R1
Statin Inhibition Of Cholesterol Production WP430	2023-03-29	0.132817	0.369002	0	0	2.51815	5.08361	SOAT1;APOE;LDLR
Aryl Hydrocarbon Receptor Pathway WP2873	1945-04-01	0.134095	0.369212	0	0	2.12993	4.27947	IGFBP1;SLC7A5;AHRR;HES1
Prostaglandin Synthesis And Regulation WP98	1945-04-01	0.134095	0.369212	0	0	2.12993	4.27947	HSD11B1;ABCC4;EDN1;PRL
miRNAs Involved In DNA Damage Response WP1545	2023-02-15	0.138735	0.373612	0	0	3.35599	6.62871	CCND1;ABL1
Mammary Gland Development Pathway Embryonic Development Stage 1 Of 4 WP2813	2023-02-15	0.138735	0.373612	0	0	3.35599	6.62871	CCND1;ALPL
Cysteine And Methionine Catabolism WP4504	2023-02-15	0.138735	0.373612	0	0	3.35599	6.62871	ETHE1;MTR
Omega 3 Omega 6 Fatty Acid Synthesis WP4723	2023-02-15	0.138735	0.373612	0	0	3.35599	6.62871	ACSL1;FADS1
Pro Survival Signaling Of Neuroprotectin D1 WP5182	2023-02-15	0.138735	0.373612	0	0	3.35599	6.62871	CASP9;BIRC3
T Cell Modulation In Pancreatic Cancer WP5078	1946-04-01	0.142092	0.375321	0	0	2.07911	4.05693	IL6;TNFSF4;CD226;PDCD1LG2
Endometrial Cancer WP4155	1963-05-01	0.142395	0.375321	0	0	1.88253	3.66933	CASP9;CCND1;PIK3CD;PIK3R1;FGFR1
Glycerophospholipid Biosynthetic Pathway WP2533	2023-03-30	0.143038	0.375321	0	0	2.42476	4.71531	PIK3CD;PEMT;CHPT1
Dopaminergic Neurogenesis WP2855	2023-03-30	0.143038	0.375321	0	0	2.42476	4.71531	CDKN1C;STAT3;GLI1
Inflammatory Response Pathway WP453	2023-03-30	0.143038	0.375321	0	0	2.42476	4.71531	IL4R;LAMB1;TNFRSF1B
Familial Partial Lipodystrophy WP5102	2023-03-30	0.143038	0.375321	0	0	2.42476	4.71531	SREBF1;STAT5B;CIDEC
Glioblastoma Signaling Pathways WP2261	1982-06-01	0.151057	0.391124	0	0	1.72435	3.25919	CCND1;PIK3CD;SPRY2;PIK3R1;FOXO1;FGFR1
Ethanol Effects On Histone Modifications WP3996	2023-03-31	0.153509	0.391124	0	0	2.33804	4.38148	HDAC4;MTR;HDAC9
Antiviral And Anti Inflammatory Effects Of Nrf2 On SARS CoV 2 Pathway WP5113	2023-03-31	0.153509	0.391124	0	0	2.33804	4.38148	IL6;MMP1;MMP3
SREBF And miR33 In Cholesterol And Lipid Homeostasis WP2011	2023-02-16	0.154156	0.391124	0	0	3.11611	5.82647	SREBF1;LDLR
Deregulation Of Rab And Rab Effector Genes In Bladder Cancer WP2291	2023-02-16	0.154156	0.391124	0	0	3.11611	5.82647	SYTL5;SYTL4
Classical Pathway Of Steroidogenesis With Glucocorticoid And Mineralocorticoid Metabolism WP4523	2023-02-16	0.154156	0.391124	0	0	3.11611	5.82647	HSD11B1;STAR
Airway Smooth Muscle Cell Contraction WP4962	2023-02-16	0.154156	0.391124	0	0	3.11611	5.82647	PPP1CB;ROCK2
Galanin Receptor Pathway WP4970	2023-02-16	0.154156	0.391124	0	0	3.11611	5.82647	CDKN1C;IL6
Neural Crest Differentiation WP2064	7/101	0.155604	0.393171	0	0	1.62684	3.02665	HDAC4;SMAD1;SNAI2;TCF4;HES1;HDAC9;FGFR1
IL 26 Signaling Pathways WP5347	1948-04-01	0.158628	0.39917	0	0	1.9844	3.65366	IL6;MMP1;STAT3;ICAM1
Hair Follicle Development Organogenesis Part 2 Of 3 WP2839	1932-03-01	0.164212	0.408627	0	0	2.2573	4.07803	CCND1;GLI1;RUNX2
13Q12 12 Copy Number Variation WP5406	1932-03-01	0.164212	0.408627	0	0	2.2573	4.07803	MIPEP;SGCB;SACS
Cocaine Metabolism WP2826	2023-01-04	0.164383	0.408627	0	0	7.26682	13.1207	CES1
Epithelial To Mesenchymal Transition In Colorectal Cancer WP4239	10/160	0.166536	0.410665	0	0	1.45714	2.612	FOXQ1;PAK1;SMAD3;ZEB1;GDF15;COL4A6;SNAI2;PIK3CD;PIK3R1;WNT4
Drug Induction Of Bile Acid Pathway WP2289	2023-02-17	0.169884	0.410665	0	0	2.90822	5.15522	ABCC4;VDR
Degradation Pathway Of Sphingolipids Including Diseases WP4153	2023-02-17	0.169884	0.410665	0	0	2.90822	5.15522	NEU3;LIPA
Cells And Molecules Involved In Local Acute Inflammatory Response WP4493	2023-02-17	0.169884	0.410665	0	0	2.90822	5.15522	IL6;ICAM1
Metabolic Pathway Of LDL HDL And TG Including Diseases WP4522	2023-02-17	0.169884	0.410665	0	0	2.90822	5.15522	APOE;LDLR
MAP3K1 Role In Promoting And Blocking Gonadal Determination WP4872	2023-02-17	0.169884	0.410665	0	0	2.90822	5.15522	MAP3K4;WNT4
Involvement Of Secretase In Neurodegenerative Diseases WP5372	2023-02-17	0.169884	0.410665	0	0	2.90822	5.15522	MAOB;SNCA
Monoamine GPCRs WP58	1933-03-01	0.175128	0.421682	0	0	2.18194	3.80146	CHRM2;HTR1D;ADRA2C
Melanoma WP4685	1968-05-01	0.178072	0.427096	0	0	1.73267	2.98983	PAK1;CCND1;KDR;PIK3CD;PIK3R1
miRNA Regulation Of DNA Damage Response WP1530	1969-05-01	0.185581	0.436455	0	0	1.70551	2.87252	CASP9;CCND1;ABL1;PMAIP1;BBC3
Sterol Regulatory Element Binding Proteins SREBP Signaling WP1982	1969-05-01	0.185581	0.436455	0	0	1.70551	2.87252	SREBF1;PRKAB2;DBI;LSS;LDLR
DNA Damage Response WP707	1969-05-01	0.185581	0.436455	0	0	1.70551	2.87252	CASP9;CCND1;ABL1;PMAIP1;BBC3
Transcription Co Factors SKI And SKIL Protein Partners WP4533	2023-02-18	0.185863	0.436455	0	0	2.72631	4.5877	TEAD4;MERTK
Fatty Acid Transporters WP5061	2023-02-18	0.185863	0.436455	0	0	2.72631	4.5877	ACSL1;DBI
Leukocyte Intrinsic Hippo Pathway Functions WP4542	1934-03-01	0.18624	0.436455	0	0	2.11145	3.54875	TEAD4;RASSF5;FOXO1
Chemokine Signaling Pathway WP3929	10/165	0.189897	0.443334	0	0	1.40977	2.34201	RAP1B;STAT5B;PAK1;ROCK2;PXN;STAT3;ADCY4;PIK3CD;PIK3R1;ADCY1
Vitamin D Receptor Pathway WP2877	11/186	0.195644	0.454403	0	0	1.37365	2.24105	IGFBP1;CCND1;COL13A1;VDR;CLMN;TNFSF4;ID4;TIMP3;LRRC8A;ATP2B1;FOXO1
TCA Cycle Nutrient Use And Invasiveness Of Ovarian Cancer WP2868	2023-01-05	0.201073	0.454403	0	0	5.44983	8.74199	STAT3
Hormonal Control Of Pubertal Growth Spurt WP4194	2023-01-05	0.201073	0.454403	0	0	5.44983	8.74199	IGF1
Tyrosine Metabolism And Related Disorders WP4506	2023-01-05	0.201073	0.454403	0	0	5.44983	8.74199	FAH
SARS CoV 2 Altering Angiogenesis Via NRP1 WP5065	2023-01-05	0.201073	0.454403	0	0	5.44983	8.74199	KDR
Creatine Pathway WP5190	2023-01-05	0.201073	0.454403	0	0	5.44983	8.74199	OAT
Small Ligand GPCRs WP247	2023-02-19	0.202039	0.454403	0	0	2.56581	4.10348	CNR1;LPAR1
Farnesoid X Receptor Pathway WP2879	2023-02-19	0.202039	0.454403	0	0	2.56581	4.10348	IRS2;FKBP5
Overview Of Nanoparticle Effects WP3287	2023-02-19	0.202039	0.454403	0	0	2.56581	4.10348	IL6;PIK3CD
Apoptosis Modulation By HSP70 WP384	2023-02-19	0.202039	0.454403	0	0	2.56581	4.10348	CASP9;MAPK10
Ebola Virus Infection In Host WP4217	8/129	0.206579	0.461551	0	0	1.44398	2.27726	PAK1;CTSL;ITGA3;ITGA2;PIK3CD;PIK3R1;MFGE8;MERTK
Target Of Rapamycin Signaling WP1471	1936-03-01	0.208976	0.461551	0	0	1.98327	3.10488	FKBP1A;PRKAB2;PRR5L
Factors And Pathways Affecting Insulin Like Growth Factor IGF1 Akt Signaling WP3850	1936-03-01	0.208976	0.461551	0	0	1.98327	3.10488	SMAD3;IGF1;FBXO32
Vitamin D Sensitive Calcium Signaling In Depression WP4698	1936-03-01	0.208976	0.461551	0	0	1.98327	3.10488	VDR;ATP2B4;ATP2B1
Enterocyte Cholesterol Metabolism WP5333	1936-03-01	0.208976	0.461551	0	0	1.98327	3.10488	HSD17B7;LDLR;LSS
IL 1 Signaling Pathway WP195	1954-04-01	0.211958	0.464793	0	0	1.74572	2.70826	IL1R1;PELI1;PTPN11;PIK3R1
Hematopoietic Stem Cell Differentiation WP2849	1954-04-01	0.211958	0.464793	0	0	1.74572	2.70826	IL6;FOSB;CD34;RUNX1
Head And Neck Squamous Cell Carcinoma WP4674	1973-05-01	0.216695	0.47274	0	0	1.60484	2.45423	FKBP1A;CCND1;FAT1;PIK3R1;FGFR1
B Cell Receptor Signaling Pathway WP23	1992-06-01	0.217122	0.47274	0	0	1.52304	2.32614	PTPN18;FYN;PTPN11;GAB2;PIK3R1;FOXO1
Ovarian Infertility WP34	1937-03-01	0.220566	0.475094	0	0	1.92484	2.90951	EGR1;SMAD3;VDR
Neovascularisation Processes WP4331	1937-03-01	0.220566	0.475094	0	0	1.92484	2.90951	SMAD1;SMAD3;KDR
Serotonin HTR1 Group And FOS Pathway WP722	1937-03-01	0.220566	0.475094	0	0	1.92484	2.90951	RASGRF1;STAT3;HTR1D
Cardiac Hypertrophic Response WP2795	1955-04-01	0.221298	0.475094	0	0	1.7114	2.58121	HDAC4;MAPK7;IGF1;HDAC9
Sleep Regulation WP3591	1938-03-01	0.232281	0.481725	0	0	1.86975	2.72947	CST3;IL6;STAR
Urea Cycle And Associated Pathways WP4595	2023-02-21	0.234798	0.481725	0	0	2.29548	3.32622	OAT;ASL
Host Pathogen Interaction Of Human Coronaviruses Apoptosis WP4864	2023-02-21	0.234798	0.481725	0	0	2.29548	3.32622	CASP9;BBC3
Pathogenesis Of SARS CoV 2 Mediated By Nsp9 Nsp10 Complex WP4884	2023-02-21	0.234798	0.481725	0	0	2.29548	3.32622	IL6;FYN
Urea Cycle And Metabolism Of Amino Groups WP497	2023-02-21	0.234798	0.481725	0	0	2.29548	3.32622	OAT;ASL
Breast Cancer Pathway WP4262	9/154	0.236093	0.481725	0	0	1.35545	1.95662	FGF5;SFRP4;CCND1;PIK3CD;HES1;PIK3R1;IGF1;WNT4;FGFR1
Metastatic Brain Tumor WP2249	2023-01-06	0.236155	0.481725	0	0	4.35964	6.29212	PIK3R1
Pilocytic Astrocytoma WP2253	2023-01-06	0.236155	0.481725	0	0	4.35964	6.29212	PTPN11
EV Release From Cardiac Cells And Their Functional Effects WP3297	2023-01-06	0.236155	0.481725	0	0	4.35964	6.29212	PRL
Let 7 Inhibition Of ES Cell Reprogramming WP3299	2023-01-06	0.236155	0.481725	0	0	4.35964	6.29212	EGR1
Mir 124 Predicted Interactions With Cell Cycle And Differentiation WP3595	2023-01-06	0.236155	0.481725	0	0	4.35964	6.29212	SIX4
Robo4 And VEGF Signaling Pathways Crosstalk WP3943	2023-01-06	0.236155	0.481725	0	0	4.35964	6.29212	KDR
Somatroph Axis GH And Its Relationship To Dietary Restriction And Aging WP4186	2023-01-06	0.236155	0.481725	0	0	4.35964	6.29212	FOXO1
Metabolism Of Alpha Linolenic Acid WP4586	2023-01-06	0.236155	0.481725	0	0	4.35964	6.29212	FADS1
Linoleic Acid Metabolism Affected By SARS CoV 2 WP4853	2023-01-06	0.236155	0.481725	0	0	4.35964	6.29212	FADS1
Complement System WP2806	1995-06-01	0.238622	0.485146	0	0	1.47147	2.10843	CFD;C4A;ITGA2;LAMB1;TXN;ICAM1
2Q37 Copy Number Variation Syndrome WP5224	8/135	0.242106	0.490605	0	0	1.37533	1.95074	ARL4C;HDAC4;ITPK1;HES1;PRL;DISC1;RAMP1;IL13RA1
Kisspeptin Kisspeptin Receptor System In The Ovary WP4871	1939-03-01	0.244105	0.493028	0	0	1.81771	2.56326	KISS1;STAR;PIK3CD
Fatty Acid Biosynthesis WP357	2023-02-22	0.251296	0.504234	0	0	2.18059	3.01167	PC;ACSL1
NAD Metabolism In Oncogene Induced Senescence And Mitochondrial Dysfunction Associated Senescence WP5046	2023-02-22	0.251296	0.504234	0	0	2.18059	3.01167	IL6;HMGA1
Alzheimer 39 S Disease And miRNA Effects WP2059	14/260	0.253751	0.505855	0	0	1.24334	1.70512	INSR;EIF2AK3;PIK3CD;IRS2;PIK3R1;DKK1;CASP9;MAPK10;SFRP4;TUBA3E;IL6;APOE;WNT4;SNCA
Alzheimer 39 S Disease WP5124	14/260	0.253751	0.505855	0	0	1.24334	1.70512	INSR;EIF2AK3;PIK3CD;IRS2;PIK3R1;DKK1;CASP9;MAPK10;SFRP4;TUBA3E;IL6;APOE;WNT4;SNCA
Neural Crest Cell Migration During Development WP4564	1940-03-01	0.256022	0.50873	0	0	1.76849	2.40956	PAK1;STAT3;PIK3CD
Regulatory Circuits Of The STAT3 Signaling Pathway WP4538	1978-05-01	0.257619	0.510252	0	0	1.49453	2.02699	MAPK10;MAPK7;STAT3;CSF2RB;IL27RA
Nanoparticle Triggered Autophagic Cell Death WP2509	2023-02-23	0.267821	0.514269	0	0	2.07665	2.73585	UVRAG;INSR
Photodynamic Therapy Induced NFE2L2 NRF2 Survival Signaling WP3612	2023-02-23	0.267821	0.514269	0	0	2.07665	2.73585	ABCC4;CES1
NRF2 ARE Regulation WP4357	2023-02-23	0.267821	0.514269	0	0	2.07665	2.73585	INSR;FYN
Common Pathways Underlying Drug Addiction WP2636	1941-03-01	0.268016	0.514269	0	0	1.72186	2.26719	PPP1CB;RAP1B;ADCY1
10Q11 21Q11 23 Copy Number Variation Syndrome WP5352	1960-04-01	0.269418	0.514269	0	0	1.55819	2.04355	SMAD1;VSTM4;RGMB;NEO1
MicroRNA For Targeting Cancer Growth And Vascularization In Glioblastoma WP3593	2023-01-07	0.269698	0.514269	0	0	3.63284	4.76066	HES1
Hypothetical Craniofacial Development Pathway WP3655	2023-01-07	0.269698	0.514269	0	0	3.63284	4.76066	ARHGAP29
Nanomaterial Induced Inflammasome Activation WP3890	2023-01-07	0.269698	0.514269	0	0	3.63284	4.76066	CASP1
mRNA Protein And Metabolite Inducation Pathway By Cyclosporin A WP3953	2023-01-07	0.269698	0.514269	0	0	3.63284	4.76066	SLC7A5
Vitamin B6 Dependent And Responsive Disorders WP4228	2023-01-07	0.269698	0.514269	0	0	3.63284	4.76066	ALPL
Activation Of NLRP3 Inflammasome By SARS CoV 2 WP4876	2023-01-07	0.269698	0.514269	0	0	3.63284	4.76066	CASP1
Acetylcholine Synthesis WP528	2023-01-07	0.269698	0.514269	0	0	3.63284	4.76066	PEMT
Cell Cycle WP179	7/120	0.275024	0.522802	0	0	1.35195	1.74523	CDKN1C;WEE1;SMAD3;CCND1;MCM7;ABL1;MCM5
NRF2 Pathway WP2884	8/141	0.279486	0.529122	0	0	1.31287	1.67365	EGR1;ABCC4;SLC6A9;MAFF;TXN;CES1;EPHA2;SLC2A8
Inflammatory Bowel Disease Signaling WP5198	1942-03-01	0.280073	0.529122	0	0	1.67763	2.13513	IL6;IL4R;STAT3
Wnt Signaling Pathway And Pluripotency WP399	6/101	0.283344	0.532271	0	0	1.3781	1.73792	FOSL1;MAPK10;CCND1;LDLR;NKD1;WNT4
IL1 And Megakaryocytes In Obesity WP2865	2023-02-24	0.28434	0.532271	0	0	1.98215	2.49272	IL1R1;ICAM1
Kallmann Syndrome WP5074	2023-02-24	0.28434	0.532271	0	0	1.98215	2.49272	PTPN11;FGFR1
Neural Crest Cell Migration In Cancer WP4565	1943-03-01	0.292177	0.541773	0	0	1.6356	2.01244	PAK1;STAT3;PIK3CD
3Q29 Copy Number Variation Syndrome WP4906	1963-04-01	0.29912	0.541773	0	0	1.47873	1.78469	DYNC2LI1;STAT5B;PXN;MELTF
Differentiation Of White And Brown Adipocyte WP2895	2023-02-25	0.300821	0.541773	0	0	1.89587	2.27739	SMAD1;CEBPG
Relationship Between Inflammation COX 2 And EGFR WP4483	2023-02-25	0.300821	0.541773	0	0	1.89587	2.27739	MMP1;PIK3CD
Sphingolipid Metabolism Overview WP4725	2023-02-25	0.300821	0.541773	0	0	1.89587	2.27739	CERS6;PLPP3
Mammalian Disorder Of Sexual Development WP4842	2023-02-25	0.300821	0.541773	0	0	1.89587	2.27739	WT1;WNT4
Dual Hijack Model Of Vif In HIV Infection WP3300	2023-01-08	0.301769	0.541773	0	0	3.1137	3.7305	RUNX1
Insulin Signaling In Adipocytes Normal Condition WP3634	2023-01-08	0.301769	0.541773	0	0	3.1137	3.7305	INSR
Insulin Signaling In Adipocytes Diabetic Condition WP3635	2023-01-08	0.301769	0.541773	0	0	3.1137	3.7305	INSR
ApoE And miR 146 In Inflammation And Atherosclerosis WP3926	2023-01-08	0.301769	0.541773	0	0	3.1137	3.7305	APOE
Canonical NF kB Pathway WP4562	2023-01-08	0.301769	0.541773	0	0	3.1137	3.7305	NFKBIE
Ketogenesis And Ketolysis WP4742	2023-01-08	0.301769	0.541773	0	0	3.1137	3.7305	SLC16A1
Glucose Metabolism In Triple Negative Breast Cancer Cells WP5211	2023-01-08	0.301769	0.541773	0	0	3.1137	3.7305	SLC16A1
Effect Of Intestinal Microbiome On Anticoagulant Response Of Vitamin K Antagonists WP5273	2023-01-08	0.301769	0.541773	0	0	3.1137	3.7305	VDR
Male Infertility WP4673	8/145	0.305212	0.546356	0	0	1.27427	1.51224	PSAT1;INSR;ERCC2;HMGA1;PEMT;AHRR;MTR;ETV5
Ferroptosis WP4313	1964-04-01	0.30911	0.551726	0	0	1.454	1.70708	COQ2;ACSL1;CISD1;SAT1
Nephrotic Syndrome WP4758	1945-03-01	0.316474	0.558118	0	0	1.55755	1.79199	COQ2;ITGA3;WT1
TROP2 Regulatory Signaling WP5300	1945-03-01	0.316474	0.558118	0	0	1.55755	1.79199	CCND1;PIK3R1;IGF1
PPAR Alpha Pathway WP2878	2023-02-26	0.317236	0.558118	0	0	1.81678	2.08586	CCND1;DBI
Sphingolipid Metabolism Integrated Pathway WP4726	2023-02-26	0.317236	0.558118	0	0	1.81678	2.08586	CERS6;PLPP3
Cytokines And Inflammatory Response WP530	2023-02-26	0.317236	0.558118	0	0	1.81678	2.08586	IL6;IL15
Microtubule Cytoskeleton Regulation WP2038	1946-03-01	0.32864	0.573355	0	0	1.52125	1.69284	PAK1;STAT3;ABL1
Translation Inhibitors In Chronically Activated PDGFRA Cells WP4566	1946-03-01	0.32864	0.573355	0	0	1.52125	1.69284	MAPK10;PDCD4;PIK3R1
Folate Alcohol And Cancer Pathway Hypotheses WP1589	2023-01-09	0.332434	0.573355	0	0	2.72434	3.00036	MTR
Ethanol Metabolism Production Of ROS By CYP2E1 WP4269	2023-01-09	0.332434	0.573355	0	0	2.72434	3.00036	MAFF
Altered Glycosylation Of MUC1 In Tumor Microenvironment WP4480	2023-01-09	0.332434	0.573355	0	0	2.72434	3.00036	IL6
Urea Cycle And Related Diseases WP4571	2023-01-09	0.332434	0.573355	0	0	2.72434	3.00036	ASL
Biotin Metabolism Including IMDs WP5031	2023-01-09	0.332434	0.573355	0	0	2.72434	3.00036	PC
Regulation Of Actin Cytoskeleton WP51	8/150	0.338037	0.581255	0	0	1.22908	1.33306	CHRM2;FGF5;PAK1;ROCK2;PXN;PIK3CD;PIK3R1;FGFR1
PPAR Signaling Pathway WP3942	1967-04-01	0.339242	0.581255	0	0	1.38455	1.49675	ACSL1;MMP1;DBI;PCK2
Wnt Signaling Pathway WP363	1947-03-01	0.340801	0.581255	0	0	1.4866	1.60026	CCND1;TCF4;ROR2
Mechanoregulation And Pathology Of YAP TAZ Via Hippo And Non Hippo Mechanisms WP4534	1947-03-01	0.340801	0.581255	0	0	1.4866	1.60026	TEAD4;MAPK10;PAK1
T Cell Activation SARS CoV 2 WP5098	1988-05-01	0.343738	0.584605	0	0	1.31378	1.40295	CCND1;PIK3CD;FYN;PIK3R1;IRF2BPL
Calcium Regulation In Cardiac Cells WP536	8/151	0.344669	0.584605	0	0	1.22042	1.29995	CHRM2;FKBP1A;RGS5;RYR2;RGS3;ADCY4;ADCY1;ATP2B1
T Cell Receptor And Co Stimulatory Signaling WP2583	2023-02-28	0.349767	0.586001	0	0	1.67685	1.76152	DYRK2;FYN
Interactions Between Immune Cells And microRNAs In Tumor Microenvironment WP4559	2023-02-28	0.349767	0.586001	0	0	1.67685	1.76152	IL4R;STAT3
Angiotensin II Receptor Type 1 Pathway WP5036	2023-02-28	0.349767	0.586001	0	0	1.67685	1.76152	SMAD3;PTPN11
Interactions Of Natural Killer Cells In Pancreatic Cancer WP5092	2023-02-28	0.349767	0.586001	0	0	1.67685	1.76152	CD226;FOXO1
GPCRs Class A Rhodopsin Like WP455	13/259	0.350264	0.586001	0	0	1.15319	1.20978	CHRM2;P2RY14;HTR1D;GPR63;AVPR1A;GPR3;ADRA2C;CNR1;GPR161;GPER1;P2RY1;ACKR4;F2RL1
Pluripotent Stem Cell Differentiation Pathway WP2848	1948-03-01	0.352946	0.588883	0	0	1.45349	1.51372	IL6;IGF1;DKK1
Vitamin D Metabolism WP1531	2023-01-10	0.361753	0.589168	0	0	2.42151	2.46218	VDR
Trans Sulfuration Pathway WP2333	2023-01-10	0.361753	0.589168	0	0	2.42151	2.46218	MTR
Mammary Gland Development Pathway Involution Stage 4 Of 4 WP2815	2023-01-10	0.361753	0.589168	0	0	2.42151	2.46218	STAT3
Liver X Receptor Pathway WP2874	2023-01-10	0.361753	0.589168	0	0	2.42151	2.46218	SREBF1
Interleukin 1 Induced Activation Of NF kB WP3656	2023-01-10	0.361753	0.589168	0	0	2.42151	2.46218	TIFA
Leptin And Adiponectin WP3934	2023-01-10	0.361753	0.589168	0	0	2.42151	2.46218	LEPR
SARS CoV 2 And COVID 19 Pathway WP4846	2023-01-10	0.361753	0.589168	0	0	2.42151	2.46218	CTSL
Steroid Biosynthesis WP496	2023-01-10	0.361753	0.589168	0	0	2.42151	2.46218	HSD17B7
Acquired Partial Lipodystrophy Barraquer Simons Syndrome WP5104	2023-01-10	0.361753	0.589168	0	0	2.42151	2.46218	CFD
RAS And Bradykinin Pathways In COVID 19 WP4969	2029-02-01	0.365837	0.592675	0	0	1.61466	1.62365	NPR1;VDR
Disorders Of Bile Acid Synthesis And Biliary Transport WP5176	2029-02-01	0.365837	0.592675	0	0	1.61466	1.62365	ABCC4;ATP8B1
Smith Magenis And Potocki Lupski Syndrome Copy Number Variation WP5381	8/155	0.371354	0.60003	0	0	1.18696	1.1758	SREBF1;PER1;RASD1;ITPK1;STAT3;PEMT;ETV5;MYO16
Photodynamic Therapy Induced AP 1 Survival Signaling WP3611	1950-03-01	0.377142	0.601328	0	0	1.39149	1.35689	IL6;CCND1;BMF
Synaptic Signaling Pathways Associated With Autism Spectrum Disorder WP4539	1950-03-01	0.377142	0.601328	0	0	1.39149	1.35689	PRKAB2;PIK3CD;PIK3R1
Sphingolipid Pathway WP1422	1930-02-01	0.381751	0.601328	0	0	1.55691	1.49929	CERS6;SERINC1
Extracellular Vesicle Mediated Signaling In Recipient Cells WP2870	1930-02-01	0.381751	0.601328	0	0	1.55691	1.49929	SMAD3;MFGE8
Oligodendrocyte Specification And Differentiation Leading To Myelin Components For CNS WP4304	1930-02-01	0.381751	0.601328	0	0	1.55691	1.49929	LIF;IGF1
Cell Migration And Invasion Through p75NTR WP4561	1930-02-01	0.381751	0.601328	0	0	1.55691	1.49929	PAK1;STAT3
Autophagy WP4923	1930-02-01	0.381751	0.601328	0	0	1.55691	1.49929	UVRAG;PRKAB2
Serotonin Transporter Activity WP1455	2023-01-11	0.389786	0.601328	0	0	2.17925	2.05319	IL1R1
Iron Metabolism In Placenta WP2007	2023-01-11	0.389786	0.601328	0	0	2.17925	2.05319	MCOLN1
Gene Regulatory Network Modelling Somitogenesis WP2854	2023-01-11	0.389786	0.601328	0	0	2.17925	2.05319	HES1
NAD Metabolism Sirtuins And Aging WP3630	2023-01-11	0.389786	0.601328	0	0	2.17925	2.05319	FOXO1
PTF1A Related Regulatory Pathway WP4147	2023-01-11	0.389786	0.601328	0	0	2.17925	2.05319	HES1
GABA Metabolism Aka GHB WP4157	2023-01-11	0.389786	0.601328	0	0	2.17925	2.05319	MAOB
Alternative Pathway Of Fetal Androgen Synthesis WP4524	2023-01-11	0.389786	0.601328	0	0	2.17925	2.05319	STAR
Autosomal Recessive Osteopetrosis Pathways WP4788	2023-01-11	0.389786	0.601328	0	0	2.17925	2.05319	OSTM1
UDP Derived Sugars Synthesis In Fibroblasts WP5394	2023-01-11	0.389786	0.601328	0	0	2.17925	2.05319	HK2
PAFAH1B1 Copy Number Variation WP5409	2023-01-11	0.389786	0.601328	0	0	2.17925	2.05319	PAFAH1B3
Nucleotide GPCRs WP80	2023-01-11	0.389786	0.601328	0	0	2.17925	2.05319	P2RY1
Tumor Suppressor Activity Of SMARCB1 WP4204	1931-02-01	0.397492	0.61015	0	0	1.50315	1.38678	DPF3;GLI1
16P11 2 Distal Deletion Syndrome WP4950	1931-02-01	0.397492	0.61015	0	0	1.50315	1.38678	INSR;KDR
Extrafollicular And Follicular B Cell Activation By SARS CoV 2 WP5218	1974-04-01	0.409584	0.616004	0	0	1.24564	1.11187	C4A;IL6;MFGE8;FOXO1
Endothelin Pathways WP2197	1932-02-01	0.413044	0.616004	0	0	1.45297	1.28472	EDN1;RAMP1
Pregnane X Receptor Pathway WP2876	1932-02-01	0.413044	0.616004	0	0	1.45297	1.28472	ABCC4;FOXO1
Initiation Of Transcription And Translation Elongation At The HIV 1 LTR WP3414	1932-02-01	0.413044	0.616004	0	0	1.45297	1.28472	HDAC4;HDAC9
PI3K AKT mTOR Signaling Pathway And Therapeutic Opportunities In Prostate Cancer WP3844	1932-02-01	0.413044	0.616004	0	0	1.45297	1.28472	PIK3R1;FOXO1
Monoamine Transport WP727	1932-02-01	0.413044	0.616004	0	0	1.45297	1.28472	IL1R1;FBXO32
Apoptosis Related Network Due To Altered Notch3 In Ovarian Cancer WP2864	1953-03-01	0.413049	0.616004	0	0	1.30779	1.15634	ABL1;APOE;IER3
22Q11 2 Copy Number Variation Syndrome WP4657	6/118	0.416383	0.616004	0	0	1.16788	1.02324	PPP1CB;SREBF1;OAT;HAND2;HES1;FGFR1
SRF And miRs In Smooth Muscle Differentiation And Proliferation WP1991	2023-01-12	0.416589	0.616004	0	0	1.98103	1.7347	MYOCD
Irinotecan Pathway WP229	2023-01-12	0.416589	0.616004	0	0	1.98103	1.7347	CES1
Bile Acids Synthesis And Enterohepatic Circulation WP4389	2023-01-12	0.416589	0.616004	0	0	1.98103	1.7347	LDLR
Biomarkers For Urea Cycle Disorders WP4583	2023-01-12	0.416589	0.616004	0	0	1.98103	1.7347	ASL
Resolvin E1 And Resolvin D1 Signaling Pathways Promoting Inflammation Resolution WP5191	2023-01-12	0.416589	0.616004	0	0	1.98103	1.7347	PIK3CD
TGF Smad Signaling Pathway WP5382	2023-01-12	0.416589	0.616004	0	0	1.98103	1.7347	SMAD3
Enterohepatic Circulation Of Bile Acids WP5396	2023-01-12	0.416589	0.616004	0	0	1.98103	1.7347	ABCC4
Phosphodiesterases In Neuronal Function WP4222	1954-03-01	0.424878	0.616004	0	0	1.28208	1.0974	ADCY4;ADCY1;PDE8A
Notch Signaling Pathway WP61	1954-03-01	0.424878	0.616004	0	0	1.28208	1.0974	STAT3;HES1;PIK3R1
Mammary Gland Development Pathway Pregnancy And Lactation Stage 3 Of 4 WP2817	1933-02-01	0.428394	0.616004	0	0	1.40602	1.19191	CCND1;PRL
BDNF TrkB Signaling WP3676	1933-02-01	0.428394	0.616004	0	0	1.40602	1.19191	ADCY1;GAB2
Resistin As A Regulator Of Inflammation WP4481	1933-02-01	0.428394	0.616004	0	0	1.40602	1.19191	IL6;PIK3CD
Signal Transduction Through IL1R WP4496	1933-02-01	0.428394	0.616004	0	0	1.40602	1.19191	IL6;IL1R1
FBXL10 Enhancement Of MAP ERK Signaling In Diffuse Large B Cell Lymphoma WP4553	1933-02-01	0.428394	0.616004	0	0	1.40602	1.19191	BCOR;DUSP6
Type I Collagen Synthesis In The Context Of Osteogenesis Imperfecta WP4786	1933-02-01	0.428394	0.616004	0	0	1.40602	1.19191	ADAMTS2;CREB3L1
CAMKK2 Pathway WP4874	1933-02-01	0.428394	0.616004	0	0	1.40602	1.19191	HDAC4;ICAM1
Purinergic Signaling WP4900	1933-02-01	0.428394	0.616004	0	0	1.40602	1.19191	P2RY14;P2RY1
Prostaglandin Signaling WP5088	1933-02-01	0.428394	0.616004	0	0	1.40602	1.19191	IL6;CASP1
Cardiomyocyte Signaling Pathways Converging On Titin WP5344	1933-02-01	0.428394	0.616004	0	0	1.40602	1.19191	NPR1;CRYAB
Joubert Syndrome WP4656	1976-04-01	0.42946	0.616095	0	0	1.21091	1.02349	TCTN3;RP2;CETN2;TCTN1
Ganglio Sphingolipid Metabolism WP1423	2023-01-13	0.442216	0.622754	0	0	1.81585	1.48165	ST3GAL1
Dopamine Metabolism WP2436	2023-01-13	0.442216	0.622754	0	0	1.81585	1.48165	MAOB
Estrogen Receptor Pathway WP2881	2023-01-13	0.442216	0.622754	0	0	1.81585	1.48165	STAT3
Krebs Cycle Disorders WP4236	2023-01-13	0.442216	0.622754	0	0	1.81585	1.48165	PCK2
Vitamin B12 Disorders WP4271	2023-01-13	0.442216	0.622754	0	0	1.81585	1.48165	MTR
Methionine Metabolism Leading To Sulfur Amino Acids And Related Disorders WP4292	2023-01-13	0.442216	0.622754	0	0	1.81585	1.48165	MTR
Disorders Of Galactose Metabolism WP5173	2023-01-13	0.442216	0.622754	0	0	1.81585	1.48165	PYGL
Lactate Shuttle In Glial Cells WP5314	2023-01-13	0.442216	0.622754	0	0	1.81585	1.48165	SLC16A1
11P11 2 Copy Number Variation Syndrome WP5348	1956-03-01	0.448276	0.629844	0	0	1.23357	0.989752	C11ORF96;B4GAT1;ITGA3
Riboflavin And CoQ Disorders WP5037	2023-01-14	0.466719	0.649808	0	0	1.67608	1.27722	COQ2
Mineralocorticoid Biosynthesis WP5279	2023-01-14	0.466719	0.649808	0	0	1.67608	1.27722	HSD11B1
Glucocorticoid Biosynthesis WP5280	2023-01-14	0.466719	0.649808	0	0	1.67608	1.27722	HSD11B1
Sulfatase And Aromatase Pathway WP5368	2023-01-14	0.466719	0.649808	0	0	1.67608	1.27722	SLCO4A1
Thyroid Stimulating Hormone TSH Signaling Pathway WP2032	1958-03-01	0.471281	0.651324	0	0	1.18859	0.894179	RAP1B;STAT3;PIK3R1
Complement And Coagulation Cascades WP558	1958-03-01	0.471281	0.651324	0	0	1.18859	0.894179	C4B;CFD;TFPI
Primary Ovarian Insufficiency WP5316	8/170	0.471721	0.651324	0	0	1.0762	0.808623	OSR2;IL6;STAR;WT1;KDR;GPR3;FOXO1;WNT4
Wnt Signaling In Kidney Disease WP4150	1936-02-01	0.473111	0.651324	0	0	1.28176	0.959302	MAPK10;WNT4
Host Pathogen Interaction Of Human Coronaviruses MAPK Signaling WP4877	1936-02-01	0.473111	0.651324	0	0	1.28176	0.959302	MAPK10;MAP3K4
miRNA Role In Immune Response In Sepsis WP4329	1937-02-01	0.487543	0.658534	0	0	1.24508	0.894434	IL6;ICAM1
Genetic Causes Of Porto Sinusoidal Vascular Disease WP5269	1937-02-01	0.487543	0.658534	0	0	1.24508	0.894434	DOCK6;EOGT
Type II Interferon Signaling WP619	1937-02-01	0.487543	0.658534	0	0	1.24508	0.894434	PTPN11;ICAM1
Network Map Of SARS CoV 2 Signaling Pathway WP5115	10/218	0.489318	0.658534	0	0	1.04761	0.748774	CASP9;NTRK1;EGR1;SMAD1;IL6;CTSL;ITGA3;CD226;APOD;FYN
Cholesterol Biosynthesis Pathway WP197	2023-01-15	0.490146	0.658534	0	0	1.55628	1.10971	LSS
GPR40 Pathway WP3958	2023-01-15	0.490146	0.658534	0	0	1.55628	1.10971	PLCL1
Biosynthesis And Regeneration Of Tetrahydrobiopterin And Catabolism Of Phenylalanine WP4156	2023-01-15	0.490146	0.658534	0	0	1.55628	1.10971	MAOB
Biomarkers For Pyrimidine Metabolism Disorders WP4584	2023-01-15	0.490146	0.658534	0	0	1.55628	1.10971	TYMP
COVID 19 Adverse Outcome Pathway WP4891	2023-01-15	0.490146	0.658534	0	0	1.55628	1.10971	IL6
GPCRs Class C Metabotropic Glutamate Pheromone WP501	2023-01-15	0.490146	0.658534	0	0	1.55628	1.10971	GPRC5B
Familial Hyperlipidemia Type 5 WP5112	2023-01-15	0.490146	0.658534	0	0	1.55628	1.10971	LDLR
2Q13 Copy Number Variation Syndrome WP5222	1960-03-01	0.49384	0.662048	0	0	1.14677	0.809093	IL6;IL1R1;MERTK
Overview Of Proinflammatory And Profibrotic Mediators WP5095	6/129	0.501663	0.666793	0	0	1.06282	0.733163	IL6;IL15;MMP1;IL24;MMP3;LIF
TNF Related Weak Inducer Of Apoptosis TWEAK Signaling Pathway WP2036	1938-02-01	0.501724	0.666793	0	0	1.21043	0.834838	TNFRSF12A;BIRC3
Parkinson 39 S Disease Pathway WP2371	1938-02-01	0.501724	0.666793	0	0	1.21043	0.834838	CASP9;SNCA
mBDNF And proBDNF Regulation Of GABA Neurotransmission WP4829	1938-02-01	0.501724	0.666793	0	0	1.21043	0.834838	STAT3;PIK3R1
Quercetin And Nf kB AP 1 Induced Apoptosis WP2435	2023-01-16	0.512546	0.669581	0	0	1.45245	0.970769	MMP1
TCA Cycle And Deficiency Of Pyruvate Dehydrogenase Complex PDHc WP2453	2023-01-16	0.512546	0.669581	0	0	1.45245	0.970769	PC
Interactome Of Polycomb Repressive Complex 2 PRC2 WP2916	2023-01-16	0.512546	0.669581	0	0	1.45245	0.970769	TRIM35
Hedgehog Signaling Pathway WP47	2023-01-16	0.512546	0.669581	0	0	1.45245	0.970769	GLI1
Pathways Of Nucleic Acid Metabolism And Innate Immune Sensing WP4705	2023-01-16	0.512546	0.669581	0	0	1.45245	0.970769	RNASEL
Familial Hyperlipidemia Type 2 WP5109	2023-01-16	0.512546	0.669581	0	0	1.45245	0.970769	LDLR
2Q21 1 Copy Number Variation Syndrome WP5223	2023-01-16	0.512546	0.669581	0	0	1.45245	0.970769	STAT3
ID Signaling Pathway WP53	2023-01-16	0.512546	0.669581	0	0	1.45245	0.970769	SREBF1
Lung Fibrosis WP3624	1963-03-01	0.52675	0.686676	0	0	1.08926	0.698246	EDN1;IL6;IGF1
Microglia Pathogen Phagocytosis Pathway WP3937	1940-02-01	0.529314	0.687101	0	0	1.1466	0.729437	PIK3CD;PIK3R1
Glycogen Synthesis And Degradation WP500	1940-02-01	0.529314	0.687101	0	0	1.1466	0.729437	PYGL;HK2
Mitochondrial Long Chain Fatty Acid Beta Oxidation WP368	2023-01-17	0.533962	0.688091	0	0	1.3616	0.854311	ACSL1
Platelet Mediated Interactions With Vascular And Circulating Cells WP4462	2023-01-17	0.533962	0.688091	0	0	1.3616	0.854311	ICAM1
Glycosaminoglycan Degradation WP4815	2023-01-17	0.533962	0.688091	0	0	1.3616	0.854311	ARSB
Retinoblastoma Gene In Cancer WP2446	1987-04-01	0.534559	0.688091	0	0	1.04982	0.657516	WEE1;MCM7;CCND1;ABL1
Nucleotide Binding Oligomerization Domain NOD Pathway WP1433	1941-02-01	0.542714	0.69509	0	0	1.11714	0.682767	CASP9;CASP1
Bardet Biedl Syndrome WP5234	1988-04-01	0.543646	0.69509	0	0	1.03727	0.63217	DYNC2LI1;RP2;GPR161;PKD1L1
Pathways Affected In Adenoid Cystic Carcinoma WP3651	1965-03-01	0.548017	0.69509	0	0	1.05401	0.633932	MYCN;INSRR;BCOR
Interactions Between LOXL4 And Oxidative Stress Pathway WP3670	2023-01-18	0.554438	0.69509	0	0	1.28144	0.755793	LOXL4
MYD88 Distinct Input Output Pathway WP3877	2023-01-18	0.554438	0.69509	0	0	1.28144	0.755793	TIFA
MFAP5 Effect On Permeability And Motility Of Endothelial Cells Via Cytoskeleton Rearrangement WP4560	2023-01-18	0.554438	0.69509	0	0	1.28144	0.755793	PXN
Proteoglycan Biosynthesis WP4784	2023-01-18	0.554438	0.69509	0	0	1.28144	0.755793	XYLT1
Congenital Generalized Lipodystrophy WP5101	2023-01-18	0.554438	0.69509	0	0	1.28144	0.755793	FYN
Familial Hyperlipidemia Type 1 WP5108	2023-01-18	0.554438	0.69509	0	0	1.28144	0.755793	LDLR
Ulcerative Colitis Signaling WP5174	2023-01-18	0.554438	0.69509	0	0	1.28144	0.755793	IL4R
Cholesterol Synthesis Disorders WP5193	2023-01-18	0.554438	0.69509	0	0	1.28144	0.755793	LSS
Fibrin Complement Receptor 3 Signaling Pathway WP4136	1942-02-01	0.555846	0.69509	0	0	1.08916	0.639622	IL6;RASSF5
Metabolic Reprogramming In Colon Cancer WP4290	1942-02-01	0.555846	0.69509	0	0	1.08916	0.639622	SHMT2;PSAT1
DNA Replication WP466	1942-02-01	0.555846	0.69509	0	0	1.08916	0.639622	MCM7;MCM5
Allograft Rejection WP2328	1990-04-01	0.56154	0.700783	0	0	1.01304	0.584597	C4B;CASP9;C4A;COL5A1
Fas Ligand Pathway And Stress Induction Of Heat Shock Proteins WP314	1943-02-01	0.568707	0.706304	0	0	1.06253	0.599683	CASP9;PAK1
G Protein Signaling Pathways WP35	1991-04-01	0.570342	0.706304	0	0	1.00134	0.562272	AKAP13;ADCY4;ADCY1;PDE8A
Amino Acid Metabolism WP3925	1991-04-01	0.570342	0.706304	0	0	1.00134	0.562272	OAT;PC;FAH;GLUL
Mitochondrial Gene Expression WP391	2023-01-19	0.574016	0.706304	0	0	1.21019	0.671772	MYEF2
LTF Danger Signal Response Pathway WP4478	2023-01-19	0.574016	0.706304	0	0	1.21019	0.671772	IL6
Mitochondrial Fatty Acid Oxidation Disorders WP5123	2023-01-19	0.574016	0.706304	0	0	1.21019	0.671772	ACSL1
Serotonin Receptor 4 6 7 And NR3C Signaling WP734	2023-01-19	0.574016	0.706304	0	0	1.21019	0.671772	EGR1
Nucleotide Excision Repair WP4753	1944-02-01	0.581298	0.711874	0	0	1.03718	0.562663	CETN2;ERCC2
Endoderm Differentiation WP2853	6/140	0.582133	0.711874	0	0	0.97501	0.527535	SMAD3;ZNF281;DNMT3B;TCF4;DKK1;FOXO1
Nanomaterial Induced Apoptosis WP2507	2023-01-20	0.592735	0.711874	0	0	1.14643	0.599594	CASP9
Hematopoietic Stem Cell Gene Regulation By GABP Alpha Beta Complex WP3657	2023-01-20	0.592735	0.711874	0	0	1.14643	0.599594	DNMT3B
BMP Signaling In Eyelid Development WP3927	2023-01-20	0.592735	0.711874	0	0	1.14643	0.599594	SMAD1
Pyrimidine Metabolism And Related Diseases WP4225	2023-01-20	0.592735	0.711874	0	0	1.14643	0.599594	TYMP
15Q13 3 Copy Number Variation Syndrome WP4942	2023-01-20	0.592735	0.711874	0	0	1.14643	0.599594	FYN
Lipid Metabolism In Senescent Cells WP5149	2023-01-20	0.592735	0.711874	0	0	1.14643	0.599594	SLCO2A1
Autophagy In Pancreatic Ductal Adenocarcinoma WP5331	2023-01-20	0.592735	0.711874	0	0	1.14643	0.599594	STAT3
Serotonin Receptor 2 And ELK SRF GATA4 Signaling WP732	2023-01-20	0.592735	0.711874	0	0	1.14643	0.599594	RASGRF1
ATM Signaling In Development And Disease WP3878	1945-02-01	0.593615	0.711874	0	0	1.01301	0.528309	HDAC4;RASGRF1
Glycolysis And Gluconeogenesis WP534	1945-02-01	0.593615	0.711874	0	0	1.01301	0.528309	PC;HK2
15Q25 Copy Number Variation WP5408	1945-02-01	0.593615	0.711874	0	0	1.01301	0.528309	RYR2;PDE8A
1P36 Copy Number Variation Syndrome WP5345	1994-04-01	0.596144	0.713514	0	0	0.967811	0.500622	TNFSF18;SMAD3;TNFSF4;SAMD11
NO cGMP PKG Mediated Neuroprotection WP4008	1946-02-01	0.605659	0.719631	0	0	0.989934	0.49639	CASP9;NPR1
Endoplasmic Reticulum Stress Response In Coronavirus Infection WP4861	1946-02-01	0.605659	0.719631	0	0	0.989934	0.49639	PPP1CB;EIF2AK3
Parkin Ubiquitin Proteasomal System Pathway WP2359	1971-03-01	0.608302	0.719631	0	0	0.960706	0.477551	TUBA3E;CASP1;SNCA
Type II Diabetes Mellitus WP1584	2023-01-21	0.610631	0.719631	0	0	1.08905	0.537189	INSR
STING Pathway In Kawasaki Like Disease And COVID 19 WP4961	2023-01-21	0.610631	0.719631	0	0	1.08905	0.537189	NFKBIE
Glycosphingolipid Metabolism WP5292	2023-01-21	0.610631	0.719631	0	0	1.08905	0.537189	NEU3
17P13 3 YWHAE Copy Number Variation WP5376	2023-01-21	0.610631	0.719631	0	0	1.08905	0.537189	DISC1
7Q11 23 Distal Copy Number Variation WP5401	2023-01-21	0.610631	0.719631	0	0	1.08905	0.537189	TMEM120A
Interleukin 1 IL 1 Structural Pathway WP2637	1947-02-01	0.617431	0.724509	0	0	0.967884	0.466703	MAPK10;IL1R1
Fragile X Syndrome WP4549	5/122	0.625174	0.724509	0	0	0.930332	0.437	SLC16A1;CNR1;FYN;PTPN11;PTPN5
miRNA Targets In ECM And Membrane Receptors WP2911	2023-01-22	0.627743	0.724509	0	0	1.03714	0.482918	COL5A1
PI3K AKT mTOR Vitamin D3 Signaling WP4141	2023-01-22	0.627743	0.724509	0	0	1.03714	0.482918	VDR
Hippo YAP Signaling WP4537	2023-01-22	0.627743	0.724509	0	0	1.03714	0.482918	TEAD4
Progeria Associated Lipodystrophy WP5103	2023-01-22	0.627743	0.724509	0	0	1.03714	0.482918	SMAD3
Familial Hyperlipidemia Type 4 WP5111	2023-01-22	0.627743	0.724509	0	0	1.03714	0.482918	LDLR
Synthesis Of Ceramides And 1 Deoxyceramides WP5194	2023-01-22	0.627743	0.724509	0	0	1.03714	0.482918	CERS6
Pathophysiological Roles Of DUX4 In FSHD1 WP5342	2023-01-22	0.627743	0.724509	0	0	1.03714	0.482918	FBXO32
Energy Metabolism WP1541	1948-02-01	0.62893	0.724509	0	0	0.946794	0.439062	PRKAB2;FOXO1
Exercise Induced Circadian Regulation WP410	1948-02-01	0.62893	0.724509	0	0	0.946794	0.439062	PER1;BTG1
Rett Syndrome Causing Genes WP4312	1948-02-01	0.62893	0.724509	0	0	0.946794	0.439062	TCF4;TBL1X
Eicosanoid Synthesis WP167	2023-01-23	0.644103	0.737834	0	0	0.989945	0.435474	ALOX15B
Kynurenine Pathway And Links To Cell Senescence WP5044	2023-01-23	0.644103	0.737834	0	0	0.989945	0.435474	FOXO1
Estrogen Signaling Pathway WP712	2023-01-23	0.644103	0.737834	0	0	0.989945	0.435474	GPER1
Non Genomic Actions Of 1 25 Dihydroxyvitamin D3 WP4341	1975-03-01	0.645392	0.737935	0	0	0.907143	0.397235	IL6;MAPK7;VDR
Translation Factors WP107	1950-02-01	0.651117	0.741718	0	0	0.907249	0.389269	EEF1A2;EIF2AK3
RANKL RANK Signaling Pathway WP2018	1950-02-01	0.651117	0.741718	0	0	0.907249	0.389269	GAB2;PIK3R1
Follicle Stimulating Hormone FSH Signaling Pathway WP2035	2023-01-24	0.659744	0.74655	0	0	0.946854	0.393799	FOXO1
Triacylglyceride Synthesis WP325	2023-01-24	0.659744	0.74655	0	0	0.946854	0.393799	PLPP3
Estrogen Metabolism WP5276	2023-01-24	0.659744	0.74655	0	0	0.946854	0.393799	HSD17B7
Toll Like Receptor Signaling Pathway WP75	4/102	0.660222	0.74655	0	0	0.888432	0.368858	MAPK10;IL6;PIK3CD;PIK3R1
Copper Homeostasis WP3286	1951-02-01	0.661809	0.746968	0	0	0.888687	0.366831	CCND1;FOXO1
Thyroxine Thyroid Hormone Production WP1981	2023-01-25	0.674699	0.758728	0	0	0.907355	0.357033	RAP1B
S1P Receptor Signal Transduction WP26	2023-01-25	0.674699	0.758728	0	0	0.907355	0.357033	MAPK7
SARS CoV 2 Mitochondrial Chronic Oxidative Stress And Endothelial Dysfunction WP5183	2023-01-26	0.688998	0.77198	0	0	0.871015	0.324468	IL6
Cell Interactions Of The Pancreatic Cancer Microenvironment WP5284	2023-01-26	0.688998	0.77198	0	0	0.871015	0.324468	KDR
DNA IR Double Strand Breaks And Cellular Response Via ATM WP3959	1955-02-01	0.701953	0.77877	0	0	0.821444	0.2907	CASP9;ABL1
Canonical And Non Canonical Notch Signaling WP3845	2023-01-27	0.702669	0.77877	0	0	0.83747	0.295518	HES1
TLR4 Signaling And Tolerance WP3851	2023-01-27	0.702669	0.77877	0	0	0.83747	0.295518	IL6
Intraflagellar Transport Proteins Binding To Dynein WP4532	2023-01-27	0.702669	0.77877	0	0	0.83747	0.295518	DYNC2LI1
1Q21 1 Copy Number Variation Syndrome WP4905	2023-01-27	0.702669	0.77877	0	0	0.83747	0.295518	PRKAB2
7 Oxo C And 7 Beta HC Pathways WP5064	2023-01-27	0.702669	0.77877	0	0	0.83747	0.295518	HSD11B1
5Q35 Copy Number Variation WP5380	4/109	0.710349	0.785864	0	0	0.828898	0.283482	MAPK10;ABL1;PIK3R1;SNCA
Dravet Syndrome WP5200	2023-01-28	0.715739	0.790403	0	0	0.806411	0.269696	PRR5L
Lipid Metabolism Pathway WP3965	2023-01-29	0.728236	0.80132	0	0	0.77757	0.246591	PRKAB2
Selective Expression Of Chemokine Receptors During T Cell Polarization WP4494	2023-01-29	0.728236	0.80132	0	0	0.77757	0.246591	IL4R
GPR143 In Melanocytes And Retinal Pigment Epithelium Cells WP4941	2023-01-30	0.740183	0.811558	0	0	0.750718	0.225859	ADCY4
4P16 3 Copy Number Variation WP5365	2023-01-30	0.740183	0.811558	0	0	0.750718	0.225859	PIK3R1
Oxidative Phosphorylation WP623	1960-02-01	0.746475	0.816997	0	0	0.750433	0.219422	NDUFA4;NDUFA4L2
Constitutive Androstane Receptor Pathway WP2875	2023-01-31	0.751606	0.819691	0	0	0.725656	0.207206	FOXO1
Prostaglandin And Leukotriene Metabolism In Senescence WP5122	2023-01-31	0.751606	0.819691	0	0	0.725656	0.207206	ALOX15B
Modulators Of TCR Signaling And T Cell Activation WP5072	1961-02-01	0.754662	0.821565	0	0	0.737675	0.207644	PIK3R1;SH2B3
IL 17 Signaling Pathway WP2112	1932-01-01	0.762528	0.822933	0	0	0.702211	0.190381	STAT3
Regucalcin In Proximal Tubule Epithelial Kidney Cells WP4838	1932-01-01	0.762528	0.822933	0	0	0.702211	0.190381	CASP9
Mitochondrial Immune Response To SARS CoV 2 WP5038	1932-01-01	0.762528	0.822933	0	0	0.702211	0.190381	CTSL
T Cell Antigen Receptor TCR Pathway During Staphylococcus Aureus Infection WP3863	1962-02-01	0.762621	0.822933	0	0	0.725342	0.196564	PAK1;FYN
TAR Syndrome WP5362	1962-02-01	0.762621	0.822933	0	0	0.725342	0.196564	STAT3;TXN
GPCRs Other WP117	1991-03-01	0.76836	0.826835	0	0	0.741584	0.195405	CHRM2;CNR1;CELSR2
Nuclear Receptors In Lipid Metabolism And Toxicity WP299	1933-01-01	0.772969	0.826835	0	0	0.680231	0.17517	VDR
Oxidative Stress Response WP408	1933-01-01	0.772969	0.826835	0	0	0.680231	0.17517	MAPK10
MAPK Cascade WP422	1933-01-01	0.772969	0.826835	0	0	0.680231	0.17517	MAPK10
Disruption Of Postsynaptic Signaling By CNV WP4875	1933-01-01	0.772969	0.826835	0	0	0.680231	0.17517	RYR2
Fatty Acid Beta Oxidation WP143	1934-01-01	0.782952	0.831718	0	0	0.659583	0.161389	ACSL1
Mitochondrial Complex IV Assembly WP4922	1934-01-01	0.782952	0.831718	0	0	0.659583	0.161389	NDUFA4
Alstrom Syndrome WP5202	1934-01-01	0.782952	0.831718	0	0	0.659583	0.161389	GPR161
Prostaglandin And Leukotriene Metabolism In Senescence WP5321	1934-01-01	0.782952	0.831718	0	0	0.659583	0.161389	ALOX15B
Physico Chemical Features And Toxicity Associated Pathways WP3680	1966-02-01	0.792249	0.83751	0	0	0.679866	0.158327	PAK1;ROCK2
SARS CoV 2 Innate Immunity Evasion And Cell Specific Immune Response WP5039	1966-02-01	0.792249	0.83751	0	0	0.679866	0.158327	IL6;SMAD3
P38 MAPK Signaling Pathway WP400	1935-01-01	0.792497	0.83751	0	0	0.64015	0.148878	RASGRF1
Zinc Homeostasis WP3529	1936-01-01	0.801622	0.845698	0	0	0.621828	0.137497	SLC30A1
Effect Of Progerin On Genes Involved In Hutchinson Gilford Progeria Syndrome WP4320	1937-01-01	0.810347	0.851974	0	0	0.604523	0.127127	SREBF1
Overview Of Interferons Mediated Signaling Pathway WP4558	1937-01-01	0.810347	0.851974	0	0	0.604523	0.127127	PIK3R1
Nuclear Receptors WP170	1938-01-01	0.818688	0.859272	0	0	0.588154	0.117662	VDR
17Q12 Copy Number Variation Syndrome WP5287	3/100	0.820736	0.859952	0	0	0.672459	0.132847	GRB7;RASL10B;DUSP14
Ciliopathies WP4803	6/184	0.823133	0.860994	0	0	0.732296	0.142532	DYNC2LI1;TCTN3;RP2;GPR161;TCTN1;PKD1L1
Immune Infiltration In Pancreatic Cancer WP5285	1939-01-01	0.826662	0.863216	0	0	0.572646	0.109008	IL6
Ciliary Landscape WP4352	7/213	0.83079	0.864702	0	0	0.737976	0.136805	DOCK5;EHD3;WEE1;MCM7;WHRN;NEK7;MCM5
Genes Related To Primary Cilium Development Based On CRISPR WP4536	3/102	0.830903	0.864702	0	0	0.658805	0.122039	DYNC2LI1;TCTN3;TCTN1
ATM Signaling Pathway WP2516	1940-01-01	0.834287	0.866755	0	0	0.557934	0.101085	ABL1
7Q11 23 Copy Number Variation Syndrome WP4932	3/104	0.840571	0.870196	0	0	0.645692	0.11214	CDKN1C;HMGA1;EIF2AK3
NF1 Copy Number Variation Syndrome WP5366	3/104	0.840571	0.870196	0	0	0.645692	0.11214	PER1;INPP5A;ROCK2
Cytosolic DNA Sensing Pathway WP4655	1974-02-01	0.841851	0.870196	0	0	0.604072	0.103992	IL6;CASP1
Nucleotide Excision Repair In Xeroderma Pigmentosum WP5114	1975-02-01	0.847234	0.874172	0	0	0.595765	0.0987652	CETN2;ERCC2
Eukaryotic Transcription Initiation WP405	1942-01-01	0.848545	0.874172	0	0	0.530662	0.0871516	ERCC2
Notch Signaling WP268	1944-01-01	0.861578	0.886112	0	0	0.505927	0.0753779	HES1
Aryl Hydrocarbon Receptor Pathway WP2586	1946-01-01	0.87349	0.896861	0	0	0.48339	0.0653825	AHRR
Pancreatic Cancer Subtypes WP5390	1948-01-01	0.884379	0.906525	0	0	0.462772	0.0568608	KRT15
Phosphoinositides Metabolism WP4971	1949-01-01	0.889467	0.910221	0	0	0.453107	0.0530739	PIK3CD
Synaptic Vesicle Pathway WP2267	1951-01-01	0.898981	0.916901	0	0	0.434937	0.0463178	STX1B
Oxysterols Derived From Cholesterol WP4545	1951-01-01	0.898981	0.916901	0	0	0.434937	0.0463178	HSD11B1
Metapathway Biotransformation Phase I And II WP702	5/184	0.910698	0.927311	0	0	0.60611	0.056698	GSTK1;CHST7;CHST11;CHST10;CHST2
IL 18 Signaling Pathway WP4754	1956-01-01	0.91934	0.934561	0	0	0.395294	0.0332437	PIK3R1
N Glycan Biosynthesis WP5153	1957-01-01	0.922891	0.93662	0	0	0.388215	0.0311518	MGAT5
15Q11Q13 Copy Number Variation WP5407	1958-01-01	0.926286	0.938514	0	0	0.381384	0.0292034	STX1B
Novel Intracellular Components Of RIG I Like Receptor Pathway WP3865	1960-01-01	0.932634	0.943389	0	0	0.368417	0.0256943	MAPK10
Oxidation By Cytochrome P450 WP43	1963-01-01	0.941147	0.949831	0	0	0.350535	0.0212621	CYB5R1
Prader Willi And Angelman Syndrome WP3998	2/102	0.942097	0.949831	0	0	0.434292	0.0259045	KISS1;CCND1
Peptide GPCRs WP24	1972-01-01	0.960762	0.967062	0	0	0.305957	0.0122469	AVPR1A
DNA Repair Pathways Full Network WP4946	2/120	0.970545	0.975311	0	0	0.367696	0.0109931	CETN2;ERCC2
Cytoplasmic Ribosomal Proteins WP477	1988-01-01	0.980923	0.984129	0	0	0.249479	0.0048053	RPS6KA6
Electron Transport Chain OXPHOS System In Mitochondria WP111	1/105	0.991139	0.992756	0	0	0.208512	0.00185593	NDUFA4
mRNA Processing WP411	1/125	0.996407	0.996407	0	0	0.174697	0.000628826	CELF2
