# Supplementary material for: Impaired bone morphogenetic protein (BMP) signaling pathways disrupt decidualization in endometriosis
Source: Commun Biol. 2024 Feb 24;7:227. doi: 10.1038/s42003-024-05898-z (PMC10894266; doi:10.1038/s42003-024-05898-z)
Supplement: Supplementary file 6 — Supplementary Data File 4 [file 42003_2024_5898_MOESM6_ESM.xlsx]

## Sheet: Day0_genelist
	baseMean	log2FoldChange	lfcSE	stat	pvalue	padj	gene_name	description
ENSG00000106483	2006.48	-7.07032	0.492985	-14.3419	1.19792e-46	2.10176e-42	SFRP4	secreted frizzled related protein 4 [Source:HGNC Symbol;Acc:HGNC:10778]
ENSG00000117600	548.89	8.2679	0.655513	12.6129	1.79334e-36	1.57321e-32	PLPPR4	phospholipid phosphatase related 4 [Source:HGNC Symbol;Acc:HGNC:23496]
ENSG00000244280	76.2937	5.0532	0.47621	10.6113	2.64043e-26	1.54421e-22	ECEL1P2	endothelin converting enzyme like 1 pseudogene 2 [Source:HGNC Symbol;Acc:HGNC:14019]
ENSG00000116678	5573.75	2.98537	0.326234	9.15099	5.64132e-20	2.47443e-16	LEPR	leptin receptor [Source:HGNC Symbol;Acc:HGNC:6554]
ENSG00000119946	284.566	3.11195	0.356323	8.73352	2.46872e-18	8.66274e-15	CNNM1	cyclin and CBS domain divalent metal cation transport mediator 1 [Source:HGNC Symbol;Acc:HGNC:102]
ENSG00000167641	316.833	-3.74463	0.446091	-8.39432	4.68588e-17	1.37023e-13	PPP1R14A	protein phosphatase 1 regulatory inhibitor subunit 14A [Source:HGNC Symbol;Acc:HGNC:14871]
ENSG00000095637	1806.32	-3.42051	0.410394	-8.3347	7.7695e-17	1.94737e-13	SORBS1	sorbin and SH3 domain containing 1 [Source:HGNC Symbol;Acc:HGNC:14565]
ENSG00000105855	459.63	1.63523	0.196672	8.3145	9.21397e-17	2.02074e-13	ITGB8	integrin subunit beta 8 [Source:HGNC Symbol;Acc:HGNC:6163]
ENSG00000118515	4840.79	-3.03667	0.373176	-8.13737	4.03954e-16	7.87486e-13	SGK1	serum/glucocorticoid regulated kinase 1 [Source:HGNC Symbol;Acc:HGNC:10810]
ENSG00000162616	850.525	-1.32437	0.165287	-8.01257	1.12333e-15	1.86991e-12	DNAJB4	DnaJ heat shock protein family (Hsp40) member B4 [Source:HGNC Symbol;Acc:HGNC:14886]
ENSG00000162981	89.0016	3.75835	0.46977	8.00039	1.24024e-15	1.86991e-12	LRATD1	LRAT domain containing 1 [Source:HGNC Symbol;Acc:HGNC:20743]
ENSG00000038427	25227.5	-3.72385	0.465679	-7.99661	1.27893e-15	1.86991e-12	VCAN	versican [Source:HGNC Symbol;Acc:HGNC:2464]
ENSG00000134198	288.358	-5.42378	0.681838	-7.95463	1.79661e-15	2.42473e-12	TSPAN2	tetraspanin 2 [Source:HGNC Symbol;Acc:HGNC:20659]
ENSG00000204634	508.646	2.28967	0.288349	7.94063	2.01151e-15	2.52085e-12	TBC1D8	TBC1 domain family member 8 [Source:HGNC Symbol;Acc:HGNC:17791]
ENSG00000076770	113.189	2.20015	0.293003	7.50898	5.959e-14	6.53441e-11	MBNL3	muscleblind like splicing regulator 3 [Source:HGNC Symbol;Acc:HGNC:20564]
ENSG00000196739	1473.25	1.85117	0.246931	7.49672	6.54367e-14	6.75346e-11	COL27A1	collagen type XXVII alpha 1 chain [Source:HGNC Symbol;Acc:HGNC:22986]
ENSG00000176971	1689.04	-4.62953	0.62043	-7.46181	8.5343e-14	8.31858e-11	FIBIN	fin bud initiation factor homolog [Source:HGNC Symbol;Acc:HGNC:33747]
ENSG00000165626	168.135	-2.69908	0.363291	-7.42953	1.08987e-13	1.00641e-10	BEND7	BEN domain containing 7 [Source:HGNC Symbol;Acc:HGNC:23514]
ENSG00000111907	250.071	-5.15054	0.702065	-7.33628	2.19614e-13	1.92213e-10	TPD52L1	TPD52 like 1 [Source:HGNC Symbol;Acc:HGNC:12006]
ENSG00000161544	1063.16	1.76618	0.24095	7.33005	2.30064e-13	1.92213e-10	CYGB	cytoglobin [Source:HGNC Symbol;Acc:HGNC:16505]
ENSG00000188015	53.7858	2.73101	0.375543	7.27215	3.53802e-13	2.7204e-10	S100A3	S100 calcium binding protein A3 [Source:HGNC Symbol;Acc:HGNC:10493]
ENSG00000137033	355.932	-4.19874	0.577457	-7.27108	3.56621e-13	2.7204e-10	IL33	interleukin 33 [Source:HGNC Symbol;Acc:HGNC:16028]
ENSG00000075223	1633.96	-2.79714	0.386776	-7.23194	4.76136e-13	3.48076e-10	SEMA3C	semaphorin 3C [Source:HGNC Symbol;Acc:HGNC:10725]
ENSG00000148219	382.48	2.3734	0.329228	7.20899	5.63683e-13	3.95593e-10	ASTN2	astrotactin 2 [Source:HGNC Symbol;Acc:HGNC:17021]
ENSG00000111817	2538.89	-1.48647	0.206686	-7.19194	6.38779e-13	4.31053e-10	DSE	dermatan sulfate epimerase [Source:HGNC Symbol;Acc:HGNC:21144]
ENSG00000027001	683.538	1.46227	0.204359	7.15541	8.34237e-13	5.421e-10	MIPEP	mitochondrial intermediate peptidase [Source:HGNC Symbol;Acc:HGNC:7104]
ENSG00000196154	1094.48	3.94283	0.557294	7.07496	1.49488e-12	9.15213e-10	S100A4	S100 calcium binding protein A4 [Source:HGNC Symbol;Acc:HGNC:10494]
ENSG00000196782	518.416	1.48064	0.209328	7.07332	1.51275e-12	9.15213e-10	MAML3	mastermind like transcriptional coactivator 3 [Source:HGNC Symbol;Acc:HGNC:16272]
ENSG00000154734	10100.6	3.08774	0.442382	6.9798	2.9559e-12	1.72871e-09	ADAMTS1	ADAM metallopeptidase with thrombospondin type 1 motif 1 [Source:HGNC Symbol;Acc:HGNC:217]
ENSG00000137501	384.676	-2.93563	0.422554	-6.94735	3.72221e-12	2.10665e-09	SYTL2	synaptotagmin like 2 [Source:HGNC Symbol;Acc:HGNC:15585]
ENSG00000118257	6047.48	-2.00161	0.289515	-6.91367	4.72261e-12	2.58932e-09	NRP2	neuropilin 2 [Source:HGNC Symbol;Acc:HGNC:8005]
ENSG00000012171	1189.12	2.03925	0.297964	6.84395	7.70376e-12	4.09583e-09	SEMA3B	semaphorin 3B [Source:HGNC Symbol;Acc:HGNC:10724]
ENSG00000175040	986.475	2.82234	0.414417	6.81039	9.73372e-12	5.02289e-09	CHST2	carbohydrate sulfotransferase 2 [Source:HGNC Symbol;Acc:HGNC:1970]
ENSG00000206190	463.08	-3.04442	0.448448	-6.7888	1.13073e-11	5.66819e-09	ATP10A	ATPase phospholipid transporting 10A (putative) [Source:HGNC Symbol;Acc:HGNC:13542]
ENSG00000077157	4187.47	-2.60545	0.384153	-6.78233	1.1825e-11	5.76302e-09	PPP1R12B	protein phosphatase 1 regulatory subunit 12B [Source:HGNC Symbol;Acc:HGNC:7619]
ENSG00000203805	163.867	-3.88433	0.575636	-6.7479	1.50002e-11	7.11292e-09	PLPP4	phospholipid phosphatase 4 [Source:HGNC Symbol;Acc:HGNC:23531]
ENSG00000134363	934.789	-4.58839	0.681645	-6.73135	1.68091e-11	7.76093e-09	FST	follistatin [Source:HGNC Symbol;Acc:HGNC:3971]
ENSG00000132199	249.416	1.47787	0.220291	6.7087	1.96363e-11	8.8338e-09	ENOSF1	enolase superfamily member 1 [Source:HGNC Symbol;Acc:HGNC:30365]
ENSG00000137124	4106.01	-2.59333	0.387887	-6.68579	2.29683e-11	1.00745e-08	ALDH1B1	aldehyde dehydrogenase 1 family member B1 [Source:HGNC Symbol;Acc:HGNC:407]
ENSG00000146555	129.08	3.2269	0.483816	6.6697	2.56332e-11	1.09691e-08	SDK1	sidekick cell adhesion molecule 1 [Source:HGNC Symbol;Acc:HGNC:19307]
ENSG00000050327	215.038	-1.68553	0.253779	-6.64171	3.10062e-11	1.29525e-08	ARHGEF5	Rho guanine nucleotide exchange factor 5 [Source:HGNC Symbol;Acc:HGNC:13209]
ENSG00000168528	1373.49	1.33261	0.20182	6.60298	4.02977e-11	1.64424e-08	SERINC2	serine incorporator 2 [Source:HGNC Symbol;Acc:HGNC:23231]
ENSG00000143061	244.169	3.34537	0.512059	6.53316	6.43945e-11	2.56773e-08	IGSF3	immunoglobulin superfamily member 3 [Source:HGNC Symbol;Acc:HGNC:5950]
ENSG00000151090	260.024	1.75219	0.269144	6.51023	7.50346e-11	2.92552e-08	THRB	thyroid hormone receptor beta [Source:HGNC Symbol;Acc:HGNC:11799]
ENSG00000066629	1258.02	2.4661	0.379885	6.4917	8.48749e-11	3.23724e-08	EML1	EMAP like 1 [Source:HGNC Symbol;Acc:HGNC:3330]
ENSG00000134250	10499.5	-1.58289	0.245233	-6.45462	1.0849e-10	4.04992e-08	NOTCH2	notch receptor 2 [Source:HGNC Symbol;Acc:HGNC:7882]
ENSG00000123095	723.666	-3.39459	0.531996	-6.38086	1.76098e-10	6.43674e-08	BHLHE41	basic helix-loop-helix family member e41 [Source:HGNC Symbol;Acc:HGNC:16617]
ENSG00000139209	120.786	2.94966	0.464924	6.3444	2.23287e-10	7.99505e-08	SLC38A4	solute carrier family 38 member 4 [Source:HGNC Symbol;Acc:HGNC:14679]
ENSG00000134369	5081.75	-1.51493	0.239643	-6.32164	2.5881e-10	9.08164e-08	NAV1	neuron navigator 1 [Source:HGNC Symbol;Acc:HGNC:15989]
ENSG00000011201	455.62	-3.31732	0.526336	-6.30265	2.92594e-10	9.88118e-08	ANOS1	anosmin 1 [Source:HGNC Symbol;Acc:HGNC:6211]
ENSG00000137266	286.971	-2.84386	0.451226	-6.30251	2.92859e-10	9.88118e-08	SLC22A23	solute carrier family 22 member 23 [Source:HGNC Symbol;Acc:HGNC:21106]
ENSG00000118849	395.444	-4.16401	0.665031	-6.26137	3.81611e-10	1.26328e-07	RARRES1	retinoic acid receptor responder 1 [Source:HGNC Symbol;Acc:HGNC:9867]
ENSG00000086696	443.242	5.6002	0.899884	6.22325	4.86965e-10	1.56516e-07	HSD17B2	hydroxysteroid 17-beta dehydrogenase 2 [Source:HGNC Symbol;Acc:HGNC:5211]
ENSG00000128536	134.472	2.6544	0.42661	6.22207	4.90647e-10	1.56516e-07	CDHR3	cadherin related family member 3 [Source:HGNC Symbol;Acc:HGNC:26308]
ENSG00000106266	1311.48	1.20148	0.194213	6.18642	6.15441e-10	1.9282e-07	SNX8	sorting nexin 8 [Source:HGNC Symbol;Acc:HGNC:14972]
ENSG00000119514	178.182	-5.85881	0.955313	-6.13286	8.63108e-10	2.65601e-07	GALNT12	polypeptide N-acetylgalactosaminyltransferase 12 [Source:HGNC Symbol;Acc:HGNC:19877]
ENSG00000198542	1094.86	-4.49248	0.732852	-6.13014	8.78021e-10	2.65601e-07	ITGBL1	integrin subunit beta like 1 [Source:HGNC Symbol;Acc:HGNC:6164]
ENSG00000112893	4796.25	1.18582	0.194188	6.10657	1.01793e-09	3.02706e-07	MAN2A1	mannosidase alpha class 2A member 1 [Source:HGNC Symbol;Acc:HGNC:6824]
ENSG00000154153	29.0844	3.62359	0.594728	6.09285	1.1092e-09	3.24347e-07	RETREG1	reticulophagy regulator 1 [Source:HGNC Symbol;Acc:HGNC:25964]
ENSG00000126562	543.188	-2.37245	0.39068	-6.07262	1.2584e-09	3.61945e-07	WNK4	WNK lysine deficient protein kinase 4 [Source:HGNC Symbol;Acc:HGNC:14544]
ENSG00000117020	2716.15	-1.12092	0.185038	-6.0578	1.38e-09	3.90517e-07	AKT3	AKT serine/threonine kinase 3 [Source:HGNC Symbol;Acc:HGNC:393]
ENSG00000185920	467.287	2.33483	0.387133	6.03108	1.62866e-09	4.5357e-07	PTCH1	patched 1 [Source:HGNC Symbol;Acc:HGNC:9585]
ENSG00000116675	571.798	3.93322	0.656043	5.99537	2.03027e-09	5.48018e-07	DNAJC6	DnaJ heat shock protein family (Hsp40) member C6 [Source:HGNC Symbol;Acc:HGNC:15469]
ENSG00000132821	76.0392	-3.76155	0.630686	-5.96422	2.45804e-09	6.53429e-07	VSTM2L	V-set and transmembrane domain containing 2 like [Source:HGNC Symbol;Acc:HGNC:16096]
ENSG00000165633	2133.48	1.56468	0.264845	5.90792	3.46461e-09	8.99421e-07	VSTM4	V-set and transmembrane domain containing 4 [Source:HGNC Symbol;Acc:HGNC:26470]
ENSG00000163110	11566.2	-1.67105	0.282897	-5.90691	3.48593e-09	8.99421e-07	PDLIM5	PDZ and LIM domain 5 [Source:HGNC Symbol;Acc:HGNC:17468]
ENSG00000117425	55.3948	2.75109	0.473535	5.80969	6.25874e-09	1.59144e-06	PTCH2	patched 2 [Source:HGNC Symbol;Acc:HGNC:9586]
ENSG00000136630	568.868	2.01303	0.350689	5.74021	9.45614e-09	2.36481e-06	HLX	H2.0 like homeobox [Source:HGNC Symbol;Acc:HGNC:4978]
ENSG00000266524	95.9567	-4.66249	0.812537	-5.73818	9.56976e-09	2.36481e-06	GDF10	growth differentiation factor 10 [Source:HGNC Symbol;Acc:HGNC:4215]
ENSG00000197614	2022.06	-9.32427	1.62864	-5.72517	1.03331e-08	2.51799e-06	MFAP5	microfibril associated protein 5 [Source:HGNC Symbol;Acc:HGNC:29673]
ENSG00000086991	536.556	-2.64709	0.463901	-5.70615	1.15557e-08	2.77733e-06	NOX4	NADPH oxidase 4 [Source:HGNC Symbol;Acc:HGNC:7891]
ENSG00000204291	6334.38	-3.47988	0.611356	-5.69206	1.25514e-08	2.97587e-06	COL15A1	collagen type XV alpha 1 chain [Source:HGNC Symbol;Acc:HGNC:2192]
ENSG00000280143	1531.79	-2.41217	0.426645	-5.65381	1.56929e-08	3.67109e-06		novel transcript
ENSG00000026559	349.759	-2.3591	0.418207	-5.64098	1.6909e-08	3.90353e-06	KCNG1	potassium voltage-gated channel modifier subfamily G member 1 [Source:HGNC Symbol;Acc:HGNC:6248]
ENSG00000156804	1410.45	-1.88151	0.335267	-5.61197	2.00034e-08	4.55792e-06	FBXO32	F-box protein 32 [Source:HGNC Symbol;Acc:HGNC:16731]
ENSG00000117152	3293.26	-2.84534	0.50763	-5.60514	2.08082e-08	4.68051e-06	RGS4	regulator of G protein signaling 4 [Source:HGNC Symbol;Acc:HGNC:10000]
ENSG00000204403	23.3106	6.75076	1.20547	5.60009	2.14239e-08	4.758e-06	CASP12	caspase 12 (gene/pseudogene) [Source:HGNC Symbol;Acc:HGNC:19004]
ENSG00000079257	982.209	-3.02329	0.541997	-5.57806	2.43215e-08	5.33401e-06	LXN	latexin [Source:HGNC Symbol;Acc:HGNC:13347]
ENSG00000151067	1583.84	-1.18465	0.212543	-5.57369	2.494e-08	5.40213e-06	CACNA1C	calcium voltage-gated channel subunit alpha1 C [Source:HGNC Symbol;Acc:HGNC:1390]
ENSG00000260604	178.667	-2.77452	0.499772	-5.55158	2.83103e-08	6.05736e-06		novel transcript
ENSG00000183454	180.105	5.31523	0.959625	5.53886	3.04441e-08	6.43544e-06	GRIN2A	glutamate ionotropic receptor NMDA type subunit 2A [Source:HGNC Symbol;Acc:HGNC:4585]
ENSG00000115414	147861	-2.0074	0.364424	-5.50842	3.6207e-08	7.56252e-06	FN1	fibronectin 1 [Source:HGNC Symbol;Acc:HGNC:3778]
ENSG00000133216	358.288	-2.4283	0.44221	-5.49129	3.99002e-08	8.1401e-06	EPHB2	EPH receptor B2 [Source:HGNC Symbol;Acc:HGNC:3393]
ENSG00000025423	200.45	-2.96951	0.541293	-5.48596	4.11241e-08	8.29337e-06	HSD17B6	hydroxysteroid 17-beta dehydrogenase 6 [Source:HGNC Symbol;Acc:HGNC:23316]
ENSG00000057294	100.912	-5.71765	1.04266	-5.48369	4.16541e-08	8.30479e-06	PKP2	plakophilin 2 [Source:HGNC Symbol;Acc:HGNC:9024]
ENSG00000154380	5556	-1.2548	0.229146	-5.47596	4.35153e-08	8.57839e-06	ENAH	ENAH actin regulator [Source:HGNC Symbol;Acc:HGNC:18271]
ENSG00000176678	180.824	-2.90334	0.53182	-5.45925	4.78158e-08	9.32143e-06	FOXL1	forkhead box L1 [Source:HGNC Symbol;Acc:HGNC:3817]
ENSG00000188921	979.99	1.04648	0.191806	5.45591	4.8722e-08	9.39371e-06	HACD4	3-hydroxyacyl-CoA dehydratase 4 [Source:HGNC Symbol;Acc:HGNC:20920]
ENSG00000232855	52.1778	3.1154	0.574267	5.42501	5.79497e-08	1.10514e-05		novel transcript
ENSG00000214140	50.2716	2.3603	0.436647	5.4055	6.46266e-08	1.21922e-05	PRCD	photoreceptor disc component [Source:HGNC Symbol;Acc:HGNC:32528]
ENSG00000137486	634.928	1.3476	0.249854	5.39354	6.90813e-08	1.2894e-05	ARRB1	arrestin beta 1 [Source:HGNC Symbol;Acc:HGNC:711]
ENSG00000171533	518.617	-1.40195	0.260451	-5.38279	7.33403e-08	1.35448e-05	MAP6	microtubule associated protein 6 [Source:HGNC Symbol;Acc:HGNC:6868]
ENSG00000164687	185.088	3.15482	0.586974	5.37473	7.66988e-08	1.40175e-05	FABP5	fatty acid binding protein 5 [Source:HGNC Symbol;Acc:HGNC:3560]
ENSG00000060718	855.121	-4.02997	0.75045	-5.37007	7.87039e-08	1.42357e-05	COL11A1	collagen type XI alpha 1 chain [Source:HGNC Symbol;Acc:HGNC:2186]
ENSG00000149591	45599.3	-1.60785	0.301455	-5.33364	9.62647e-08	1.72343e-05	TAGLN	transgelin [Source:HGNC Symbol;Acc:HGNC:11553]
ENSG00000058091	1783.68	-1.37859	0.258909	-5.32461	1.01171e-07	1.78897e-05	CDK14	cyclin dependent kinase 14 [Source:HGNC Symbol;Acc:HGNC:8883]
ENSG00000136002	178.696	-4.69838	0.882625	-5.32319	1.01965e-07	1.78897e-05	ARHGEF4	Rho guanine nucleotide exchange factor 4 [Source:HGNC Symbol;Acc:HGNC:684]
ENSG00000224259	56.2511	-7.28615	1.37493	-5.29931	1.16244e-07	1.99951e-05	LINC01133	long intergenic non-protein coding RNA 1133 [Source:HGNC Symbol;Acc:HGNC:49447]
ENSG00000157600	658.119	1.30616	0.248604	5.25398	1.48846e-07	2.51106e-05	TMEM164	transmembrane protein 164 [Source:HGNC Symbol;Acc:HGNC:26217]
ENSG00000112559	106.113	-5.62143	1.07045	-5.25148	1.50883e-07	2.52118e-05	MDFI	MyoD family inhibitor [Source:HGNC Symbol;Acc:HGNC:6967]
ENSG00000198768	1109.43	-3.48073	0.663671	-5.24466	1.56568e-07	2.5915e-05	APCDD1L	APC down-regulated 1 like [Source:HGNC Symbol;Acc:HGNC:26892]
ENSG00000061337	146.503	-2.93838	0.560634	-5.24118	1.59555e-07	2.61625e-05	LZTS1	leucine zipper tumor suppressor 1 [Source:HGNC Symbol;Acc:HGNC:13861]
ENSG00000154736	2465.23	2.46433	0.473159	5.20826	1.90618e-07	3.09666e-05	ADAMTS5	ADAM metallopeptidase with thrombospondin type 1 motif 5 [Source:HGNC Symbol;Acc:HGNC:221]
ENSG00000155011	19.6213	7.23061	1.39949	5.1666	2.38396e-07	3.80242e-05	DKK2	dickkopf WNT signaling pathway inhibitor 2 [Source:HGNC Symbol;Acc:HGNC:2892]
ENSG00000135643	297.862	2.1478	0.416592	5.15564	2.52769e-07	3.99535e-05	KCNMB4	potassium calcium-activated channel subfamily M regulatory beta subunit 4 [Source:HGNC Symbol;Acc:HGNC:6289]
ENSG00000183098	855.634	-4.92431	0.955867	-5.15167	2.5817e-07	4.04429e-05	GPC6	glypican 6 [Source:HGNC Symbol;Acc:HGNC:4454]
ENSG00000261377	24.9609	-4.68279	0.911421	-5.13789	2.77836e-07	4.27071e-05	PDCD6IPP2	PDCD6IP pseudogene 2 [Source:HGNC Symbol;Acc:HGNC:49873]
ENSG00000141448	1195.24	-3.75154	0.730287	-5.13707	2.79053e-07	4.27071e-05	GATA6	GATA binding protein 6 [Source:HGNC Symbol;Acc:HGNC:4174]
ENSG00000052795	1101	-1.75591	0.341851	-5.13648	2.79927e-07	4.27071e-05	FNIP2	folliculin interacting protein 2 [Source:HGNC Symbol;Acc:HGNC:29280]
ENSG00000116183	68.1979	-6.14749	1.19723	-5.13475	2.82514e-07	4.27302e-05	PAPPA2	pappalysin 2 [Source:HGNC Symbol;Acc:HGNC:14615]
ENSG00000107796	25873.1	-3.20258	0.624894	-5.125	2.97535e-07	4.38478e-05	ACTA2	actin alpha 2, smooth muscle [Source:HGNC Symbol;Acc:HGNC:130]
ENSG00000122862	1009.99	-2.06099	0.403322	-5.11004	3.22096e-07	4.67039e-05	SRGN	serglycin [Source:HGNC Symbol;Acc:HGNC:9361]
ENSG00000257335	101.34	-4.32508	0.84677	-5.10774	3.26036e-07	4.68877e-05	MGAM	maltase-glucoamylase [Source:HGNC Symbol;Acc:HGNC:7043]
ENSG00000154277	2351.48	-2.11129	0.413779	-5.10246	3.35265e-07	4.78229e-05	UCHL1	ubiquitin C-terminal hydrolase L1 [Source:HGNC Symbol;Acc:HGNC:12513]
ENSG00000106366	35425.9	-2.59303	0.508461	-5.09975	3.40096e-07	4.80481e-05	SERPINE1	serpin family E member 1 [Source:HGNC Symbol;Acc:HGNC:8583]
ENSG00000120254	3206.71	-1.17525	0.230507	-5.09852	3.4232e-07	4.80481e-05	MTHFD1L	methylenetetrahydrofolate dehydrogenase (NADP+ dependent) 1 like [Source:HGNC Symbol;Acc:HGNC:21055]
ENSG00000159387	8.95893	6.83469	1.34236	5.09153	3.55186e-07	4.94582e-05	IRX6	iroquois homeobox 6 [Source:HGNC Symbol;Acc:HGNC:14675]
ENSG00000130176	9166.34	-2.0503	0.403241	-5.08455	3.68504e-07	5.09087e-05	CNN1	calponin 1 [Source:HGNC Symbol;Acc:HGNC:2155]
ENSG00000137474	101.032	3.06438	0.602871	5.08298	3.71556e-07	5.09293e-05	MYO7A	myosin VIIA [Source:HGNC Symbol;Acc:HGNC:7606]
ENSG00000092421	79.3923	4.41925	0.876303	5.04306	4.58135e-07	6.21986e-05	SEMA6A	semaphorin 6A [Source:HGNC Symbol;Acc:HGNC:10738]
ENSG00000184304	716.465	-1.79035	0.355092	-5.04193	4.60862e-07	6.21986e-05	PRKD1	protein kinase D1 [Source:HGNC Symbol;Acc:HGNC:9407]
ENSG00000143842	732.562	1.27464	0.254199	5.01433	5.32187e-07	7.12765e-05	SOX13	SRY-box transcription factor 13 [Source:HGNC Symbol;Acc:HGNC:11192]
ENSG00000131711	2367.84	-1.27051	0.25348	-5.01226	5.37938e-07	7.15009e-05	MAP1B	microtubule associated protein 1B [Source:HGNC Symbol;Acc:HGNC:6836]
ENSG00000144908	55.7618	5.31689	1.06503	4.99222	5.96902e-07	7.83584e-05	ALDH1L1	aldehyde dehydrogenase 1 family member L1 [Source:HGNC Symbol;Acc:HGNC:3978]
ENSG00000060982	2693.45	-1.9857	0.397799	-4.99171	5.98462e-07	7.83584e-05	BCAT1	branched chain amino acid transaminase 1 [Source:HGNC Symbol;Acc:HGNC:976]
ENSG00000249421	10.2894	6.28544	1.26117	4.98382	6.23414e-07	8.10207e-05	ADAMTS19-AS1	ADAMTS19 antisense RNA 1 [Source:HGNC Symbol;Acc:HGNC:40797]
ENSG00000275793	19.2386	2.57408	0.516667	4.98209	6.29013e-07	8.11473e-05	RIMBP3	RIMS binding protein 3 [Source:HGNC Symbol;Acc:HGNC:29344]
ENSG00000259370	105.144	-3.92699	0.789223	-4.97577	6.49903e-07	8.32303e-05		novel transcript, antisense to TLN2
ENSG00000066583	461.977	1.19469	0.24034	4.97083	6.66656e-07	8.44447e-05	ISOC1	isochorismatase domain containing 1 [Source:HGNC Symbol;Acc:HGNC:24254]
ENSG00000135424	830.147	-2.20299	0.443245	-4.97015	6.69012e-07	8.44447e-05	ITGA7	integrin subunit alpha 7 [Source:HGNC Symbol;Acc:HGNC:6143]
ENSG00000140470	107.151	3.90295	0.792075	4.9275	8.32877e-07	0.000103516	ADAMTS17	ADAM metallopeptidase with thrombospondin type 1 motif 17 [Source:HGNC Symbol;Acc:HGNC:17109]
ENSG00000184678	104	1.65058	0.335592	4.91842	8.72443e-07	0.000105909	H2BC21	H2B clustered histone 21 [Source:HGNC Symbol;Acc:HGNC:4760]
ENSG00000143507	424.848	2.08294	0.423562	4.91767	8.75785e-07	0.000105909	DUSP10	dual specificity phosphatase 10 [Source:HGNC Symbol;Acc:HGNC:3065]
ENSG00000147852	654.574	-2.26666	0.461037	-4.91644	8.8132e-07	0.000105909	VLDLR	very low density lipoprotein receptor [Source:HGNC Symbol;Acc:HGNC:12698]
ENSG00000166741	5526.9	-2.31776	0.473368	-4.89631	9.76508e-07	0.000116264	NNMT	nicotinamide N-methyltransferase [Source:HGNC Symbol;Acc:HGNC:7861]
ENSG00000126803	3157.94	1.46904	0.300082	4.89546	9.80737e-07	0.000116264	HSPA2	heat shock protein family A (Hsp70) member 2 [Source:HGNC Symbol;Acc:HGNC:5235]
ENSG00000102760	2215.44	3.52798	0.721027	4.89299	9.9315e-07	0.000116945	RGCC	regulator of cell cycle [Source:HGNC Symbol;Acc:HGNC:20369]
ENSG00000029534	146.257	3.45055	0.705627	4.89005	1.00811e-06	0.000117916	ANK1	ankyrin 1 [Source:HGNC Symbol;Acc:HGNC:492]
ENSG00000111981	198.558	-2.88806	0.591574	-4.882	1.05017e-06	0.000121419	ULBP1	UL16 binding protein 1 [Source:HGNC Symbol;Acc:HGNC:14893]
ENSG00000158220	25.4243	-2.37243	0.486496	-4.87657	1.07946e-06	0.000122981	ESYT3	extended synaptotagmin 3 [Source:HGNC Symbol;Acc:HGNC:24295]
ENSG00000125354	402.333	-1.86168	0.381868	-4.8752	1.087e-06	0.000123041	SEPTIN6	septin 6 [Source:HGNC Symbol;Acc:HGNC:15848]
ENSG00000178033	501.174	-2.14947	0.441913	-4.86402	1.15027e-06	0.000129368	CALHM5	calcium homeostasis modulator family member 5 [Source:HGNC Symbol;Acc:HGNC:21568]
ENSG00000106333	8202.68	1.5944	0.328734	4.85011	1.23396e-06	0.000137666	PCOLCE	procollagen C-endopeptidase enhancer [Source:HGNC Symbol;Acc:HGNC:8738]
ENSG00000102452	122.291	-3.87473	0.799048	-4.84918	1.23974e-06	0.000137666	NALCN	sodium leak channel, non-selective [Source:HGNC Symbol;Acc:HGNC:19082]
ENSG00000178031	397.433	-4.97784	1.02945	-4.83543	1.32855e-06	0.000145684	ADAMTSL1	ADAMTS like 1 [Source:HGNC Symbol;Acc:HGNC:14632]
ENSG00000204362	20.8028	-3.39214	0.702586	-4.82808	1.37856e-06	0.000150229	LINC02783	long intergenic non-protein coding RNA 2783 [Source:HGNC Symbol;Acc:HGNC:54303]
ENSG00000147614	23.2091	4.87846	1.01354	4.81331	1.48454e-06	0.000160779	ATP6V0D2	ATPase H+ transporting V0 subunit d2 [Source:HGNC Symbol;Acc:HGNC:18266]
ENSG00000005059	212.437	-1.97864	0.411475	-4.80866	1.51945e-06	0.000162787	MCUB	mitochondrial calcium uniporter dominant negative subunit beta [Source:HGNC Symbol;Acc:HGNC:26076]
ENSG00000214100	21.3021	5.27586	1.09722	4.80837	1.52163e-06	0.000162787	PLAC9P1	placenta associated 9 pseudogene 1 [Source:HGNC Symbol;Acc:HGNC:52678]
ENSG00000183346	35.9865	3.76596	0.785415	4.79487	1.62781e-06	0.00017309	CABCOCO1	ciliary associated calcium binding coiled-coil 1 [Source:HGNC Symbol;Acc:HGNC:28678]
ENSG00000183578	122.549	-4.80513	1.00311	-4.79024	1.66586e-06	0.000175015	TNFAIP8L3	TNF alpha induced protein 8 like 3 [Source:HGNC Symbol;Acc:HGNC:20620]
ENSG00000152270	35.0936	2.81139	0.588072	4.7807	1.74689e-06	0.000182435	PDE3B	phosphodiesterase 3B [Source:HGNC Symbol;Acc:HGNC:8779]
ENSG00000067057	3095.76	-1.68902	0.353656	-4.77588	1.7892e-06	0.000185749	PFKP	phosphofructokinase, platelet [Source:HGNC Symbol;Acc:HGNC:8878]
ENSG00000128872	448.372	-1.3057	0.273661	-4.77121	1.83118e-06	0.000188989	TMOD2	tropomodulin 2 [Source:HGNC Symbol;Acc:HGNC:11872]
ENSG00000123096	1283.5	-1.76949	0.371372	-4.76472	1.89113e-06	0.000194034	SSPN	sarcospan [Source:HGNC Symbol;Acc:HGNC:11322]
ENSG00000175115	5586.2	-1.28911	0.270757	-4.76115	1.92492e-06	0.000196353	PACS1	phosphofurin acidic cluster sorting protein 1 [Source:HGNC Symbol;Acc:HGNC:30032]
ENSG00000120949	112.708	-2.84464	0.599852	-4.74223	2.11377e-06	0.000213138	TNFRSF8	TNF receptor superfamily member 8 [Source:HGNC Symbol;Acc:HGNC:11923]
ENSG00000135919	21684.1	-3.87341	0.819019	-4.72933	2.25259e-06	0.000224555	SERPINE2	serpin family E member 2 [Source:HGNC Symbol;Acc:HGNC:8951]
ENSG00000141449	265.35	1.13935	0.241022	4.72717	2.27666e-06	0.000225672	GREB1L	GREB1 like retinoic acid receptor coactivator [Source:HGNC Symbol;Acc:HGNC:31042]
ENSG00000111305	16.9029	3.69208	0.781854	4.72221	2.33301e-06	0.000229959	GSG1	germ cell associated 1 [Source:HGNC Symbol;Acc:HGNC:19716]
ENSG00000141668	101.006	5.12752	1.08622	4.7205	2.35268e-06	0.000230602	CBLN2	cerebellin 2 precursor [Source:HGNC Symbol;Acc:HGNC:1544]
ENSG00000254535	222.872	-1.52523	0.323352	-4.71694	2.39421e-06	0.000233369	PABPC4L	poly(A) binding protein cytoplasmic 4 like [Source:HGNC Symbol;Acc:HGNC:31955]
ENSG00000170571	96.9454	-6.29832	1.33588	-4.71475	2.4201e-06	0.000234589	EMB	embigin [Source:HGNC Symbol;Acc:HGNC:30465]
ENSG00000113657	12243.5	-1.03752	0.220345	-4.7086	2.49422e-06	0.000240446	DPYSL3	dihydropyrimidinase like 3 [Source:HGNC Symbol;Acc:HGNC:3015]
ENSG00000076716	1123.2	-1.93385	0.411265	-4.70221	2.57361e-06	0.000246743	GPC4	glypican 4 [Source:HGNC Symbol;Acc:HGNC:4452]
ENSG00000014257	39.0124	4.43639	0.943934	4.6999	2.60294e-06	0.000247957	ACP3	acid phosphatase 3 [Source:HGNC Symbol;Acc:HGNC:125]
ENSG00000135698	472.318	1.45994	0.310907	4.69574	2.65649e-06	0.000250581	MPHOSPH6	M-phase phosphoprotein 6 [Source:HGNC Symbol;Acc:HGNC:7214]
ENSG00000175229	14.5941	-4.21003	0.898471	-4.68578	2.78898e-06	0.000260973	GAL3ST3	galactose-3-O-sulfotransferase 3 [Source:HGNC Symbol;Acc:HGNC:24144]
ENSG00000110693	285.382	3.64765	0.778684	4.68439	2.80801e-06	0.000260973	SOX6	SRY-box transcription factor 6 [Source:HGNC Symbol;Acc:HGNC:16421]
ENSG00000119943	352.417	1.07606	0.229724	4.68415	2.81128e-06	0.000260973	PYROXD2	pyridine nucleotide-disulphide oxidoreductase domain 2 [Source:HGNC Symbol;Acc:HGNC:23517]
ENSG00000116133	2103.11	1.76621	0.377433	4.67953	2.87535e-06	0.000265516	DHCR24	24-dehydrocholesterol reductase [Source:HGNC Symbol;Acc:HGNC:2859]
ENSG00000070961	3492.89	1.03677	0.222073	4.66859	3.03273e-06	0.000278582	ATP2B1	ATPase plasma membrane Ca2+ transporting 1 [Source:HGNC Symbol;Acc:HGNC:814]
ENSG00000127328	83.0725	-1.88353	0.403555	-4.66735	3.05112e-06	0.000278812	RAB3IP	RAB3A interacting protein [Source:HGNC Symbol;Acc:HGNC:16508]
ENSG00000167034	44.7859	-2.67477	0.573458	-4.66429	3.09683e-06	0.000281522	NKX3-1	NK3 homeobox 1 [Source:HGNC Symbol;Acc:HGNC:7838]
ENSG00000113248	40.6793	1.83218	0.394719	4.64173	3.45509e-06	0.000312472	PCDHB15	protocadherin beta 15 [Source:HGNC Symbol;Acc:HGNC:8686]
ENSG00000091490	861.542	-4.222	0.910817	-4.6354	3.56254e-06	0.000320537	SEL1L3	SEL1L family member 3 [Source:HGNC Symbol;Acc:HGNC:29108]
ENSG00000147408	152.277	-4.35199	0.94183	-4.62078	3.82296e-06	0.000342213	CSGALNACT1	chondroitin sulfate N-acetylgalactosaminyltransferase 1 [Source:HGNC Symbol;Acc:HGNC:24290]
ENSG00000091972	869.223	-3.3979	0.737173	-4.60937	4.03899e-06	0.000359716	CD200	CD200 molecule [Source:HGNC Symbol;Acc:HGNC:7203]
ENSG00000183780	241.385	4.40467	0.956366	4.60563	4.11215e-06	0.000364382	SLC35F3	solute carrier family 35 member F3 [Source:HGNC Symbol;Acc:HGNC:23616]
ENSG00000230563	7.73861	6.62446	1.44279	4.59144	4.40204e-06	0.00038431		novel transcript
ENSG00000164574	3055.54	-2.05528	0.447636	-4.5914	4.40276e-06	0.00038431	GALNT10	polypeptide N-acetylgalactosaminyltransferase 10 [Source:HGNC Symbol;Acc:HGNC:19873]
ENSG00000135636	547.941	-3.44423	0.750534	-4.58905	4.45276e-06	0.000386751	DYSF	dysferlin [Source:HGNC Symbol;Acc:HGNC:3097]
ENSG00000145934	308.352	-3.84482	0.838096	-4.58757	4.48444e-06	0.000387543	TENM2	teneurin transmembrane protein 2 [Source:HGNC Symbol;Acc:HGNC:29943]
ENSG00000134259	32.634	-3.99525	0.871133	-4.58627	4.51242e-06	0.000387543	NGF	nerve growth factor [Source:HGNC Symbol;Acc:HGNC:7808]
ENSG00000141127	452.84	1.27461	0.277963	4.58554	4.52815e-06	0.000387543	PRPSAP2	phosphoribosyl pyrophosphate synthetase associated protein 2 [Source:HGNC Symbol;Acc:HGNC:9467]
ENSG00000110427	441.744	-3.82564	0.836599	-4.57285	4.81127e-06	0.000409775	KIAA1549L	KIAA1549 like [Source:HGNC Symbol;Acc:HGNC:24836]
ENSG00000165617	1405.14	-3.40928	0.74652	-4.56689	4.95007e-06	0.00041956	DACT1	dishevelled binding antagonist of beta catenin 1 [Source:HGNC Symbol;Acc:HGNC:17748]
ENSG00000137507	3503.61	-2.77195	0.608177	-4.5578	5.16931e-06	0.000436037	LRRC32	leucine rich repeat containing 32 [Source:HGNC Symbol;Acc:HGNC:4161]
ENSG00000146072	4478.49	2.01963	0.445297	4.53545	5.748e-06	0.000480232	TNFRSF21	TNF receptor superfamily member 21 [Source:HGNC Symbol;Acc:HGNC:13469]
ENSG00000147862	573.304	-2.01607	0.446066	-4.51967	6.19355e-06	0.000514671	NFIB	nuclear factor I B [Source:HGNC Symbol;Acc:HGNC:7785]
ENSG00000168621	55.1751	-4.28129	0.947439	-4.51881	6.21889e-06	0.000514671	GDNF	glial cell derived neurotrophic factor [Source:HGNC Symbol;Acc:HGNC:4232]
ENSG00000167642	101.865	-3.03525	0.673126	-4.50919	6.50764e-06	0.00053604	SPINT2	serine peptidase inhibitor, Kunitz type 2 [Source:HGNC Symbol;Acc:HGNC:11247]
ENSG00000124493	17.3386	3.21395	0.715657	4.49091	7.09209e-06	0.000581452	GRM4	glutamate metabotropic receptor 4 [Source:HGNC Symbol;Acc:HGNC:4596]
ENSG00000251442	18.3219	2.34184	0.521797	4.48803	7.18849e-06	0.000584379	LINC01094	long intergenic non-protein coding RNA 1094 [Source:HGNC Symbol;Acc:HGNC:49219]
ENSG00000188613	180.002	2.85379	0.635891	4.48785	7.19441e-06	0.000584379	NANOS1	nanos C2HC-type zinc finger 1 [Source:HGNC Symbol;Acc:HGNC:23044]
ENSG00000171621	2501.38	-1.65479	0.369528	-4.47813	7.52997e-06	0.000608817	SPSB1	splA/ryanodine receptor domain and SOCS box containing 1 [Source:HGNC Symbol;Acc:HGNC:30628]
ENSG00000137675	35.234	4.64584	1.03975	4.46822	7.88741e-06	0.000633392	MMP27	matrix metallopeptidase 27 [Source:HGNC Symbol;Acc:HGNC:14250]
ENSG00000102466	36.8148	-4.59518	1.02853	-4.46771	7.90611e-06	0.000633392	FGF14	fibroblast growth factor 14 [Source:HGNC Symbol;Acc:HGNC:3671]
ENSG00000283154	202.707	-1.1772	0.263944	-4.46005	8.19404e-06	0.000653475	IQCJ-SCHIP1	IQCJ-SCHIP1 readthrough [Source:HGNC Symbol;Acc:HGNC:38842]
ENSG00000021645	707.008	-1.97911	0.444602	-4.45142	8.53034e-06	0.000677216	NRXN3	neurexin 3 [Source:HGNC Symbol;Acc:HGNC:8010]
ENSG00000169129	319.065	2.19903	0.494367	4.44817	8.66039e-06	0.000682438	AFAP1L2	actin filament associated protein 1 like 2 [Source:HGNC Symbol;Acc:HGNC:25901]
ENSG00000155760	1753.34	-2.14123	0.48141	-4.44784	8.6739e-06	0.000682438	FZD7	frizzled class receptor 7 [Source:HGNC Symbol;Acc:HGNC:4045]
ENSG00000169174	66.0104	4.74661	1.06888	4.44073	8.96534e-06	0.000702218	PCSK9	proprotein convertase subtilisin/kexin type 9 [Source:HGNC Symbol;Acc:HGNC:20001]
ENSG00000068831	350.13	2.03948	0.45946	4.43886	9.04369e-06	0.000703608	RASGRP2	RAS guanyl releasing protein 2 [Source:HGNC Symbol;Acc:HGNC:9879]
ENSG00000226953	24.6931	3.81312	0.859123	4.43839	9.06329e-06	0.000703608	NCKAP5-AS2	NCKAP5 antisense RNA 2 [Source:HGNC Symbol;Acc:HGNC:54065]
ENSG00000144218	1134.53	2.00003	0.450728	4.43734	9.10786e-06	0.000703953	AFF3	AF4/FMR2 family member 3 [Source:HGNC Symbol;Acc:HGNC:6473]
ENSG00000164379	110.696	4.36716	0.984413	4.43631	9.15122e-06	0.000704203	FOXQ1	forkhead box Q1 [Source:HGNC Symbol;Acc:HGNC:20951]
ENSG00000066468	173.458	-5.12763	1.16003	-4.42026	9.85802e-06	0.000755279	FGFR2	fibroblast growth factor receptor 2 [Source:HGNC Symbol;Acc:HGNC:3689]
ENSG00000197943	48.4358	3.09417	0.700187	4.41905	9.91343e-06	0.000756222	PLCG2	phospholipase C gamma 2 [Source:HGNC Symbol;Acc:HGNC:9066]
ENSG00000170743	35.5533	5.2974	1.1992	4.41747	9.98648e-06	0.000758497	SYT9	synaptotagmin 9 [Source:HGNC Symbol;Acc:HGNC:19265]
ENSG00000160712	571.808	2.59522	0.588017	4.4135	1.01711e-05	0.000769189	IL6R	interleukin 6 receptor [Source:HGNC Symbol;Acc:HGNC:6019]
ENSG00000116396	305.82	-1.88552	0.427857	-4.40689	1.04866e-05	0.000789643	KCNC4	potassium voltage-gated channel subfamily C member 4 [Source:HGNC Symbol;Acc:HGNC:6236]
ENSG00000016391	133.985	2.63599	0.598355	4.40539	1.05592e-05	0.000791715	CHDH	choline dehydrogenase [Source:HGNC Symbol;Acc:HGNC:24288]
ENSG00000163531	1015.57	-4.07027	0.926033	-4.39538	1.10577e-05	0.000825133	NFASC	neurofascin [Source:HGNC Symbol;Acc:HGNC:29866]
ENSG00000133019	16.1642	4.81589	1.09587	4.39457	1.1099e-05	0.000825133	CHRM3	cholinergic receptor muscarinic 3 [Source:HGNC Symbol;Acc:HGNC:1952]
ENSG00000124126	1938.22	3.02074	0.68793	4.39105	1.12804e-05	0.00083508	PREX1	phosphatidylinositol-3,4,5-trisphosphate dependent Rac exchange factor 1 [Source:HGNC Symbol;Acc:HGNC:32594]
ENSG00000125864	96.1127	1.93653	0.441578	4.38547	1.15738e-05	0.000853201	BFSP1	beaded filament structural protein 1 [Source:HGNC Symbol;Acc:HGNC:1040]
ENSG00000113361	377.947	-4.15226	0.951252	-4.36504	1.27098e-05	0.000929141	CDH6	cadherin 6 [Source:HGNC Symbol;Acc:HGNC:1765]
ENSG00000106772	856.769	-3.27138	0.754512	-4.33575	1.45262e-05	0.00105752	PRUNE2	prune homolog 2 with BCH domain [Source:HGNC Symbol;Acc:HGNC:25209]
ENSG00000115419	5120.93	-1.35594	0.312895	-4.33353	1.46737e-05	0.00106384	GLS	glutaminase [Source:HGNC Symbol;Acc:HGNC:4331]
ENSG00000103257	3372.19	-2.23231	0.515405	-4.33118	1.48315e-05	0.00107086	SLC7A5	solute carrier family 7 member 5 [Source:HGNC Symbol;Acc:HGNC:11063]
ENSG00000184232	2231.69	1.21961	0.282057	4.32398	1.53237e-05	0.00110044	OAF	out at first homolog [Source:HGNC Symbol;Acc:HGNC:28752]
ENSG00000173926	128.042	-2.97366	0.687812	-4.32337	1.53666e-05	0.00110044	MARCHF3	membrane associated ring-CH-type finger 3 [Source:HGNC Symbol;Acc:HGNC:28728]
ENSG00000162878	531.007	-3.21025	0.7431	-4.32007	1.55978e-05	0.00111245	PKDCC	protein kinase domain containing, cytoplasmic [Source:HGNC Symbol;Acc:HGNC:25123]
ENSG00000139083	845.213	-1.01656	0.23539	-4.31862	1.57005e-05	0.00111524	ETV6	ETS variant transcription factor 6 [Source:HGNC Symbol;Acc:HGNC:3495]
ENSG00000158008	501.144	-3.02796	0.701688	-4.31526	1.59418e-05	0.00112782	EXTL1	exostosin like glycosyltransferase 1 [Source:HGNC Symbol;Acc:HGNC:3515]
ENSG00000152127	5682.22	1.50387	0.348878	4.31059	1.62822e-05	0.00114719	MGAT5	alpha-1,6-mannosylglycoprotein 6-beta-N-acetylglucosaminyltransferase [Source:HGNC Symbol;Acc:HGNC:7049]
ENSG00000248334	84.7587	-1.81244	0.420548	-4.30972	1.63465e-05	0.00114719	WHAMMP2	WAS protein homolog associated with actin, golgi membranes and microtubules pseudogene 2 [Source:HGNC Symbol;Acc:HGNC:32360]
ENSG00000240024	98.8357	1.12718	0.261615	4.30856	1.64323e-05	0.00114863	LINC00888	long intergenic non-protein coding RNA 888 [Source:HGNC Symbol;Acc:HGNC:48575]
ENSG00000171877	52.8517	-1.77786	0.413713	-4.29732	1.72873e-05	0.0012036	FRMD5	FERM domain containing 5 [Source:HGNC Symbol;Acc:HGNC:28214]
ENSG00000099337	709.576	-1.55757	0.363629	-4.28339	1.84065e-05	0.00127645	KCNK6	potassium two pore domain channel subfamily K member 6 [Source:HGNC Symbol;Acc:HGNC:6281]
ENSG00000251320	25.4083	-7.9453	1.85666	-4.27936	1.87433e-05	0.00129075		novel transcript
ENSG00000008394	2113.95	-1.7371	0.405944	-4.27916	1.87599e-05	0.00129075	MGST1	microsomal glutathione S-transferase 1 [Source:HGNC Symbol;Acc:HGNC:7061]
ENSG00000160013	264.614	-1.99736	0.468701	-4.26147	2.03088e-05	0.00139186	PTGIR	prostaglandin I2 receptor [Source:HGNC Symbol;Acc:HGNC:9602]
ENSG00000159216	3563.87	-1.45419	0.342011	-4.25186	2.12e-05	0.00144729	RUNX1	RUNX family transcription factor 1 [Source:HGNC Symbol;Acc:HGNC:10471]
ENSG00000270629	338.577	-1.57329	0.372559	-4.22293	2.41147e-05	0.00163989	NBPF14	NBPF member 14 [Source:HGNC Symbol;Acc:HGNC:25232]
ENSG00000111052	53.5907	3.23395	0.766303	4.22019	2.44092e-05	0.00165351	LIN7A	lin-7 homolog A, crumbs cell polarity complex component [Source:HGNC Symbol;Acc:HGNC:17787]
ENSG00000006210	74.5625	2.65264	0.629424	4.2144	2.50446e-05	0.00169003	CX3CL1	C-X3-C motif chemokine ligand 1 [Source:HGNC Symbol;Acc:HGNC:10647]
ENSG00000183087	9339.15	-1.93731	0.460013	-4.21143	2.53757e-05	0.00170581	GAS6	growth arrest specific 6 [Source:HGNC Symbol;Acc:HGNC:4168]
ENSG00000141068	1127.16	-1.14114	0.271113	-4.20908	2.56407e-05	0.00171705	KSR1	kinase suppressor of ras 1 [Source:HGNC Symbol;Acc:HGNC:6465]
ENSG00000197415	63.4473	-2.74687	0.65353	-4.20313	2.63254e-05	0.0017526	VEPH1	ventricular zone expressed PH domain containing 1 [Source:HGNC Symbol;Acc:HGNC:25735]
ENSG00000148848	15545.2	-1.926	0.458273	-4.20273	2.63714e-05	0.0017526	ADAM12	ADAM metallopeptidase domain 12 [Source:HGNC Symbol;Acc:HGNC:190]
ENSG00000139915	19.4405	4.88418	1.164	4.19605	2.71615e-05	0.0017983	MDGA2	MAM domain containing glycosylphosphatidylinositol anchor 2 [Source:HGNC Symbol;Acc:HGNC:19835]
ENSG00000196932	450.142	3.90387	0.930653	4.19477	2.73151e-05	0.00180167	TMEM26	transmembrane protein 26 [Source:HGNC Symbol;Acc:HGNC:28550]
ENSG00000115896	78.9097	-1.58007	0.37719	-4.18906	2.8011e-05	0.00182716	PLCL1	phospholipase C like 1 (inactive) [Source:HGNC Symbol;Acc:HGNC:9063]
ENSG00000070371	307.713	-1.96057	0.468038	-4.18891	2.80295e-05	0.00182716	CLTCL1	clathrin heavy chain like 1 [Source:HGNC Symbol;Acc:HGNC:2093]
ENSG00000144724	1756.22	1.28703	0.307299	4.18819	2.81182e-05	0.00182716	PTPRG	protein tyrosine phosphatase receptor type G [Source:HGNC Symbol;Acc:HGNC:9671]
ENSG00000271425	90.8262	-1.38085	0.329777	-4.18724	2.82366e-05	0.00182808	NBPF10	NBPF member 10 [Source:HGNC Symbol;Acc:HGNC:31992]
ENSG00000125378	320.947	2.66186	0.637595	4.17484	2.98191e-05	0.00192344	BMP4	bone morphogenetic protein 4 [Source:HGNC Symbol;Acc:HGNC:1071]
ENSG00000113319	437.548	1.63075	0.390909	4.1717	3.02338e-05	0.00193895	RASGRF2	Ras protein specific guanine nucleotide releasing factor 2 [Source:HGNC Symbol;Acc:HGNC:9876]
ENSG00000154678	308.788	-6.26618	1.50274	-4.16983	3.04822e-05	0.00194128	PDE1C	phosphodiesterase 1C [Source:HGNC Symbol;Acc:HGNC:8776]
ENSG00000144619	809.795	3.8126	0.914538	4.16888	3.06097e-05	0.00194128	CNTN4	contactin 4 [Source:HGNC Symbol;Acc:HGNC:2174]
ENSG00000180739	18.6759	-2.90729	0.697427	-4.16859	3.06489e-05	0.00194128	S1PR5	sphingosine-1-phosphate receptor 5 [Source:HGNC Symbol;Acc:HGNC:14299]
ENSG00000180875	441.152	3.03183	0.728773	4.16019	3.17986e-05	0.00200686	GREM2	gremlin 2, DAN family BMP antagonist [Source:HGNC Symbol;Acc:HGNC:17655]
ENSG00000175084	3200.98	-2.43131	0.584673	-4.1584	3.20483e-05	0.00201537	DES	desmin [Source:HGNC Symbol;Acc:HGNC:2770]
ENSG00000266094	125.726	-1.90711	0.459802	-4.14768	3.3586e-05	0.00210452	RASSF5	Ras association domain family member 5 [Source:HGNC Symbol;Acc:HGNC:17609]
ENSG00000261662	32.1819	-2.4314	0.587466	-4.13878	3.49152e-05	0.00217229	NA	NA
ENSG00000117594	56.0858	-1.84236	0.445429	-4.13614	3.53199e-05	0.00218971	HSD11B1	hydroxysteroid 11-beta dehydrogenase 1 [Source:HGNC Symbol;Acc:HGNC:5208]
ENSG00000006016	134.883	-4.63969	1.12377	-4.12869	3.64838e-05	0.0022539	CRLF1	cytokine receptor like factor 1 [Source:HGNC Symbol;Acc:HGNC:2364]
ENSG00000131979	73.0939	-2.56478	0.621915	-4.124	3.72353e-05	0.00229226	GCH1	GTP cyclohydrolase 1 [Source:HGNC Symbol;Acc:HGNC:4193]
ENSG00000168734	3913.93	1.46149	0.354459	4.12316	3.73708e-05	0.00229255	PKIG	cAMP-dependent protein kinase inhibitor gamma [Source:HGNC Symbol;Acc:HGNC:9019]
ENSG00000073060	2621.36	1.71005	0.415352	4.11711	3.83659e-05	0.00234014	SCARB1	scavenger receptor class B member 1 [Source:HGNC Symbol;Acc:HGNC:1664]
ENSG00000187266	184.849	1.04339	0.253446	4.11682	3.84132e-05	0.00234014	EPOR	erythropoietin receptor [Source:HGNC Symbol;Acc:HGNC:3416]
ENSG00000115525	1308.46	2.191	0.532335	4.11583	3.85785e-05	0.00234207	ST3GAL5	ST3 beta-galactoside alpha-2,3-sialyltransferase 5 [Source:HGNC Symbol;Acc:HGNC:10872]
ENSG00000267530	11.8225	3.48277	0.847114	4.11133	3.93382e-05	0.00237996	LINC01836	long intergenic non-protein coding RNA 1836 [Source:HGNC Symbol;Acc:HGNC:52652]
ENSG00000136052	171.578	-1.76586	0.429817	-4.1084	3.98402e-05	0.00239475	SLC41A2	solute carrier family 41 member 2 [Source:HGNC Symbol;Acc:HGNC:31045]
ENSG00000116661	105.858	2.18505	0.53186	4.10831	3.98557e-05	0.00239475	FBXO2	F-box protein 2 [Source:HGNC Symbol;Acc:HGNC:13581]
ENSG00000162552	268.731	-3.60831	0.88065	-4.09733	4.17946e-05	0.0024991	WNT4	Wnt family member 4 [Source:HGNC Symbol;Acc:HGNC:12783]
ENSG00000145681	49.0773	-6.42929	1.56932	-4.09687	4.18772e-05	0.0024991	HAPLN1	hyaluronan and proteoglycan link protein 1 [Source:HGNC Symbol;Acc:HGNC:2380]
ENSG00000186891	9.0748	4.29655	1.04927	4.0948	4.22541e-05	0.00251304	TNFRSF18	TNF receptor superfamily member 18 [Source:HGNC Symbol;Acc:HGNC:11914]
ENSG00000111424	1340.02	-1.46273	0.357664	-4.08968	4.31968e-05	0.00255514	VDR	vitamin D receptor [Source:HGNC Symbol;Acc:HGNC:12679]
ENSG00000259977	27.9459	2.13278	0.522208	4.08415	4.4238e-05	0.00259584		novel transcript
ENSG00000170390	580.811	-1.14423	0.280394	-4.0808	4.48805e-05	0.00261604	DCLK2	doublecortin like kinase 2 [Source:HGNC Symbol;Acc:HGNC:19002]
ENSG00000164342	23.311	-6.85132	1.68163	-4.07422	4.61698e-05	0.00268228	TLR3	toll like receptor 3 [Source:HGNC Symbol;Acc:HGNC:11849]
ENSG00000169857	965.07	-1.46004	0.358503	-4.0726	4.64909e-05	0.00269202	AVEN	apoptosis and caspase activation inhibitor [Source:HGNC Symbol;Acc:HGNC:13509]
ENSG00000133392	471.211	-3.25388	0.799187	-4.07149	4.67132e-05	0.002696	MYH11	myosin heavy chain 11 [Source:HGNC Symbol;Acc:HGNC:7569]
ENSG00000111057	8550.23	-1.86155	0.457533	-4.06866	4.72841e-05	0.00272	KRT18	keratin 18 [Source:HGNC Symbol;Acc:HGNC:6430]
ENSG00000196352	4361.16	-1.75822	0.432616	-4.06417	4.82038e-05	0.00276384	CD55	CD55 molecule (Cromer blood group) [Source:HGNC Symbol;Acc:HGNC:2665]
ENSG00000047597	17.3141	3.83586	0.944291	4.06216	4.86203e-05	0.00277864	XK	X-linked Kx blood group [Source:HGNC Symbol;Acc:HGNC:12811]
ENSG00000170873	212.465	-2.70386	0.667538	-4.0505	5.11093e-05	0.0029114	MTSS1	MTSS I-BAR domain containing 1 [Source:HGNC Symbol;Acc:HGNC:20443]
ENSG00000184408	1274.26	1.64407	0.406543	4.04403	5.25402e-05	0.00298323	KCND2	potassium voltage-gated channel subfamily D member 2 [Source:HGNC Symbol;Acc:HGNC:6238]
ENSG00000115363	595.371	-1.81819	0.450552	-4.03547	5.44935e-05	0.00307508	EVA1A	eva-1 homolog A, regulator of programmed cell death [Source:HGNC Symbol;Acc:HGNC:25816]
ENSG00000279117	235.489	1.44524	0.358141	4.0354	5.45084e-05	0.00307508		TEC
ENSG00000163293	55.2022	2.5031	0.621863	4.02516	5.69361e-05	0.00320174	NIPAL1	NIPA like domain containing 1 [Source:HGNC Symbol;Acc:HGNC:27194]
ENSG00000277149	35.6986	-2.42339	0.602435	-4.02266	5.75439e-05	0.00322558	TYW1B	tRNA-yW synthesizing protein 1 homolog B [Source:HGNC Symbol;Acc:HGNC:33908]
ENSG00000169299	655.626	-1.01877	0.253552	-4.018	5.8695e-05	0.00327963	PGM2	phosphoglucomutase 2 [Source:HGNC Symbol;Acc:HGNC:8906]
ENSG00000127528	381.59	-2.435	0.606435	-4.01527	5.93781e-05	0.0032968	KLF2	Kruppel like factor 2 [Source:HGNC Symbol;Acc:HGNC:6347]
ENSG00000171227	82.6587	2.79219	0.697938	4.00062	6.31757e-05	0.00348559	TMEM37	transmembrane protein 37 [Source:HGNC Symbol;Acc:HGNC:18216]
ENSG00000205835	33.7498	-3.30208	0.826695	-3.99432	6.4881e-05	0.00354465	GMNC	geminin coiled-coil domain containing [Source:HGNC Symbol;Acc:HGNC:40049]
ENSG00000276550	1140.88	1.05695	0.264656	3.99368	6.50564e-05	0.00354465	HERC2P2	hect domain and RLD 2 pseudogene 2 [Source:HGNC Symbol;Acc:HGNC:4870]
ENSG00000169946	420.48	-1.84088	0.460963	-3.99356	6.50885e-05	0.00354465	ZFPM2	zinc finger protein, FOG family member 2 [Source:HGNC Symbol;Acc:HGNC:16700]
ENSG00000179456	536.707	-1.57708	0.395039	-3.99222	6.54576e-05	0.00354465	ZBTB18	zinc finger and BTB domain containing 18 [Source:HGNC Symbol;Acc:HGNC:13030]
ENSG00000254810	45.9571	-4.18964	1.04945	-3.99222	6.54583e-05	0.00354465		novel transcript
ENSG00000153246	1480.49	1.69539	0.424785	3.99117	6.57478e-05	0.00354937	PLA2R1	phospholipase A2 receptor 1 [Source:HGNC Symbol;Acc:HGNC:9042]
ENSG00000188191	896.566	-1.09835	0.276054	-3.97877	6.92727e-05	0.00372819	PRKAR1B	protein kinase cAMP-dependent type I regulatory subunit beta [Source:HGNC Symbol;Acc:HGNC:9390]
ENSG00000175220	5375.29	-1.20311	0.302578	-3.9762	7.00249e-05	0.00375714	ARHGAP1	Rho GTPase activating protein 1 [Source:HGNC Symbol;Acc:HGNC:673]
ENSG00000162433	676.817	-4.96574	1.25123	-3.96869	7.22683e-05	0.00385394	AK4	adenylate kinase 4 [Source:HGNC Symbol;Acc:HGNC:363]
ENSG00000125148	4156.92	-1.78089	0.449047	-3.96592	7.31129e-05	0.00388717	MT2A	metallothionein 2A [Source:HGNC Symbol;Acc:HGNC:7406]
ENSG00000198948	149.851	-3.17618	0.801093	-3.96481	7.34531e-05	0.00389346	MFAP3L	microfibril associated protein 3 like [Source:HGNC Symbol;Acc:HGNC:29083]
ENSG00000099864	1211.4	-2.47902	0.626248	-3.95853	7.54127e-05	0.00398529	PALM	paralemmin [Source:HGNC Symbol;Acc:HGNC:8594]
ENSG00000147027	2558.77	-1.78101	0.450204	-3.95601	7.62132e-05	0.00400646	TMEM47	transmembrane protein 47 [Source:HGNC Symbol;Acc:HGNC:18515]
ENSG00000101187	80.9991	3.66888	0.927694	3.95483	7.65878e-05	0.00400646	SLCO4A1	solute carrier organic anion transporter family member 4A1 [Source:HGNC Symbol;Acc:HGNC:10953]
ENSG00000128342	146.28	-1.58087	0.39974	-3.95474	7.66191e-05	0.00400646	LIF	LIF interleukin 6 family cytokine [Source:HGNC Symbol;Acc:HGNC:6596]
ENSG00000101333	67.1588	-3.97839	1.00609	-3.95431	7.67561e-05	0.00400646	PLCB4	phospholipase C beta 4 [Source:HGNC Symbol;Acc:HGNC:9059]
ENSG00000267325	26.8275	-3.60354	0.911436	-3.95369	7.6955e-05	0.00400646	LINC01415	long intergenic non-protein coding RNA 1415 [Source:HGNC Symbol;Acc:HGNC:50709]
ENSG00000079308	21333.2	-1.31625	0.333187	-3.95047	7.79986e-05	0.00404877	TNS1	tensin 1 [Source:HGNC Symbol;Acc:HGNC:11973]
ENSG00000106605	532.081	-1.15504	0.293168	-3.93985	8.15309e-05	0.00419225	BLVRA	biliverdin reductase A [Source:HGNC Symbol;Acc:HGNC:1062]
ENSG00000147041	1262.23	2.06114	0.523225	3.9393	8.17185e-05	0.00419225	SYTL5	synaptotagmin like 5 [Source:HGNC Symbol;Acc:HGNC:15589]
ENSG00000104881	1170.08	-1.86	0.472354	-3.93773	8.22558e-05	0.00420752	PPP1R13L	protein phosphatase 1 regulatory subunit 13 like [Source:HGNC Symbol;Acc:HGNC:18838]
ENSG00000109472	1105.64	2.13407	0.542763	3.93187	8.42872e-05	0.00429889	CPE	carboxypeptidase E [Source:HGNC Symbol;Acc:HGNC:2303]
ENSG00000197461	338.468	-2.02154	0.514731	-3.92738	8.5875e-05	0.00436718	PDGFA	platelet derived growth factor subunit A [Source:HGNC Symbol;Acc:HGNC:8799]
ENSG00000138756	436.177	1.02934	0.262226	3.9254	8.65862e-05	0.00438441	BMP2K	BMP2 inducible kinase [Source:HGNC Symbol;Acc:HGNC:18041]
ENSG00000121900	267.895	-1.88998	0.481519	-3.92504	8.67136e-05	0.00438441	TMEM54	transmembrane protein 54 [Source:HGNC Symbol;Acc:HGNC:24143]
ENSG00000142197	814.18	-1.20584	0.307835	-3.91715	8.96034e-05	0.00449883	DOP1B	DOP1 leucine zipper like protein B [Source:HGNC Symbol;Acc:HGNC:1291]
ENSG00000167080	22.691	6.0449	1.54334	3.91676	8.97457e-05	0.00449883	B4GALNT2	beta-1,4-N-acetyl-galactosaminyltransferase 2 [Source:HGNC Symbol;Acc:HGNC:24136]
ENSG00000121743	60.1061	2.39452	0.611895	3.91328	9.10495e-05	0.00455118	GJA3	gap junction protein alpha 3 [Source:HGNC Symbol;Acc:HGNC:4277]
ENSG00000112149	24.0746	2.23639	0.571851	3.91078	9.19971e-05	0.00458548	CD83	CD83 molecule [Source:HGNC Symbol;Acc:HGNC:1703]
ENSG00000133401	467.027	2.29742	0.588316	3.90509	9.4192e-05	0.00468158	PDZD2	PDZ domain containing 2 [Source:HGNC Symbol;Acc:HGNC:18486]
ENSG00000165757	3085.02	-1.83132	0.469093	-3.90395	9.46343e-05	0.00469028	JCAD	junctional cadherin 5 associated [Source:HGNC Symbol;Acc:HGNC:29283]
ENSG00000168994	2269.61	-1.37805	0.353867	-3.89425	9.85012e-05	0.00485574	PXDC1	PX domain containing 1 [Source:HGNC Symbol;Acc:HGNC:21361]
ENSG00000105963	22.573	-3.09848	0.795666	-3.89419	9.85262e-05	0.00485574	ADAP1	ArfGAP with dual PH domains 1 [Source:HGNC Symbol;Acc:HGNC:16486]
ENSG00000170962	1316.59	2.64106	0.678402	3.89305	9.89898e-05	0.00486492	PDGFD	platelet derived growth factor D [Source:HGNC Symbol;Acc:HGNC:30620]
ENSG00000156113	1893.45	-2.6144	0.671909	-3.891	9.98314e-05	0.00489257	KCNMA1	potassium calcium-activated channel subfamily M alpha 1 [Source:HGNC Symbol;Acc:HGNC:6284]
ENSG00000135842	2331.02	-3.03451	0.781485	-3.883	0.000103174	0.00504231	NIBAN1	niban apoptosis regulator 1 [Source:HGNC Symbol;Acc:HGNC:16784]
ENSG00000266283	16.7166	-5.52744	1.42381	-3.88214	0.000103541	0.00504384		novel transcript, antisense to GATA6
ENSG00000142583	190.81	-4.10638	1.05792	-3.88158	0.00010378	0.00504384	SLC2A5	solute carrier family 2 member 5 [Source:HGNC Symbol;Acc:HGNC:11010]
ENSG00000074410	735.166	-2.2167	0.571391	-3.87948	0.000104679	0.00505948	CA12	carbonic anhydrase 12 [Source:HGNC Symbol;Acc:HGNC:1371]
ENSG00000176697	504.691	-2.79684	0.72107	-3.87874	0.000105001	0.0050611	BDNF	brain derived neurotrophic factor [Source:HGNC Symbol;Acc:HGNC:1033]
ENSG00000033327	1166.34	-1.18436	0.305425	-3.87775	0.000105427	0.00506773	GAB2	GRB2 associated binding protein 2 [Source:HGNC Symbol;Acc:HGNC:14458]
ENSG00000189058	158.661	2.7363	0.706065	3.87542	0.000106441	0.00510247	APOD	apolipoprotein D [Source:HGNC Symbol;Acc:HGNC:612]
ENSG00000180573	329.459	1.6124	0.416538	3.87095	0.000108411	0.00518275	H2AC6	H2A clustered histone 6 [Source:HGNC Symbol;Acc:HGNC:4733]
ENSG00000074590	5722.6	-1.43391	0.370671	-3.86842	0.000109544	0.00522268	NUAK1	NUAK family kinase 1 [Source:HGNC Symbol;Acc:HGNC:14311]
ENSG00000128591	13038.6	-1.16657	0.301865	-3.86455	0.000111296	0.00529184	FLNC	filamin C [Source:HGNC Symbol;Acc:HGNC:3756]
ENSG00000141052	318.002	-2.6577	0.689632	-3.85379	0.000116302	0.00548527	MYOCD	myocardin [Source:HGNC Symbol;Acc:HGNC:16067]
ENSG00000134986	2060.36	-1.45342	0.377365	-3.85151	0.000117392	0.00552184	NREP	neuronal regeneration related protein [Source:HGNC Symbol;Acc:HGNC:16834]
ENSG00000182379	125.388	-3.41761	0.887577	-3.85049	0.000117881	0.00553001	NXPH4	neurexophilin 4 [Source:HGNC Symbol;Acc:HGNC:8078]
ENSG00000198624	231.71	1.54806	0.402258	3.84841	0.000118885	0.00556225	CCDC69	coiled-coil domain containing 69 [Source:HGNC Symbol;Acc:HGNC:24487]
ENSG00000221988	173.631	1.0644	0.276891	3.84409	0.000120998	0.00561619	PPT2	palmitoyl-protein thioesterase 2 [Source:HGNC Symbol;Acc:HGNC:9326]
ENSG00000184160	1205.21	2.65214	0.692604	3.82922	0.000128548	0.00591961	ADRA2C	adrenoceptor alpha 2C [Source:HGNC Symbol;Acc:HGNC:283]
ENSG00000078725	45.7111	2.93823	0.768526	3.82321	0.000131728	0.00605018	BRINP1	BMP/retinoic acid inducible neural specific 1 [Source:HGNC Symbol;Acc:HGNC:2687]
ENSG00000176692	82.6625	-3.19478	0.836495	-3.81924	0.000133862	0.00611803	FOXC2	forkhead box C2 [Source:HGNC Symbol;Acc:HGNC:3801]
ENSG00000165795	115.85	-2.19681	0.575207	-3.81917	0.000133903	0.00611803	NDRG2	NDRG family member 2 [Source:HGNC Symbol;Acc:HGNC:14460]
ENSG00000255282	34.8928	5.93766	1.55509	3.8182	0.000134428	0.00612607	WTAPP1	Wilms tumor 1 associated protein pseudogene 1 [Source:HGNC Symbol;Acc:HGNC:44115]
ENSG00000225697	485.734	1.52055	0.398413	3.81652	0.000135348	0.00615204	SLC26A6	solute carrier family 26 member 6 [Source:HGNC Symbol;Acc:HGNC:14472]
ENSG00000176907	577.783	2.36316	0.61934	3.81561	0.000135849	0.00615884	TCIM	transcriptional and immune response regulator [Source:HGNC Symbol;Acc:HGNC:1357]
ENSG00000134317	14.7966	3.11743	0.817242	3.81457	0.000136422	0.00616888	GRHL1	grainyhead like transcription factor 1 [Source:HGNC Symbol;Acc:HGNC:17923]
ENSG00000107295	4.62623	5.88121	1.54316	3.81114	0.000138327	0.00622386	SH3GL2	SH3 domain containing GRB2 like 2, endophilin A1 [Source:HGNC Symbol;Acc:HGNC:10831]
ENSG00000235770	7.77449	-6.23876	1.6372	-3.81062	0.000138616	0.00622386	LINC00607	long intergenic non-protein coding RNA 607 [Source:HGNC Symbol;Acc:HGNC:43944]
ENSG00000130164	2515.51	1.4644	0.38431	3.81047	0.000138702	0.00622386	LDLR	low density lipoprotein receptor [Source:HGNC Symbol;Acc:HGNC:6547]
ENSG00000152049	643.006	-3.13288	0.82367	-3.80356	0.000142631	0.00638382	KCNE4	potassium voltage-gated channel subfamily E regulatory subunit 4 [Source:HGNC Symbol;Acc:HGNC:6244]
ENSG00000145808	178.29	5.98642	1.57691	3.79629	0.000146878	0.0065572	ADAMTS19	ADAM metallopeptidase with thrombospondin type 1 motif 19 [Source:HGNC Symbol;Acc:HGNC:17111]
ENSG00000171119	14.0594	3.13667	0.827733	3.78947	0.00015097	0.00670574	NRTN	neurturin [Source:HGNC Symbol;Acc:HGNC:8007]
ENSG00000133466	678.7	1.1903	0.314352	3.78651	0.000152776	0.00676884	C1QTNF6	C1q and TNF related 6 [Source:HGNC Symbol;Acc:HGNC:14343]
ENSG00000057704	6.9437	3.55041	0.938842	3.7817	0.000155764	0.00686653	TMCC3	transmembrane and coiled-coil domain family 3 [Source:HGNC Symbol;Acc:HGNC:29199]
ENSG00000115828	842.564	1.62496	0.430373	3.77572	0.000159549	0.00701576	QPCT	glutaminyl-peptide cyclotransferase [Source:HGNC Symbol;Acc:HGNC:9753]
ENSG00000226887	21.4481	3.8066	1.00962	3.77032	0.000163039	0.00715129	ERVMER34-1	endogenous retrovirus group MER34 member 1, envelope [Source:HGNC Symbol;Acc:HGNC:42970]
ENSG00000221955	226.818	-1.30541	0.346873	-3.76337	0.000167638	0.0072983	SLC12A8	solute carrier family 12 member 8 [Source:HGNC Symbol;Acc:HGNC:15595]
ENSG00000021826	170.722	-1.6996	0.452666	-3.75464	0.000173588	0.00753863	CPS1	carbamoyl-phosphate synthase 1 [Source:HGNC Symbol;Acc:HGNC:2323]
ENSG00000130226	8.04667	5.93498	1.58564	3.74295	0.000181872	0.00785949	DPP6	dipeptidyl peptidase like 6 [Source:HGNC Symbol;Acc:HGNC:3010]
ENSG00000170558	6867.85	-1.57104	0.419917	-3.74131	0.000183067	0.00789166	CDH2	cadherin 2 [Source:HGNC Symbol;Acc:HGNC:1759]
ENSG00000164176	4183.36	-2.72416	0.728922	-3.73724	0.000186049	0.00800057	EDIL3	EGF like repeats and discoidin domains 3 [Source:HGNC Symbol;Acc:HGNC:3173]
ENSG00000175264	105.744	2.87444	0.769662	3.73468	0.000187951	0.00806253	CHST1	carbohydrate sulfotransferase 1 [Source:HGNC Symbol;Acc:HGNC:1969]
ENSG00000224536	15.8315	1.98738	0.532311	3.7335	0.000188836	0.00806253		novel transcript
ENSG00000232040	32.0545	-2.42379	0.649207	-3.73346	0.000188869	0.00806253	ZBED9	zinc finger BED-type containing 9 [Source:HGNC Symbol;Acc:HGNC:13851]
ENSG00000081059	113.196	1.54029	0.412922	3.73021	0.000191321	0.00813139	TCF7	transcription factor 7 [Source:HGNC Symbol;Acc:HGNC:11639]
ENSG00000124212	6993.2	-6.52772	1.75001	-3.73009	0.000191409	0.00813139	PTGIS	prostaglandin I2 synthase [Source:HGNC Symbol;Acc:HGNC:9603]
ENSG00000163131	116.773	1.80535	0.484269	3.72799	0.000193016	0.00817985	CTSS	cathepsin S [Source:HGNC Symbol;Acc:HGNC:2545]
ENSG00000103489	945.255	-1.22068	0.327498	-3.72729	0.000193552	0.00818281	XYLT1	xylosyltransferase 1 [Source:HGNC Symbol;Acc:HGNC:15516]
ENSG00000173706	18849.3	-1.64064	0.441094	-3.71947	0.000199638	0.00841983	HEG1	heart development protein with EGF like domains 1 [Source:HGNC Symbol;Acc:HGNC:29227]
ENSG00000158352	93.5633	-1.75374	0.471967	-3.7158	0.000202558	0.00852249	SHROOM4	shroom family member 4 [Source:HGNC Symbol;Acc:HGNC:29215]
ENSG00000261150	190.746	-3.46871	0.93408	-3.7135	0.000204414	0.00856535	EPPK1	epiplakin 1 [Source:HGNC Symbol;Acc:HGNC:15577]
ENSG00000167861	171.161	2.69523	0.725827	3.71333	0.000204553	0.00856535	HID1	HID1 domain containing [Source:HGNC Symbol;Acc:HGNC:15736]
ENSG00000225706	10.8908	5.63503	1.51877	3.71025	0.000207055	0.00864949	PTPRD-AS1	PTPRD antisense RNA 1 [Source:HGNC Symbol;Acc:HGNC:49753]
ENSG00000075213	572.194	2.87372	0.775933	3.70357	0.000212585	0.00885514	SEMA3A	semaphorin 3A [Source:HGNC Symbol;Acc:HGNC:10723]
ENSG00000146776	350.322	1.44446	0.390069	3.70309	0.000212988	0.00885514	ATXN7L1	ataxin 7 like 1 [Source:HGNC Symbol;Acc:HGNC:22210]
ENSG00000235531	484.634	-1.21364	0.327839	-3.70193	0.000213963	0.00887466	MSC-AS1	MSC antisense RNA 1 [Source:HGNC Symbol;Acc:HGNC:48724]
ENSG00000141198	124.002	1.32856	0.35954	3.69516	0.000219747	0.00907166	TOM1L1	target of myb1 like 1 membrane trafficking protein [Source:HGNC Symbol;Acc:HGNC:11983]
ENSG00000178882	94.4802	-4.78617	1.29601	-3.69301	0.000221614	0.00912726	RFLNA	refilin A [Source:HGNC Symbol;Acc:HGNC:27051]
ENSG00000065923	1230.64	-1.19698	0.324487	-3.68884	0.000225275	0.00925633	SLC9A7	solute carrier family 9 member A7 [Source:HGNC Symbol;Acc:HGNC:17123]
ENSG00000111912	1493.38	-1.00606	0.272872	-3.68694	0.000226965	0.00928486	NCOA7	nuclear receptor coactivator 7 [Source:HGNC Symbol;Acc:HGNC:21081]
ENSG00000138678	135.802	2.78813	0.756233	3.68687	0.000227028	0.00928486	GPAT3	glycerol-3-phosphate acyltransferase 3 [Source:HGNC Symbol;Acc:HGNC:28157]
ENSG00000215012	1435.27	1.59743	0.433905	3.68152	0.000231845	0.00942439	RTL10	retrotransposon Gag like 10 [Source:HGNC Symbol;Acc:HGNC:26112]
ENSG00000171522	159.608	2.55725	0.694661	3.6813	0.000232051	0.00942439	PTGER4	prostaglandin E receptor 4 [Source:HGNC Symbol;Acc:HGNC:9596]
ENSG00000135477	7.67575	-6.22117	1.69264	-3.67542	0.00023746	0.00959962	KRT87P	keratin 87 pseudogene [Source:HGNC Symbol;Acc:HGNC:30198]
ENSG00000143847	185.079	-2.39253	0.651109	-3.67455	0.000238266	0.00961004	PPFIA4	PTPRF interacting protein alpha 4 [Source:HGNC Symbol;Acc:HGNC:9248]
ENSG00000174125	12.2018	-5.0199	1.36673	-3.67292	0.000239796	0.00964959	TLR1	toll like receptor 1 [Source:HGNC Symbol;Acc:HGNC:11847]
ENSG00000149294	850.72	-2.85645	0.778003	-3.67151	0.000241123	0.00966558	NCAM1	neural cell adhesion molecule 1 [Source:HGNC Symbol;Acc:HGNC:7656]
ENSG00000169508	19.0893	5.39051	1.46842	3.67095	0.000241646	0.00966558	GPR183	G protein-coupled receptor 183 [Source:HGNC Symbol;Acc:HGNC:3128]
ENSG00000086289	1558.55	-1.19119	0.324632	-3.66936	0.000243156	0.00969586	EPDR1	ependymin related 1 [Source:HGNC Symbol;Acc:HGNC:17572]
ENSG00000169715	404.292	-1.11808	0.304803	-3.66822	0.000244241	0.00971704	MT1E	metallothionein 1E [Source:HGNC Symbol;Acc:HGNC:7397]
ENSG00000285671	14.8597	-7.1725	1.95898	-3.66135	0.00025089	0.00993651		novel transcript
ENSG00000182263	92.2156	1.80639	0.493666	3.65914	0.000253061	0.00999991	FIGN	fidgetin, microtubule severing factor [Source:HGNC Symbol;Acc:HGNC:13285]
ENSG00000178860	692.472	-2.2238	0.60797	-3.65775	0.000254444	0.010001	MSC	musculin [Source:HGNC Symbol;Acc:HGNC:7321]
ENSG00000183160	1979.77	3.25873	0.890946	3.6576	0.000254585	0.010001	TMEM119	transmembrane protein 119 [Source:HGNC Symbol;Acc:HGNC:27884]
ENSG00000205213	568.337	-2.39036	0.653569	-3.65739	0.000254799	0.010001	LGR4	leucine rich repeat containing G protein-coupled receptor 4 [Source:HGNC Symbol;Acc:HGNC:13299]
ENSG00000215861	81.1034	-2.81826	0.772236	-3.64948	0.000262767	0.0102678		phosphodiesterase 4D interacting protein (myomegalin) (PDE4DIP) pseudogene
ENSG00000171873	201.239	2.05343	0.562993	3.64735	0.000264961	0.0103236	ADRA1D	adrenoceptor alpha 1D [Source:HGNC Symbol;Acc:HGNC:280]
ENSG00000128713	543.287	1.10677	0.303526	3.64638	0.000265959	0.0103236	HOXD11	homeobox D11 [Source:HGNC Symbol;Acc:HGNC:5134]
ENSG00000203999	42.8054	1.99116	0.548286	3.63162	0.000281652	0.0109086	LINC01270	long intergenic non-protein coding RNA 1270 [Source:HGNC Symbol;Acc:HGNC:27658]
ENSG00000110002	327.723	1.6079	0.44358	3.62482	0.000289168	0.0111504	VWA5A	von Willebrand factor A domain containing 5A [Source:HGNC Symbol;Acc:HGNC:6658]
ENSG00000134443	14.2815	5.4909	1.51594	3.6221	0.000292217	0.0112433	GRP	gastrin releasing peptide [Source:HGNC Symbol;Acc:HGNC:4605]
ENSG00000134533	26.5159	-7.0378	1.94367	-3.62088	0.000293604	0.0112473	RERG	RAS like estrogen regulated growth inhibitor [Source:HGNC Symbol;Acc:HGNC:15980]
ENSG00000267095	9.4756	-4.04483	1.11893	-3.6149	0.000300464	0.0114601		novel transcript
ENSG00000023171	187.922	-1.3844	0.383671	-3.6083	0.000308209	0.0116793	GRAMD1B	GRAM domain containing 1B [Source:HGNC Symbol;Acc:HGNC:29214]
ENSG00000113356	99.4798	-1.20034	0.333661	-3.59747	0.000321326	0.0121501	POLR3G	RNA polymerase III subunit G [Source:HGNC Symbol;Acc:HGNC:30075]
ENSG00000164185	20.4833	3.41924	0.951009	3.59539	0.00032391	0.0122215	ZNF474	zinc finger protein 474 [Source:HGNC Symbol;Acc:HGNC:23245]
ENSG00000120708	54711.9	-2.00134	0.557406	-3.59045	0.000330103	0.0124018	TGFBI	transforming growth factor beta induced [Source:HGNC Symbol;Acc:HGNC:11771]
ENSG00000172348	190.598	1.22429	0.341325	3.58687	0.000334674	0.0125467	RCAN2	regulator of calcineurin 2 [Source:HGNC Symbol;Acc:HGNC:3041]
ENSG00000166473	38.0496	2.93026	0.817102	3.58617	0.000335573	0.0125536	PKD1L2	polycystin 1 like 2 (gene/pseudogene) [Source:HGNC Symbol;Acc:HGNC:21715]
ENSG00000100385	28.9219	2.26958	0.633055	3.58513	0.000336915	0.0125738	IL2RB	interleukin 2 receptor subunit beta [Source:HGNC Symbol;Acc:HGNC:6009]
ENSG00000142910	1109.5	-1.67936	0.468559	-3.58408	0.000338263	0.0125738	TINAGL1	tubulointerstitial nephritis antigen like 1 [Source:HGNC Symbol;Acc:HGNC:19168]
ENSG00000173641	872.231	-2.16613	0.604806	-3.58152	0.0003416	0.0126176	HSPB7	heat shock protein family B (small) member 7 [Source:HGNC Symbol;Acc:HGNC:5249]
ENSG00000169184	492.148	-5.09433	1.42312	-3.57969	0.000344004	0.0126797	MN1	MN1 proto-oncogene, transcriptional regulator [Source:HGNC Symbol;Acc:HGNC:7180]
ENSG00000157557	2177.21	1.84266	0.515009	3.57792	0.000346346	0.0127255	ETS2	ETS proto-oncogene 2, transcription factor [Source:HGNC Symbol;Acc:HGNC:3489]
ENSG00000160200	347.414	-1.74851	0.488732	-3.57765	0.000346695	0.0127255	CBS	cystathionine beta-synthase [Source:HGNC Symbol;Acc:HGNC:1550]
ENSG00000172197	147.12	2.20193	0.616402	3.57223	0.000353954	0.0129377	MBOAT1	membrane bound O-acyltransferase domain containing 1 [Source:HGNC Symbol;Acc:HGNC:21579]
ENSG00000174899	19.3715	-5.07251	1.42123	-3.56909	0.000358228	0.0130667	SLC66A1L	solute carrier family 66 member 1 like [Source:HGNC Symbol;Acc:HGNC:25146]
ENSG00000188626	8.55139	-5.38607	1.51076	-3.56514	0.000363666	0.0132149	GOLGA8M	golgin A8 family member M [Source:HGNC Symbol;Acc:HGNC:44404]
ENSG00000261934	109.117	1.05153	0.295149	3.56271	0.000367042	0.0133053	PCDHGA9	protocadherin gamma subfamily A, 9 [Source:HGNC Symbol;Acc:HGNC:8707]
ENSG00000239569	14.5027	1.87872	0.527605	3.56086	0.000369649	0.0133721	KMT2E-AS1	KMT2E antisense RNA 1 [Source:HGNC Symbol;Acc:HGNC:40845]
ENSG00000137727	516.155	-1.33163	0.374975	-3.55126	0.000383395	0.0137841	ARHGAP20	Rho GTPase activating protein 20 [Source:HGNC Symbol;Acc:HGNC:18357]
ENSG00000166833	615.12	-1.02807	0.289611	-3.54983	0.000385476	0.0138306	NAV2	neuron navigator 2 [Source:HGNC Symbol;Acc:HGNC:15997]
ENSG00000146250	66.1157	-2.24973	0.634176	-3.54748	0.000388936	0.0139263	PRSS35	serine protease 35 [Source:HGNC Symbol;Acc:HGNC:21387]
ENSG00000184185	81.7275	-4.20381	1.18557	-3.5458	0.00039142	0.0139751	KCNJ12	potassium inwardly rectifying channel subfamily J member 12 [Source:HGNC Symbol;Acc:HGNC:6258]
ENSG00000159176	16777.7	-1.09311	0.308309	-3.54548	0.000391893	0.0139751	CSRP1	cysteine and glycine rich protein 1 [Source:HGNC Symbol;Acc:HGNC:2469]
ENSG00000155858	431.965	-1.03083	0.291	-3.54238	0.000396532	0.0140833	LSM11	LSM11, U7 small nuclear RNA associated [Source:HGNC Symbol;Acc:HGNC:30860]
ENSG00000149571	304.536	-1.44581	0.408245	-3.54153	0.000397809	0.0141001	KIRREL3	kirre like nephrin family adhesion molecule 3 [Source:HGNC Symbol;Acc:HGNC:23204]
ENSG00000128512	710.863	2.67543	0.75723	3.53318	0.000410591	0.0144655	DOCK4	dedicator of cytokinesis 4 [Source:HGNC Symbol;Acc:HGNC:19192]
ENSG00000105516	148.736	1.08413	0.306898	3.53255	0.000411578	0.0144712	DBP	D-box binding PAR bZIP transcription factor [Source:HGNC Symbol;Acc:HGNC:2697]
ENSG00000176771	1207.6	3.05771	0.867292	3.52559	0.000422547	0.0147984	NCKAP5	NCK associated protein 5 [Source:HGNC Symbol;Acc:HGNC:29847]
ENSG00000178401	108.938	-1.15673	0.328096	-3.52557	0.00042257	0.0147984	DNAJC22	DnaJ heat shock protein family (Hsp40) member C22 [Source:HGNC Symbol;Acc:HGNC:25802]
ENSG00000122641	7420.11	-2.01765	0.572951	-3.52151	0.000429101	0.0149377	INHBA	inhibin subunit beta A [Source:HGNC Symbol;Acc:HGNC:6066]
ENSG00000064042	991.486	-2.55443	0.725685	-3.52003	0.000431504	0.0149916	LIMCH1	LIM and calponin homology domains 1 [Source:HGNC Symbol;Acc:HGNC:29191]
ENSG00000183762	473.216	1.33014	0.378205	3.51699	0.000436463	0.0151339	KREMEN1	kringle containing transmembrane protein 1 [Source:HGNC Symbol;Acc:HGNC:17550]
ENSG00000164112	6.54042	-4.9875	1.4191	-3.51456	0.00044049	0.0152434	SMIM43	small integral membrane protein 43 [Source:HGNC Symbol;Acc:HGNC:55077]
ENSG00000151773	100.232	-1.30319	0.371156	-3.51117	0.000446136	0.0154084	CCDC122	coiled-coil domain containing 122 [Source:HGNC Symbol;Acc:HGNC:26478]
ENSG00000230490	9.86559	3.55507	1.01312	3.50905	0.000449717	0.0155015		novel transcript
ENSG00000170323	34.5197	3.39418	0.967636	3.5077	0.000451992	0.0155494	FABP4	fatty acid binding protein 4 [Source:HGNC Symbol;Acc:HGNC:3559]
ENSG00000251493	292.135	-1.9095	0.544752	-3.50526	0.000456156	0.015662	FOXD1	forkhead box D1 [Source:HGNC Symbol;Acc:HGNC:3802]
ENSG00000151834	7.15348	6.50452	1.85632	3.50398	0.000458356	0.0156761	GABRA2	gamma-aminobutyric acid type A receptor subunit alpha2 [Source:HGNC Symbol;Acc:HGNC:4076]
ENSG00000172164	725.279	1.61538	0.461703	3.49875	0.000467451	0.0159561	SNTB1	syntrophin beta 1 [Source:HGNC Symbol;Acc:HGNC:11168]
ENSG00000198838	63.2939	-1.46946	0.420412	-3.49529	0.000473555	0.0161331	RYR3	ryanodine receptor 3 [Source:HGNC Symbol;Acc:HGNC:10485]
ENSG00000158270	441.745	2.93929	0.842258	3.48978	0.000483422	0.0164328	COLEC12	collectin subfamily member 12 [Source:HGNC Symbol;Acc:HGNC:16016]
ENSG00000137142	54.9841	-2.02991	0.581875	-3.48857	0.000485618	0.0164482	IGFBPL1	insulin like growth factor binding protein like 1 [Source:HGNC Symbol;Acc:HGNC:20081]
ENSG00000135074	5624.15	-1.21393	0.348083	-3.48748	0.000487591	0.0164832	ADAM19	ADAM metallopeptidase domain 19 [Source:HGNC Symbol;Acc:HGNC:197]
ENSG00000143816	92.9365	2.063	0.592178	3.48375	0.000494445	0.0166828	WNT9A	Wnt family member 9A [Source:HGNC Symbol;Acc:HGNC:12778]
ENSG00000158373	50.9726	1.45587	0.41817	3.48152	0.000498577	0.0167899	H2BC5	H2B clustered histone 5 [Source:HGNC Symbol;Acc:HGNC:4747]
ENSG00000159640	269.536	1.84848	0.531574	3.47737	0.000506362	0.0170194	ACE	angiotensin I converting enzyme [Source:HGNC Symbol;Acc:HGNC:2707]
ENSG00000136153	5903.99	-1.27826	0.367707	-3.4763	0.000508391	0.0170549	LMO7	LIM domain 7 [Source:HGNC Symbol;Acc:HGNC:6646]
ENSG00000257894	105.572	2.02981	0.585114	3.46909	0.000522229	0.0174857		novel transcript
ENSG00000131015	139.894	-1.70488	0.491634	-3.46779	0.000524756	0.0175368	ULBP2	UL16 binding protein 2 [Source:HGNC Symbol;Acc:HGNC:14894]
ENSG00000132837	93.1798	1.30552	0.377937	3.45434	0.00055165	0.0183782	DMGDH	dimethylglycine dehydrogenase [Source:HGNC Symbol;Acc:HGNC:24475]
ENSG00000218052	28.8255	2.74934	0.795954	3.45415	0.000552027	0.0183782	ADAMTS7P4	ADAMTS7 pseudogene 4 [Source:HGNC Symbol;Acc:HGNC:49410]
ENSG00000106105	5141.28	-1.028	0.297785	-3.45215	0.00055613	0.0184247	GARS1	glycyl-tRNA synthetase 1 [Source:HGNC Symbol;Acc:HGNC:4162]
ENSG00000155893	222.616	-1.4259	0.41305	-3.45211	0.000556212	0.0184247	PXYLP1	2-phosphoxylose phosphatase 1 [Source:HGNC Symbol;Acc:HGNC:26303]
ENSG00000153707	606.661	1.43769	0.416488	3.45194	0.000556575	0.0184247	PTPRD	protein tyrosine phosphatase receptor type D [Source:HGNC Symbol;Acc:HGNC:9668]
ENSG00000186480	1459.15	1.36069	0.394301	3.4509	0.000558715	0.0184607	INSIG1	insulin induced gene 1 [Source:HGNC Symbol;Acc:HGNC:6083]
ENSG00000140015	6.32976	4.25085	1.23268	3.44845	0.000563819	0.0185642	KCNH5	potassium voltage-gated channel subfamily H member 5 [Source:HGNC Symbol;Acc:HGNC:6254]
ENSG00000136997	804.601	-1.16533	0.337936	-3.44838	0.000563962	0.0185642	MYC	MYC proto-oncogene, bHLH transcription factor [Source:HGNC Symbol;Acc:HGNC:7553]
ENSG00000166825	2597.03	1.41199	0.410312	3.44125	0.000579029	0.0190014	ANPEP	alanyl aminopeptidase, membrane [Source:HGNC Symbol;Acc:HGNC:500]
ENSG00000272502	5.24079	4.53869	1.31897	3.44107	0.000579409	0.0190014		novel transcript
ENSG00000171617	2325.49	-1.47395	0.429114	-3.43487	0.000592843	0.0193695	ENC1	ectodermal-neural cortex 1 [Source:HGNC Symbol;Acc:HGNC:3345]
ENSG00000162415	312.122	2.30586	0.672207	3.43028	0.000602966	0.0195478	ZSWIM5	zinc finger SWIM-type containing 5 [Source:HGNC Symbol;Acc:HGNC:29299]
ENSG00000213160	378.068	-1.50158	0.437799	-3.42983	0.00060396	0.0195478	KLHL23	kelch like family member 23 [Source:HGNC Symbol;Acc:HGNC:27506]
ENSG00000183671	126.448	-3.93459	1.14732	-3.42937	0.000604984	0.0195478	CMKLR2	chemerin chemokine-like receptor 2 [Source:HGNC Symbol;Acc:HGNC:4463]
ENSG00000147166	35.0669	-5.12394	1.49499	-3.42742	0.00060935	0.0196527	ITGB1BP2	integrin subunit beta 1 binding protein 2 [Source:HGNC Symbol;Acc:HGNC:6154]
ENSG00000138347	37.6864	3.83381	1.11979	3.42368	0.000617785	0.0198881	MYPN	myopalladin [Source:HGNC Symbol;Acc:HGNC:23246]
ENSG00000171951	62.892	-3.95846	1.15696	-3.42143	0.000622929	0.0199627	SCG2	secretogranin II [Source:HGNC Symbol;Acc:HGNC:10575]
ENSG00000184005	89.8821	2.56144	0.748663	3.42135	0.000623116	0.0199627	ST6GALNAC3	ST6 N-acetylgalactosaminide alpha-2,6-sialyltransferase 3 [Source:HGNC Symbol;Acc:HGNC:19343]
ENSG00000157570	38.5018	-2.60723	0.762086	-3.42117	0.000623516	0.0199627	TSPAN18	tetraspanin 18 [Source:HGNC Symbol;Acc:HGNC:20660]
ENSG00000164266	14.1204	-7.09759	2.0755	-3.4197	0.000626899	0.0200158	SPINK1	serine peptidase inhibitor Kazal type 1 [Source:HGNC Symbol;Acc:HGNC:11244]
ENSG00000203780	95.214	-1.81674	0.531296	-3.41946	0.000627455	0.0200158	FANK1	fibronectin type III and ankyrin repeat domains 1 [Source:HGNC Symbol;Acc:HGNC:23527]
ENSG00000116667	511.008	-1.84481	0.540381	-3.41391	0.000640386	0.0203912	C1orf21	chromosome 1 open reading frame 21 [Source:HGNC Symbol;Acc:HGNC:15494]
ENSG00000133026	19909.1	-1.85364	0.543837	-3.40845	0.000653329	0.0207657	MYH10	myosin heavy chain 10 [Source:HGNC Symbol;Acc:HGNC:7568]
ENSG00000163283	4.10999	4.93652	1.44986	3.40482	0.000662072	0.0210055	ALPP	alkaline phosphatase, placental [Source:HGNC Symbol;Acc:HGNC:439]
ENSG00000267055	5.68367	4.67522	1.37436	3.40175	0.000669561	0.0211666		novel transcript
ENSG00000146592	440.203	1.25389	0.36951	3.39338	0.00069036	0.0217457	CREB5	cAMP responsive element binding protein 5 [Source:HGNC Symbol;Acc:HGNC:16844]
ENSG00000101230	280.149	5.02847	1.48447	3.38739	0.000705599	0.022166	ISM1	isthmin 1 [Source:HGNC Symbol;Acc:HGNC:16213]
ENSG00000197381	1656.38	-1.77485	0.52422	-3.38571	0.000709956	0.0222035	ADARB1	adenosine deaminase RNA specific B1 [Source:HGNC Symbol;Acc:HGNC:226]
ENSG00000276850	7.03281	-6.09108	1.80059	-3.38283	0.000717426	0.0223884		novel transcript
ENSG00000213967	38.1802	2.53323	0.748933	3.38245	0.00071842	0.0223884	ZNF726	zinc finger protein 726 [Source:HGNC Symbol;Acc:HGNC:32462]
ENSG00000154822	95.5832	-1.37437	0.406506	-3.38093	0.000722413	0.0224729	PLCL2	phospholipase C like 2 [Source:HGNC Symbol;Acc:HGNC:9064]
ENSG00000178776	120.484	-6.92902	2.05515	-3.37154	0.000747504	0.0231304	C5orf46	chromosome 5 open reading frame 46 [Source:HGNC Symbol;Acc:HGNC:33768]
ENSG00000235505	9.90231	2.82187	0.837145	3.37083	0.000749426	0.0231491	CASP4LP	caspase 4 like, pseudogene [Source:HGNC Symbol;Acc:HGNC:53657]
ENSG00000228626	11.0925	-6.75053	2.00469	-3.36737	0.000758875	0.0233178		novel pseudogene
ENSG00000102265	18411.8	-1.45164	0.431866	-3.36132	0.000775717	0.0237936	TIMP1	TIMP metallopeptidase inhibitor 1 [Source:HGNC Symbol;Acc:HGNC:11820]
ENSG00000152256	382.196	-1.57405	0.468388	-3.36058	0.000777799	0.0238158	PDK1	pyruvate dehydrogenase kinase 1 [Source:HGNC Symbol;Acc:HGNC:8809]
ENSG00000246100	11.0828	3.38331	1.00789	3.35682	0.000788458	0.0241002	LINC00900	long intergenic non-protein coding RNA 900 [Source:HGNC Symbol;Acc:HGNC:27444]
ENSG00000264717	25.4474	-6.00928	1.79581	-3.34628	0.000819041	0.0249914	NPY4R2	neuropeptide Y receptor Y4-2 [Source:HGNC Symbol;Acc:HGNC:52383]
ENSG00000182389	72.7808	-4.61222	1.38056	-3.34083	0.00083528	0.0253849	CACNB4	calcium voltage-gated channel auxiliary subunit beta 4 [Source:HGNC Symbol;Acc:HGNC:1404]
ENSG00000106025	34.6497	1.89049	0.565931	3.3405	0.000836276	0.0253849	TSPAN12	tetraspanin 12 [Source:HGNC Symbol;Acc:HGNC:21641]
ENSG00000265190	29.4311	-3.55924	1.06643	-3.33751	0.000845312	0.0255707	ANXA8	annexin A8 [Source:HGNC Symbol;Acc:HGNC:546]
ENSG00000184985	181.667	-2.47826	0.742726	-3.33671	0.000847765	0.0256008	SORCS2	sortilin related VPS10 domain containing receptor 2 [Source:HGNC Symbol;Acc:HGNC:16698]
ENSG00000173376	38.5275	4.18157	1.25379	3.33515	0.000852545	0.0257009	NDNF	neuron derived neurotrophic factor [Source:HGNC Symbol;Acc:HGNC:26256]
ENSG00000100906	814.13	1.1351	0.340406	3.33454	0.000854407	0.0257128	NFKBIA	NFKB inhibitor alpha [Source:HGNC Symbol;Acc:HGNC:7797]
ENSG00000143320	459.319	1.60321	0.481101	3.33239	0.000861047	0.0258683	CRABP2	cellular retinoic acid binding protein 2 [Source:HGNC Symbol;Acc:HGNC:2339]
ENSG00000140416	26913.3	-1.35739	0.407593	-3.33025	0.000867673	0.0259784	TPM1	tropomyosin 1 [Source:HGNC Symbol;Acc:HGNC:12010]
ENSG00000130702	5920.38	1.64302	0.493697	3.328	0.000874726	0.0261449	LAMA5	laminin subunit alpha 5 [Source:HGNC Symbol;Acc:HGNC:6485]
ENSG00000163431	4612.88	-1.32708	0.398932	-3.32658	0.000879203	0.026234	LMOD1	leiomodin 1 [Source:HGNC Symbol;Acc:HGNC:6647]
ENSG00000143882	29.1324	2.57011	0.772833	3.32558	0.000882363	0.0262462	ATP6V1C2	ATPase H+ transporting V1 subunit C2 [Source:HGNC Symbol;Acc:HGNC:18264]
ENSG00000148158	1468.81	-1.10843	0.333324	-3.32538	0.000882976	0.0262462	SNX30	sorting nexin family member 30 [Source:HGNC Symbol;Acc:HGNC:23685]
ENSG00000159217	64.2605	-3.03389	0.912442	-3.32503	0.000884097	0.0262462	IGF2BP1	insulin like growth factor 2 mRNA binding protein 1 [Source:HGNC Symbol;Acc:HGNC:28866]
ENSG00000102802	1819.83	-1.93908	0.583895	-3.32094	0.000897158	0.0265441	MEDAG	mesenteric estrogen dependent adipogenesis [Source:HGNC Symbol;Acc:HGNC:25926]
ENSG00000161896	41.281	3.49314	1.05224	3.31971	0.000901098	0.026571	IP6K3	inositol hexakisphosphate kinase 3 [Source:HGNC Symbol;Acc:HGNC:17269]
ENSG00000215018	11.4892	2.83468	0.85501	3.31538	0.000915193	0.0268962	COL28A1	collagen type XXVIII alpha 1 chain [Source:HGNC Symbol;Acc:HGNC:22442]
ENSG00000250644	9.44663	-3.21498	0.970482	-3.31277	0.00092378	0.0270253		novel protein
ENSG00000162383	100.027	-1.94693	0.587768	-3.31241	0.00092495	0.0270253	SLC1A7	solute carrier family 1 member 7 [Source:HGNC Symbol;Acc:HGNC:10945]
ENSG00000136244	272.465	-2.01387	0.608022	-3.31217	0.000925744	0.0270253	IL6	interleukin 6 [Source:HGNC Symbol;Acc:HGNC:6018]
ENSG00000106799	3613.78	-1.34144	0.405091	-3.31144	0.000928158	0.0270507	TGFBR1	transforming growth factor beta receptor 1 [Source:HGNC Symbol;Acc:HGNC:11772]
ENSG00000151702	168.334	-1.7803	0.537792	-3.31038	0.000931689	0.027071	FLI1	Fli-1 proto-oncogene, ETS transcription factor [Source:HGNC Symbol;Acc:HGNC:3749]
ENSG00000153814	1813.28	1.07959	0.32613	3.31031	0.00093194	0.027071	JAZF1	JAZF zinc finger 1 [Source:HGNC Symbol;Acc:HGNC:28917]
ENSG00000091622	59.6195	-1.45702	0.440493	-3.30769	0.000940689	0.0271829	PITPNM3	PITPNM family member 3 [Source:HGNC Symbol;Acc:HGNC:21043]
ENSG00000170417	60.0642	-1.15019	0.347735	-3.30766	0.000940784	0.0271829	TMEM182	transmembrane protein 182 [Source:HGNC Symbol;Acc:HGNC:26391]
ENSG00000182667	455.882	-1.61549	0.488462	-3.3073	0.000941988	0.0271829	NTM	neurotrimin [Source:HGNC Symbol;Acc:HGNC:17941]
ENSG00000196730	412.065	-3.0056	0.909608	-3.30428	0.000952202	0.0273676	DAPK1	death associated protein kinase 1 [Source:HGNC Symbol;Acc:HGNC:2674]
ENSG00000127533	8.75044	3.91505	1.18499	3.30386	0.000953619	0.0273676	F2RL3	F2R like thrombin or trypsin receptor 3 [Source:HGNC Symbol;Acc:HGNC:3540]
ENSG00000048540	20.4478	-2.26832	0.686622	-3.30359	0.000954567	0.0273676	LMO3	LIM domain only 3 [Source:HGNC Symbol;Acc:HGNC:6643]
ENSG00000198053	2037.06	-1.38568	0.420085	-3.29858	0.000971735	0.0277928	SIRPA	signal regulatory protein alpha [Source:HGNC Symbol;Acc:HGNC:9662]
ENSG00000019582	203.324	1.87243	0.567771	3.29787	0.000974213	0.0277928	CD74	CD74 molecule [Source:HGNC Symbol;Acc:HGNC:1697]
ENSG00000105877	19.9364	-3.49338	1.05957	-3.29699	0.000977287	0.0278321	DNAH11	dynein axonemal heavy chain 11 [Source:HGNC Symbol;Acc:HGNC:2942]
ENSG00000073756	110.43	-7.13388	2.1652	-3.29478	0.000984974	0.0279182	PTGS2	prostaglandin-endoperoxide synthase 2 [Source:HGNC Symbol;Acc:HGNC:9605]
ENSG00000115041	209.198	1.28102	0.389119	3.29209	0.000994457	0.0281415	KCNIP3	potassium voltage-gated channel interacting protein 3 [Source:HGNC Symbol;Acc:HGNC:15523]
ENSG00000134508	291.139	-2.54388	0.772858	-3.29152	0.000996479	0.0281533	CABLES1	Cdk5 and Abl enzyme substrate 1 [Source:HGNC Symbol;Acc:HGNC:25097]
ENSG00000171793	1527.12	-1.09391	0.332617	-3.2888	0.00100615	0.0283808	CTPS1	CTP synthase 1 [Source:HGNC Symbol;Acc:HGNC:2519]
ENSG00000132205	1543.47	1.20438	0.366342	3.28758	0.00101052	0.0284584	EMILIN2	elastin microfibril interfacer 2 [Source:HGNC Symbol;Acc:HGNC:19881]
ENSG00000198910	1551.36	4.47059	1.36047	3.28605	0.00101603	0.0285219	L1CAM	L1 cell adhesion molecule [Source:HGNC Symbol;Acc:HGNC:6470]
ENSG00000091986	35414.4	-2.96721	0.903976	-3.2824	0.00102928	0.0288479	CCDC80	coiled-coil domain containing 80 [Source:HGNC Symbol;Acc:HGNC:30649]
ENSG00000182492	19743.9	-1.98752	0.605665	-3.28156	0.00103236	0.0288881	BGN	biglycan [Source:HGNC Symbol;Acc:HGNC:1044]
ENSG00000099219	4349.14	1.65895	0.5059	3.27921	0.00104098	0.0289943	ERMP1	endoplasmic reticulum metallopeptidase 1 [Source:HGNC Symbol;Acc:HGNC:23703]
ENSG00000151151	342.229	1.07141	0.326731	3.27917	0.00104112	0.0289943	IPMK	inositol polyphosphate multikinase [Source:HGNC Symbol;Acc:HGNC:20739]
ENSG00000150551	200.314	2.54209	0.775676	3.27726	0.0010482	0.0291453	LYPD1	LY6/PLAUR domain containing 1 [Source:HGNC Symbol;Acc:HGNC:28431]
ENSG00000115457	805.804	-3.22044	0.983195	-3.27549	0.00105479	0.0292727	IGFBP2	insulin like growth factor binding protein 2 [Source:HGNC Symbol;Acc:HGNC:5471]
ENSG00000037965	96.3166	-3.84145	1.17393	-3.2723	0.00106675	0.0295208	HOXC8	homeobox C8 [Source:HGNC Symbol;Acc:HGNC:5129]
ENSG00000154864	437.705	-4.29743	1.31471	-3.26873	0.00108032	0.0298491	PIEZO2	piezo type mechanosensitive ion channel component 2 [Source:HGNC Symbol;Acc:HGNC:26270]
ENSG00000178695	536.842	-1.4212	0.435198	-3.26563	0.00109222	0.0300831	KCTD12	potassium channel tetramerization domain containing 12 [Source:HGNC Symbol;Acc:HGNC:14678]
ENSG00000238271	25.1888	-1.75615	0.53792	-3.26472	0.00109574	0.0301113	IFNWP19	interferon omega 1 pseudogene 19 [Source:HGNC Symbol;Acc:HGNC:5451]
ENSG00000183971	91.651	2.18258	0.668585	3.26447	0.00109667	0.0301113	NPW	neuropeptide W [Source:HGNC Symbol;Acc:HGNC:30509]
ENSG00000133816	11114.1	-1.39541	0.427657	-3.26291	0.00110275	0.0301854	MICAL2	microtubule associated monooxygenase, calponin and LIM domain containing 2 [Source:HGNC Symbol;Acc:HGNC:24693]
ENSG00000187699	340.394	2.94234	0.901758	3.26289	0.00110281	0.0301854	C2orf88	chromosome 2 open reading frame 88 [Source:HGNC Symbol;Acc:HGNC:28191]
ENSG00000121716	29.2637	1.49644	0.459032	3.25998	0.00111418	0.0304017	PILRB	paired immunoglobin like type 2 receptor beta [Source:HGNC Symbol;Acc:HGNC:18297]
ENSG00000163815	19.5258	4.1748	1.28126	3.25835	0.00112061	0.0304824	CLEC3B	C-type lectin domain family 3 member B [Source:HGNC Symbol;Acc:HGNC:11891]
ENSG00000144583	793.717	-1.02286	0.314128	-3.25618	0.00112921	0.0306687	MARCHF4	membrane associated ring-CH-type finger 4 [Source:HGNC Symbol;Acc:HGNC:29269]
ENSG00000143797	1196.63	-1.10039	0.338092	-3.25471	0.00113508	0.0307806	MBOAT2	membrane bound O-acyltransferase domain containing 2 [Source:HGNC Symbol;Acc:HGNC:25193]
ENSG00000103044	159.857	-2.57302	0.791751	-3.24978	0.00115494	0.0312226	HAS3	hyaluronan synthase 3 [Source:HGNC Symbol;Acc:HGNC:4820]
ENSG00000104611	579.968	-1.63769	0.504143	-3.24847	0.00116029	0.0312994	SH2D4A	SH2 domain containing 4A [Source:HGNC Symbol;Acc:HGNC:26102]
ENSG00000162817	450.239	2.99238	0.921751	3.24641	0.00116872	0.0314497	C1orf115	chromosome 1 open reading frame 115 [Source:HGNC Symbol;Acc:HGNC:25873]
ENSG00000100439	1537.08	-1.27971	0.394278	-3.24571	0.00117158	0.0314782	ABHD4	abhydrolase domain containing 4, N-acyl phospholipase B [Source:HGNC Symbol;Acc:HGNC:20154]
ENSG00000113263	10.6937	3.6127	1.11377	3.24368	0.00117996	0.0316068	ITK	IL2 inducible T cell kinase [Source:HGNC Symbol;Acc:HGNC:6171]
ENSG00000127863	7011.82	2.65012	0.81825	3.23877	0.00120047	0.0320583	TNFRSF19	TNF receptor superfamily member 19 [Source:HGNC Symbol;Acc:HGNC:11915]
ENSG00000143603	13.3713	-7.02044	2.17269	-3.23123	0.0012326	0.0328662	KCNN3	potassium calcium-activated channel subfamily N member 3 [Source:HGNC Symbol;Acc:HGNC:6292]
ENSG00000270069	72.1273	1.24015	0.384015	3.22943	0.00124037	0.0330231	MIR222HG	miR222/221 cluster host gene [Source:HGNC Symbol;Acc:HGNC:49555]
ENSG00000274565	91.7168	1.01457	0.314275	3.2283	0.00124528	0.0330691		novel transcript
ENSG00000221826	53.1023	3.99712	1.2382	3.22817	0.00124586	0.0330691	PSG3	pregnancy specific beta-1-glycoprotein 3 [Source:HGNC Symbol;Acc:HGNC:9520]
ENSG00000160161	128.775	-2.86289	0.887817	-3.22464	0.00126133	0.0333615	CILP2	cartilage intermediate layer protein 2 [Source:HGNC Symbol;Acc:HGNC:24213]
ENSG00000163879	242.353	1.06064	0.32894	3.22441	0.00126232	0.0333615	DNALI1	dynein axonemal light intermediate chain 1 [Source:HGNC Symbol;Acc:HGNC:14353]
ENSG00000198774	31.1144	-4.69686	1.45688	-3.22392	0.00126448	0.0333615	RASSF9	Ras association domain family member 9 [Source:HGNC Symbol;Acc:HGNC:15739]
ENSG00000121316	702.174	1.49223	0.4632	3.22158	0.00127488	0.0335851	PLBD1	phospholipase B domain containing 1 [Source:HGNC Symbol;Acc:HGNC:26215]
ENSG00000082482	391.486	-1.811	0.562439	-3.2199	0.00128233	0.033731	KCNK2	potassium two pore domain channel subfamily K member 2 [Source:HGNC Symbol;Acc:HGNC:6277]
ENSG00000260910	59.2079	-2.30019	0.714601	-3.21885	0.00128706	0.0337541	LINC00565	long intergenic non-protein coding RNA 565 [Source:HGNC Symbol;Acc:HGNC:43709]
ENSG00000267409	7.09935	-6.10923	1.89885	-3.21734	0.00129386	0.0338817		novel transcript
ENSG00000231290	96.1824	-3.18952	0.992464	-3.21374	0.0013102	0.0341903	APCDD1L-DT	APCDD1L divergent transcript [Source:HGNC Symbol;Acc:HGNC:27152]
ENSG00000249863	13.1375	-1.97826	0.615619	-3.21345	0.00131149	0.0341903		synaptotagmin binding, cytoplasmic RNA interacting protein (SYNCRIP) pseudogene
ENSG00000233901	325.686	-1.69473	0.527635	-3.21194	0.0013184	0.0343194	LINC01503	long intergenic non-protein coding RNA 1503 [Source:HGNC Symbol;Acc:HGNC:51184]
ENSG00000244968	10.6685	-3.11944	0.973337	-3.20489	0.00135113	0.0349452	LIFR-AS1	LIFR antisense RNA 1 [Source:HGNC Symbol;Acc:HGNC:43600]
ENSG00000179630	324.518	-1.8053	0.563342	-3.20462	0.0013524	0.0349452	LACC1	laccase domain containing 1 [Source:HGNC Symbol;Acc:HGNC:26789]
ENSG00000112541	444.886	-1.82798	0.570603	-3.2036	0.0013572	0.0349693	PDE10A	phosphodiesterase 10A [Source:HGNC Symbol;Acc:HGNC:8772]
ENSG00000271614	38.9439	1.47295	0.460325	3.1998	0.00137522	0.0353787	ATP2B1-AS1	ATP2B1 antisense RNA 1 [Source:HGNC Symbol;Acc:HGNC:27883]
ENSG00000111885	3948.21	1.06206	0.332091	3.19808	0.00138344	0.0355381	MAN1A1	mannosidase alpha class 1A member 1 [Source:HGNC Symbol;Acc:HGNC:6821]
ENSG00000253658	10.3184	-6.6441	2.08186	-3.19143	0.00141571	0.0361789	LINC01592	long intergenic non-protein coding RNA 1592 [Source:HGNC Symbol;Acc:HGNC:51557]
ENSG00000267287	44.915	-1.79007	0.560932	-3.19124	0.00141664	0.0361789		novel transcript
ENSG00000142149	799.342	-1.15626	0.362822	-3.18685	0.00143833	0.0366795	HUNK	hormonally up-regulated Neu-associated kinase [Source:HGNC Symbol;Acc:HGNC:13326]
ENSG00000233381	19.612	-4.03579	1.26713	-3.18498	0.00144762	0.0368629	AK4P3	adenylate kinase 4 pseudogene 3 [Source:HGNC Symbol;Acc:HGNC:21596]
ENSG00000279365	5.14742	-5.64677	1.77496	-3.18136	0.00146587	0.0372194		novel transcript
ENSG00000121210	201.607	-1.40076	0.441131	-3.17539	0.00149633	0.037884	TMEM131L	transmembrane 131 like [Source:HGNC Symbol;Acc:HGNC:29146]
ENSG00000102024	10941.5	-1.22236	0.384947	-3.17539	0.00149636	0.037884	PLS3	plastin 3 [Source:HGNC Symbol;Acc:HGNC:9091]
ENSG00000173559	927.897	1.34366	0.423419	3.17336	0.00150686	0.0380949	NABP1	nucleic acid binding protein 1 [Source:HGNC Symbol;Acc:HGNC:26232]
ENSG00000118971	459.84	1.58753	0.500333	3.17294	0.00150903	0.0380949	CCND2	cyclin D2 [Source:HGNC Symbol;Acc:HGNC:1583]
ENSG00000135604	22.1502	-1.82585	0.576264	-3.16843	0.00153265	0.0386355	STX11	syntaxin 11 [Source:HGNC Symbol;Acc:HGNC:11429]
ENSG00000244649	10.8936	-6.72406	2.12273	-3.16764	0.00153681	0.0386653	LINC02086	long intergenic non-protein coding RNA 2086 [Source:HGNC Symbol;Acc:HGNC:52936]
ENSG00000226332	19.1714	1.46287	0.461856	3.16737	0.00153824	0.0386653		novel transcript
ENSG00000047662	9.45414	-2.28728	0.723478	-3.1615	0.00156956	0.0393399	FAM184B	family with sequence similarity 184 member B [Source:HGNC Symbol;Acc:HGNC:29235]
ENSG00000112319	9.81794	-5.59633	1.77076	-3.16042	0.00157543	0.0394278	EYA4	EYA transcriptional coactivator and phosphatase 4 [Source:HGNC Symbol;Acc:HGNC:3522]
ENSG00000162496	2925.77	-2.89926	0.917479	-3.16002	0.00157756	0.0394278	DHRS3	dehydrogenase/reductase 3 [Source:HGNC Symbol;Acc:HGNC:17693]
ENSG00000168477	11594.8	2.93118	0.928613	3.15652	0.00159665	0.0398481	TNXB	tenascin XB [Source:HGNC Symbol;Acc:HGNC:11976]
ENSG00000150510	1390.2	1.54825	0.490723	3.15504	0.00160478	0.0399942	FAM124A	family with sequence similarity 124 member A [Source:HGNC Symbol;Acc:HGNC:26413]
ENSG00000129009	13123.1	1.01569	0.322227	3.1521	0.001621	0.0403412	ISLR	immunoglobulin superfamily containing leucine rich repeat [Source:HGNC Symbol;Acc:HGNC:6133]
ENSG00000171502	108.925	1.96182	0.622961	3.14919	0.00163725	0.0405729	COL24A1	collagen type XXIV alpha 1 chain [Source:HGNC Symbol;Acc:HGNC:20821]
ENSG00000146966	1538.97	2.20324	0.702245	3.13742	0.00170442	0.0421779	DENND2A	DENN domain containing 2A [Source:HGNC Symbol;Acc:HGNC:22212]
ENSG00000115738	649.098	-1.64178	0.523886	-3.13385	0.0017253	0.0425743	ID2	inhibitor of DNA binding 2 [Source:HGNC Symbol;Acc:HGNC:5361]
ENSG00000250986	284.938	2.13613	0.681754	3.13329	0.00172858	0.0425955	LINC02600	long intergenic non-protein coding RNA 2600 [Source:HGNC Symbol;Acc:HGNC:53177]
ENSG00000147036	43.6908	3.06456	0.982508	3.11912	0.0018139	0.0439569	LANCL3	LanC like 3 [Source:HGNC Symbol;Acc:HGNC:24767]
ENSG00000167103	36.7131	1.2873	0.413004	3.11692	0.00182752	0.0442259	PIP5KL1	phosphatidylinositol-4-phosphate 5-kinase like 1 [Source:HGNC Symbol;Acc:HGNC:28711]
ENSG00000236453	19.98	-3.05523	0.980774	-3.11513	0.00183866	0.0444342		novel transcript
ENSG00000151276	1038.6	-1.23717	0.397651	-3.11119	0.00186334	0.044907	MAGI1	membrane associated guanylate kinase, WW and PDZ domain containing 1 [Source:HGNC Symbol;Acc:HGNC:946]
ENSG00000171488	838.157	1.80832	0.583124	3.10109	0.0019281	0.0463269	LRRC8C	leucine rich repeat containing 8 VRAC subunit C [Source:HGNC Symbol;Acc:HGNC:25075]
ENSG00000164764	40.4989	-2.03036	0.654792	-3.10077	0.00193018	0.0463269	SBSPON	somatomedin B and thrombospondin type 1 domain containing [Source:HGNC Symbol;Acc:HGNC:30362]
ENSG00000262877	26.5513	1.74248	0.562045	3.10024	0.00193363	0.0463462		novel transcript
ENSG00000008441	4935.73	-1.56797	0.505858	-3.09962	0.00193769	0.0463804	NFIX	nuclear factor I X [Source:HGNC Symbol;Acc:HGNC:7788]
ENSG00000233559	5.3926	3.46987	1.12182	3.09307	0.00198098	0.0471587	LINC00513	long intergenic non-protein coding RNA 513 [Source:HGNC Symbol;Acc:HGNC:43566]
ENSG00000071575	1604.55	-1.25852	0.406937	-3.09267	0.00198365	0.0471587	TRIB2	tribbles pseudokinase 2 [Source:HGNC Symbol;Acc:HGNC:30809]
ENSG00000062582	28.7608	1.43475	0.464752	3.08714	0.00202091	0.0479147	MRPS24	mitochondrial ribosomal protein S24 [Source:HGNC Symbol;Acc:HGNC:14510]
ENSG00000095059	33.8274	1.43647	0.465432	3.08631	0.00202658	0.0479842	DHPS	deoxyhypusine synthase [Source:HGNC Symbol;Acc:HGNC:2869]
ENSG00000234336	22.3987	1.45195	0.471095	3.08207	0.00205566	0.0485419	JAZF1-AS1	JAZF1 antisense RNA 1 [Source:HGNC Symbol;Acc:HGNC:41218]
ENSG00000149596	848.278	-1.44263	0.468223	-3.08107	0.00206255	0.0485738	JPH2	junctophilin 2 [Source:HGNC Symbol;Acc:HGNC:14202]
ENSG00000275202	55.0805	1.43517	0.466181	3.07858	0.0020799	0.048786		novel transcript, antisense to FNDC3A
ENSG00000162591	1387.14	-2.23901	0.72779	-3.07645	0.00209484	0.0489984	MEGF6	multiple EGF like domains 6 [Source:HGNC Symbol;Acc:HGNC:3232]
ENSG00000162998	37.8096	2.56897	0.835142	3.07609	0.00209734	0.0489984	FRZB	frizzled related protein [Source:HGNC Symbol;Acc:HGNC:3959]
ENSG00000186469	231.883	-2.11215	0.686781	-3.07544	0.00210196	0.049041	GNG2	G protein subunit gamma 2 [Source:HGNC Symbol;Acc:HGNC:4404]
ENSG00000198691	62.7128	2.22172	0.723043	3.07273	0.00212108	0.0494214	ABCA4	ATP binding cassette subfamily A member 4 [Source:HGNC Symbol;Acc:HGNC:34]
ENSG00000236304	39.6289	-3.18187	1.03613	-3.07092	0.00213402	0.0494603		novel transcript
ENSG00000246859	160.447	-1.55187	0.505454	-3.07025	0.00213879	0.0495054	STARD4-AS1	STARD4 antisense RNA 1 [Source:HGNC Symbol;Acc:HGNC:44117]
ENSG00000204889	7.95755	5.1597	1.68218	3.06727	0.00216025	0.0499361	KRT40	keratin 40 [Source:HGNC Symbol;Acc:HGNC:26707]

## Sheet: Day2_genelist
	baseMean	log2FoldChange	lfcSE	stat	pvalue	padj	gene_name	description
ENSG00000203805	155.103	-3.79677	0.282329	-13.448	3.1621e-41	5.57541e-37	PLPP4	phospholipid phosphatase 4 [Source:HGNC Symbol;Acc:HGNC:23531]
ENSG00000118849	541.329	-4.45933	0.372548	-11.9698	5.11383e-33	4.50835e-29	RARRES1	retinoic acid receptor responder 1 [Source:HGNC Symbol;Acc:HGNC:9867]
ENSG00000169174	272.516	5.27118	0.463653	11.3688	5.98064e-30	3.51502e-26	PCSK9	proprotein convertase subtilisin/kexin type 9 [Source:HGNC Symbol;Acc:HGNC:20001]
ENSG00000187955	12039	3.12016	0.31143	10.0188	1.25994e-23	5.55383e-20	COL14A1	collagen type XIV alpha 1 chain [Source:HGNC Symbol;Acc:HGNC:2191]
ENSG00000163815	73.3216	4.3729	0.45025	9.71215	2.67631e-22	9.43775e-19	CLEC3B	C-type lectin domain family 3 member B [Source:HGNC Symbol;Acc:HGNC:11891]
ENSG00000106483	502.604	-6.63852	0.690213	-9.61807	6.70781e-22	1.9712e-18	SFRP4	secreted frizzled related protein 4 [Source:HGNC Symbol;Acc:HGNC:10778]
ENSG00000144908	103.562	4.08421	0.426727	9.57101	1.05866e-21	2.66662e-18	ALDH1L1	aldehyde dehydrogenase 1 family member L1 [Source:HGNC Symbol;Acc:HGNC:3978]
ENSG00000187699	381.236	2.81696	0.298374	9.44106	3.69038e-21	8.13359e-18	C2orf88	chromosome 2 open reading frame 88 [Source:HGNC Symbol;Acc:HGNC:28191]
ENSG00000196154	1384.23	3.86976	0.429928	9.00095	2.23763e-19	4.38376e-16	S100A4	S100 calcium binding protein A4 [Source:HGNC Symbol;Acc:HGNC:10494]
ENSG00000079257	713.881	-2.31035	0.261656	-8.82975	1.04913e-18	1.84983e-15	LXN	latexin [Source:HGNC Symbol;Acc:HGNC:13347]
ENSG00000176971	3251.97	-4.81214	0.548501	-8.77326	1.73566e-18	2.78211e-15	FIBIN	fin bud initiation factor homolog [Source:HGNC Symbol;Acc:HGNC:33747]
ENSG00000094963	291.759	-3.57801	0.421973	-8.47923	2.26691e-17	3.33085e-14	FMO2	flavin containing dimethylaniline monoxygenase 2 [Source:HGNC Symbol;Acc:HGNC:3770]
ENSG00000156804	4405.27	-2.18097	0.264913	-8.23277	1.82928e-16	2.48106e-13	FBXO32	F-box protein 32 [Source:HGNC Symbol;Acc:HGNC:16731]
ENSG00000102452	156.212	-4.38093	0.532765	-8.223	1.98477e-16	2.49968e-13	NALCN	sodium leak channel, non-selective [Source:HGNC Symbol;Acc:HGNC:19082]
ENSG00000151067	1579.99	-1.32722	0.163927	-8.09639	5.66143e-16	6.65482e-13	CACNA1C	calcium voltage-gated channel subunit alpha1 C [Source:HGNC Symbol;Acc:HGNC:1390]
ENSG00000111817	2624	-1.84216	0.231736	-7.94939	1.87428e-15	2.06546e-12	DSE	dermatan sulfate epimerase [Source:HGNC Symbol;Acc:HGNC:21144]
ENSG00000153162	1341.06	-5.20542	0.663629	-7.84386	4.3689e-15	4.53132e-12	BMP6	bone morphogenetic protein 6 [Source:HGNC Symbol;Acc:HGNC:1073]
ENSG00000133216	265.97	-2.09866	0.268974	-7.80246	6.07099e-15	5.94687e-12	EPHB2	EPH receptor B2 [Source:HGNC Symbol;Acc:HGNC:3393]
ENSG00000134363	1054.01	-3.99397	0.51701	-7.72513	1.11741e-14	1.03696e-11	FST	follistatin [Source:HGNC Symbol;Acc:HGNC:3971]
ENSG00000070961	2637.53	1.11211	0.145865	7.62429	2.45386e-14	2.16332e-11	ATP2B1	ATPase plasma membrane Ca2+ transporting 1 [Source:HGNC Symbol;Acc:HGNC:814]
ENSG00000122641	7926.45	-3.44062	0.45936	-7.49003	6.88587e-14	5.78151e-11	INHBA	inhibin subunit beta A [Source:HGNC Symbol;Acc:HGNC:6066]
ENSG00000105976	800.015	-1.68109	0.226511	-7.42167	1.15653e-13	9.26907e-11	MET	MET proto-oncogene, receptor tyrosine kinase [Source:HGNC Symbol;Acc:HGNC:7029]
ENSG00000125378	277.555	2.94942	0.398483	7.40163	1.34521e-13	1.03125e-10	BMP4	bone morphogenetic protein 4 [Source:HGNC Symbol;Acc:HGNC:1071]
ENSG00000165626	170.869	-3.17363	0.436247	-7.27484	3.46837e-13	2.54809e-10	BEND7	BEN domain containing 7 [Source:HGNC Symbol;Acc:HGNC:23514]
ENSG00000012171	1820.69	1.93916	0.27733	6.99224	2.70523e-12	1.83456e-09	SEMA3B	semaphorin 3B [Source:HGNC Symbol;Acc:HGNC:10724]
ENSG00000143126	369.387	-1.96548	0.28101	-6.99435	2.66487e-12	1.83456e-09	CELSR2	cadherin EGF LAG seven-pass G-type receptor 2 [Source:HGNC Symbol;Acc:HGNC:3231]
ENSG00000183098	846.856	-4.76294	0.694704	-6.85607	7.07819e-12	4.62232e-09	GPC6	glypican 6 [Source:HGNC Symbol;Acc:HGNC:4454]
ENSG00000134369	5339.85	-1.52461	0.223237	-6.82955	8.5179e-12	5.36384e-09	NAV1	neuron navigator 1 [Source:HGNC Symbol;Acc:HGNC:15989]
ENSG00000118515	5217.41	-2.99381	0.440157	-6.80168	1.03407e-11	6.28712e-09	SGK1	serum/glucocorticoid regulated kinase 1 [Source:HGNC Symbol;Acc:HGNC:10810]
ENSG00000196932	581.718	4.98889	0.740855	6.73397	1.65098e-11	9.50606e-09	TMEM26	transmembrane protein 26 [Source:HGNC Symbol;Acc:HGNC:28550]
ENSG00000117020	2573.88	-1.14473	0.170038	-6.73219	1.67132e-11	9.50606e-09	AKT3	AKT serine/threonine kinase 3 [Source:HGNC Symbol;Acc:HGNC:393]
ENSG00000145808	166.245	5.1762	0.769714	6.72483	1.75794e-11	9.68623e-09	ADAMTS19	ADAM metallopeptidase with thrombospondin type 1 motif 19 [Source:HGNC Symbol;Acc:HGNC:17111]
ENSG00000162692	169.36	6.50015	1.01853	6.38189	1.74916e-10	9.34582e-08	VCAM1	vascular cell adhesion molecule 1 [Source:HGNC Symbol;Acc:HGNC:12663]
ENSG00000054793	1754.98	-1.49328	0.234385	-6.37105	1.87733e-10	9.73559e-08	ATP9A	ATPase phospholipid transporting 9A (putative) [Source:HGNC Symbol;Acc:HGNC:13540]
ENSG00000134996	736.65	1.09066	0.177224	6.15415	7.54829e-10	3.59707e-07	OSTF1	osteoclast stimulating factor 1 [Source:HGNC Symbol;Acc:HGNC:8510]
ENSG00000139597	111.906	-1.56048	0.253516	-6.15535	7.49135e-10	3.59707e-07	N4BP2L1	NEDD4 binding protein 2 like 1 [Source:HGNC Symbol;Acc:HGNC:25037]
ENSG00000115380	8591.93	-3.48432	0.565917	-6.15695	7.41584e-10	3.59707e-07	EFEMP1	EGF containing fibulin extracellular matrix protein 1 [Source:HGNC Symbol;Acc:HGNC:3218]
ENSG00000166482	21178.7	1.39234	0.228115	6.10367	1.03659e-09	4.80978e-07	MFAP4	microfibril associated protein 4 [Source:HGNC Symbol;Acc:HGNC:7035]
ENSG00000111341	4647.24	-2.51488	0.41326	-6.08546	1.1616e-09	5.25161e-07	MGP	matrix Gla protein [Source:HGNC Symbol;Acc:HGNC:7060]
ENSG00000054356	195.582	-2.56966	0.423102	-6.07338	1.25249e-09	5.52096e-07	PTPRN	protein tyrosine phosphatase receptor type N [Source:HGNC Symbol;Acc:HGNC:9676]
ENSG00000183346	91.3908	3.93788	0.650264	6.05583	1.397e-09	6.00776e-07	CABCOCO1	ciliary associated calcium binding coiled-coil 1 [Source:HGNC Symbol;Acc:HGNC:28678]
ENSG00000141668	32.9849	6.83098	1.13084	6.04061	1.53532e-09	6.44543e-07	CBLN2	cerebellin 2 precursor [Source:HGNC Symbol;Acc:HGNC:1544]
ENSG00000057294	130.142	-5.27764	0.883791	-5.97159	2.34952e-09	9.63411e-07	PKP2	plakophilin 2 [Source:HGNC Symbol;Acc:HGNC:9024]
ENSG00000076716	781.704	-2.30974	0.391649	-5.89746	3.69139e-09	1.47924e-06	GPC4	glypican 4 [Source:HGNC Symbol;Acc:HGNC:4452]
ENSG00000148219	261.195	1.94132	0.336817	5.76371	8.2284e-09	3.08687e-06	ASTN2	astrotactin 2 [Source:HGNC Symbol;Acc:HGNC:17021]
ENSG00000058091	1992.67	-1.44367	0.250457	-5.76413	8.20786e-09	3.08687e-06	CDK14	cyclin dependent kinase 14 [Source:HGNC Symbol;Acc:HGNC:8883]
ENSG00000086991	672.505	-3.04213	0.534286	-5.69383	1.24221e-08	4.46992e-06	NOX4	NADPH oxidase 4 [Source:HGNC Symbol;Acc:HGNC:7891]
ENSG00000103024	670.711	1.11134	0.195384	5.68797	1.28557e-08	4.53342e-06	NME3	NME/NM23 nucleoside diphosphate kinase 3 [Source:HGNC Symbol;Acc:HGNC:7851]
ENSG00000230563	10.1605	7.165	1.26635	5.65801	1.53136e-08	5.29431e-06		novel transcript
ENSG00000136856	552.657	1.7743	0.314233	5.64644	1.63802e-08	5.45059e-06	SLC2A8	solute carrier family 2 member 8 [Source:HGNC Symbol;Acc:HGNC:13812]
ENSG00000134250	11124.4	-1.66809	0.295426	-5.6464	1.63839e-08	5.45059e-06	NOTCH2	notch receptor 2 [Source:HGNC Symbol;Acc:HGNC:7882]
ENSG00000165507	5415.36	-3.12166	0.556457	-5.60989	2.02458e-08	6.61064e-06	DEPP1	DEPP1 autophagy regulator [Source:HGNC Symbol;Acc:HGNC:23355]
ENSG00000165617	897.061	-3.54806	0.636132	-5.57756	2.43914e-08	7.54507e-06	DACT1	dishevelled binding antagonist of beta catenin 1 [Source:HGNC Symbol;Acc:HGNC:17748]
ENSG00000027644	37.6415	3.73383	0.67004	5.57255	2.51035e-08	7.63146e-06	INSRR	insulin receptor related receptor [Source:HGNC Symbol;Acc:HGNC:6093]
ENSG00000197614	2191.81	-9.80663	1.76102	-5.56874	2.56592e-08	7.6682e-06	MFAP5	microfibril associated protein 5 [Source:HGNC Symbol;Acc:HGNC:29673]
ENSG00000189058	865.965	2.9878	0.541192	5.52078	3.37499e-08	9.72027e-06	APOD	apolipoprotein D [Source:HGNC Symbol;Acc:HGNC:612]
ENSG00000023171	144.833	-1.90439	0.345426	-5.51316	3.52455e-08	9.72027e-06	GRAMD1B	GRAM domain containing 1B [Source:HGNC Symbol;Acc:HGNC:29214]
ENSG00000139211	2364.82	-2.48402	0.450345	-5.51581	3.47168e-08	9.72027e-06	AMIGO2	adhesion molecule with Ig like domain 2 [Source:HGNC Symbol;Acc:HGNC:24073]
ENSG00000146411	282	-2.99467	0.542446	-5.52069	3.37677e-08	9.72027e-06	SLC2A12	solute carrier family 2 member 12 [Source:HGNC Symbol;Acc:HGNC:18067]
ENSG00000171488	434.266	1.03687	0.188422	5.50293	3.73527e-08	1.00296e-05	LRRC8C	leucine rich repeat containing 8 VRAC subunit C [Source:HGNC Symbol;Acc:HGNC:25075]
ENSG00000137507	3379.12	-3.33572	0.60627	-5.50204	3.75428e-08	1.00296e-05	LRRC32	leucine rich repeat containing 32 [Source:HGNC Symbol;Acc:HGNC:4161]
ENSG00000147465	36.0816	3.4448	0.626672	5.49698	3.86343e-08	1.01672e-05	STAR	steroidogenic acute regulatory protein [Source:HGNC Symbol;Acc:HGNC:11359]
ENSG00000169710	4665.93	1.25129	0.227751	5.49412	3.92672e-08	1.01817e-05	FASN	fatty acid synthase [Source:HGNC Symbol;Acc:HGNC:3594]
ENSG00000107798	1881.36	1.03618	0.188968	5.48334	4.17379e-08	1.06655e-05	LIPA	lipase A, lysosomal acid type [Source:HGNC Symbol;Acc:HGNC:6617]
ENSG00000149633	206.758	-1.76716	0.322737	-5.47555	4.36166e-08	1.09864e-05	KIAA1755	KIAA1755 [Source:HGNC Symbol;Acc:HGNC:29372]
ENSG00000099194	9837.42	2.17598	0.397908	5.46856	4.53717e-08	1.10593e-05	SCD	stearoyl-CoA desaturase [Source:HGNC Symbol;Acc:HGNC:10571]
ENSG00000135424	386.759	-2.89228	0.529049	-5.46694	4.57879e-08	1.10593e-05	ITGA7	integrin subunit alpha 7 [Source:HGNC Symbol;Acc:HGNC:6143]
ENSG00000168621	35.2609	-5.33178	0.975186	-5.46745	4.56552e-08	1.10593e-05	GDNF	glial cell derived neurotrophic factor [Source:HGNC Symbol;Acc:HGNC:4232]
ENSG00000125864	104.501	1.56025	0.286766	5.44085	5.3027e-08	1.26348e-05	BFSP1	beaded filament structural protein 1 [Source:HGNC Symbol;Acc:HGNC:1040]
ENSG00000064042	743.592	-2.52984	0.465525	-5.43439	5.49848e-08	1.29266e-05	LIMCH1	LIM and calponin homology domains 1 [Source:HGNC Symbol;Acc:HGNC:29191]
ENSG00000137878	70.0524	3.22476	0.600809	5.36736	7.98964e-08	1.82952e-05	GCOM1	GCOM1, MYZAP-POLR2M combined locus [Source:HGNC Symbol;Acc:HGNC:26424]
ENSG00000154153	82.662	2.56765	0.479697	5.35264	8.66783e-08	1.91757e-05	RETREG1	reticulophagy regulator 1 [Source:HGNC Symbol;Acc:HGNC:25964]
ENSG00000112182	60.7773	-2.26264	0.422768	-5.35197	8.70041e-08	1.91757e-05	BACH2	BTB domain and CNC homolog 2 [Source:HGNC Symbol;Acc:HGNC:14078]
ENSG00000171877	40.4317	-2.24528	0.419718	-5.34949	8.82009e-08	1.91995e-05	FRMD5	FERM domain containing 5 [Source:HGNC Symbol;Acc:HGNC:28214]
ENSG00000196739	1574.99	1.71076	0.320498	5.3378	9.40815e-08	2.02298e-05	COL27A1	collagen type XXVII alpha 1 chain [Source:HGNC Symbol;Acc:HGNC:22986]
ENSG00000214100	56.6629	5.49732	1.03066	5.33377	9.61926e-08	2.04346e-05	PLAC9P1	placenta associated 9 pseudogene 1 [Source:HGNC Symbol;Acc:HGNC:52678]
ENSG00000135472	307.51	3.62922	0.682504	5.31751	1.052e-07	2.18221e-05	FAIM2	Fas apoptotic inhibitory molecule 2 [Source:HGNC Symbol;Acc:HGNC:17067]
ENSG00000187621	33.4177	4.66283	0.879619	5.30096	1.15194e-07	2.28213e-05	TCL6	T cell leukemia/lymphoma 6 [Source:HGNC Symbol;Acc:HGNC:13463]
ENSG00000260260	101.482	1.74225	0.328442	5.30461	1.12917e-07	2.28213e-05	SNHG19	small nucleolar RNA host gene 19 [Source:HGNC Symbol;Acc:HGNC:49574]
ENSG00000134508	280.288	-3.92781	0.740924	-5.30123	1.15026e-07	2.28213e-05	CABLES1	Cdk5 and Abl enzyme substrate 1 [Source:HGNC Symbol;Acc:HGNC:25097]
ENSG00000048540	493.504	-4.46487	0.842687	-5.29837	1.16843e-07	2.28908e-05	LMO3	LIM domain only 3 [Source:HGNC Symbol;Acc:HGNC:6643]
ENSG00000137486	672.14	1.43035	0.270518	5.28747	1.24021e-07	2.3769e-05	ARRB1	arrestin beta 1 [Source:HGNC Symbol;Acc:HGNC:711]
ENSG00000113361	145.918	-4.13258	0.781883	-5.28542	1.25418e-07	2.37781e-05	CDH6	cadherin 6 [Source:HGNC Symbol;Acc:HGNC:1765]
ENSG00000171621	3746.08	-2.01797	0.382928	-5.26984	1.36546e-07	2.56126e-05	SPSB1	splA/ryanodine receptor domain and SOCS box containing 1 [Source:HGNC Symbol;Acc:HGNC:30628]
ENSG00000166741	6925.52	-1.93872	0.368116	-5.26659	1.38983e-07	2.57952e-05	NNMT	nicotinamide N-methyltransferase [Source:HGNC Symbol;Acc:HGNC:7861]
ENSG00000139428	250.893	1.61588	0.307336	5.2577	1.45865e-07	2.67906e-05	MMAB	metabolism of cobalamin associated B [Source:HGNC Symbol;Acc:HGNC:19331]
ENSG00000120254	3510.74	-1.39354	0.267774	-5.20418	1.9486e-07	3.43576e-05	MTHFD1L	methylenetetrahydrofolate dehydrogenase (NADP+ dependent) 1 like [Source:HGNC Symbol;Acc:HGNC:21055]
ENSG00000213160	879.258	-2.3781	0.461064	-5.15785	2.49807e-07	4.36099e-05	KLHL23	kelch like family member 23 [Source:HGNC Symbol;Acc:HGNC:27506]
ENSG00000119946	236.923	2.10706	0.409927	5.14009	2.74601e-07	4.70074e-05	CNNM1	cyclin and CBS domain divalent metal cation transport mediator 1 [Source:HGNC Symbol;Acc:HGNC:102]
ENSG00000137166	989.778	-1.01871	0.198641	-5.12839	2.92234e-07	4.86638e-05	FOXP4	forkhead box P4 [Source:HGNC Symbol;Acc:HGNC:20842]
ENSG00000091972	541.567	-3.13624	0.61157	-5.12818	2.92557e-07	4.86638e-05	CD200	CD200 molecule [Source:HGNC Symbol;Acc:HGNC:7203]
ENSG00000118257	6318.12	-1.96607	0.385296	-5.10274	3.34769e-07	5.46541e-05	NRP2	neuropilin 2 [Source:HGNC Symbol;Acc:HGNC:8005]
ENSG00000198542	1437.92	-4.31141	0.846747	-5.09173	3.54817e-07	5.73957e-05	ITGBL1	integrin subunit beta like 1 [Source:HGNC Symbol;Acc:HGNC:6164]
ENSG00000120708	55735.7	-1.90887	0.375368	-5.08533	3.66995e-07	5.88259e-05	TGFBI	transforming growth factor beta induced [Source:HGNC Symbol;Acc:HGNC:11771]
ENSG00000077616	120.739	2.87488	0.566677	5.07322	3.91149e-07	6.20727e-05	NAALAD2	N-acetylated alpha-linked acidic dipeptidase 2 [Source:HGNC Symbol;Acc:HGNC:14526]
ENSG00000188015	69.3127	2.62045	0.516743	5.0711	3.9553e-07	6.20727e-05	S100A3	S100 calcium binding protein A3 [Source:HGNC Symbol;Acc:HGNC:10493]
ENSG00000160285	3172.13	1.13669	0.22423	5.06931	3.99253e-07	6.20727e-05	LSS	lanosterol synthase [Source:HGNC Symbol;Acc:HGNC:6708]
ENSG00000119514	77.0059	-3.91637	0.773539	-5.06292	4.1288e-07	6.33034e-05	GALNT12	polypeptide N-acetylgalactosaminyltransferase 12 [Source:HGNC Symbol;Acc:HGNC:19877]
ENSG00000170522	543.736	1.37889	0.273298	5.04536	4.52668e-07	6.79775e-05	ELOVL6	ELOVL fatty acid elongase 6 [Source:HGNC Symbol;Acc:HGNC:15829]
ENSG00000133104	5305.57	-1.32755	0.263133	-5.04517	4.5311e-07	6.79775e-05	SPART	spartin [Source:HGNC Symbol;Acc:HGNC:18514]
ENSG00000260802	1311.98	-2.78339	0.551778	-5.04441	4.54931e-07	6.79775e-05	SERTM2	serine rich and transmembrane domain containing 2 [Source:HGNC Symbol;Acc:HGNC:48576]
ENSG00000111981	156.518	-2.62588	0.521095	-5.03916	4.67583e-07	6.92809e-05	ULBP1	UL16 binding protein 1 [Source:HGNC Symbol;Acc:HGNC:14893]
ENSG00000206384	35.8814	4.8024	0.953951	5.03422	4.79796e-07	7.04981e-05	COL6A6	collagen type VI alpha 6 chain [Source:HGNC Symbol;Acc:HGNC:27023]
ENSG00000159023	423.152	-1.73622	0.345251	-5.02885	4.93424e-07	7.13119e-05	EPB41	erythrocyte membrane protein band 4.1 [Source:HGNC Symbol;Acc:HGNC:3377]
ENSG00000137501	319.791	-2.96265	0.589881	-5.02245	5.10153e-07	7.25405e-05	SYTL2	synaptotagmin like 2 [Source:HGNC Symbol;Acc:HGNC:15585]
ENSG00000120837	1359.28	-1.06936	0.213648	-5.00524	5.57916e-07	7.86974e-05	NFYB	nuclear transcription factor Y subunit beta [Source:HGNC Symbol;Acc:HGNC:7805]
ENSG00000066923	117.044	-1.21394	0.243331	-4.98883	6.0745e-07	8.3954e-05	STAG3	stromal antigen 3 [Source:HGNC Symbol;Acc:HGNC:11356]
ENSG00000105963	41.8189	-3.30271	0.662105	-4.98819	6.09466e-07	8.3954e-05	ADAP1	ArfGAP with dual PH domains 1 [Source:HGNC Symbol;Acc:HGNC:16486]
ENSG00000179862	237.899	-1.03977	0.208529	-4.9862	6.15788e-07	8.41672e-05	CITED4	Cbp/p300 interacting transactivator with Glu/Asp rich carboxy-terminal domain 4 [Source:HGNC Symbol;Acc:HGNC:18696]
ENSG00000116133	2703.3	2.63715	0.529499	4.98047	6.34313e-07	8.57805e-05	DHCR24	24-dehydrocholesterol reductase [Source:HGNC Symbol;Acc:HGNC:2859]
ENSG00000124212	9077.94	-6.58703	1.32282	-4.97955	6.37321e-07	8.57805e-05	PTGIS	prostaglandin I2 synthase [Source:HGNC Symbol;Acc:HGNC:9603]
ENSG00000077092	228.131	-2.1225	0.426569	-4.97574	6.49998e-07	8.6824e-05	RARB	retinoic acid receptor beta [Source:HGNC Symbol;Acc:HGNC:9865]
ENSG00000154639	132.622	-5.03406	1.0127	-4.97091	6.66399e-07	8.7761e-05	CXADR	CXADR Ig-like cell adhesion molecule [Source:HGNC Symbol;Acc:HGNC:2559]
ENSG00000176049	33.6516	6.93361	1.39556	4.96834	6.75291e-07	8.8198e-05	JAKMIP2	janus kinase and microtubule interacting protein 2 [Source:HGNC Symbol;Acc:HGNC:29067]
ENSG00000143061	323.697	3.13621	0.633156	4.9533	7.29662e-07	9.45985e-05	IGSF3	immunoglobulin superfamily member 3 [Source:HGNC Symbol;Acc:HGNC:5950]
ENSG00000052802	1451.88	2.03609	0.411608	4.94669	7.54871e-07	9.64484e-05	MSMO1	methylsterol monooxygenase 1 [Source:HGNC Symbol;Acc:HGNC:10545]
ENSG00000115596	23.6474	6.37485	1.29041	4.94016	7.80573e-07	9.76104e-05	WNT6	Wnt family member 6 [Source:HGNC Symbol;Acc:HGNC:12785]
ENSG00000183971	106.812	2.26935	0.46088	4.92394	8.48173e-07	0.00010458	NPW	neuropeptide W [Source:HGNC Symbol;Acc:HGNC:30509]
ENSG00000077157	5375.69	-2.83095	0.574876	-4.92446	8.45951e-07	0.00010458	PPP1R12B	protein phosphatase 1 regulatory subunit 12B [Source:HGNC Symbol;Acc:HGNC:7619]
ENSG00000197766	295.054	2.46799	0.502033	4.916	8.83295e-07	0.000108155	CFD	complement factor D [Source:HGNC Symbol;Acc:HGNC:2771]
ENSG00000140470	87.7067	3.8244	0.778341	4.91353	8.94508e-07	0.000108301	ADAMTS17	ADAM metallopeptidase with thrombospondin type 1 motif 17 [Source:HGNC Symbol;Acc:HGNC:17109]
ENSG00000188191	876.53	-1.28391	0.261328	-4.91303	8.96773e-07	0.000108301	PRKAR1B	protein kinase cAMP-dependent type I regulatory subunit beta [Source:HGNC Symbol;Acc:HGNC:9390]
ENSG00000270629	469.605	-1.08408	0.220823	-4.90925	9.14243e-07	0.000109659	NBPF14	NBPF member 14 [Source:HGNC Symbol;Acc:HGNC:25232]
ENSG00000163110	11624.7	-1.93213	0.394181	-4.90164	9.50388e-07	0.000112465	PDLIM5	PDZ and LIM domain 5 [Source:HGNC Symbol;Acc:HGNC:17468]
ENSG00000170873	228.674	-4.03773	0.824291	-4.89843	9.66068e-07	0.000113558	MTSS1	MTSS I-BAR domain containing 1 [Source:HGNC Symbol;Acc:HGNC:20443]
ENSG00000049323	7624.25	-1.06804	0.218111	-4.89679	9.74138e-07	0.000113748	LTBP1	latent transforming growth factor beta binding protein 1 [Source:HGNC Symbol;Acc:HGNC:6714]
ENSG00000124491	11.0574	7.28533	1.48834	4.89494	9.83356e-07	0.000114069	F13A1	coagulation factor XIII A chain [Source:HGNC Symbol;Acc:HGNC:3531]
ENSG00000166825	3102.89	1.16637	0.238743	4.88546	1.03189e-06	0.000118917	ANPEP	alanyl aminopeptidase, membrane [Source:HGNC Symbol;Acc:HGNC:500]
ENSG00000006283	329.766	3.71439	0.762187	4.87333	1.09733e-06	0.000125638	CACNA1G	calcium voltage-gated channel subunit alpha1 G [Source:HGNC Symbol;Acc:HGNC:1394]
ENSG00000065923	624.512	-1.23408	0.253386	-4.87036	1.11395e-06	0.000126718	SLC9A7	solute carrier family 9 member A7 [Source:HGNC Symbol;Acc:HGNC:17123]
ENSG00000244280	72.595	2.77548	0.57013	4.86814	1.12652e-06	0.000127326	ECEL1P2	endothelin converting enzyme like 1 pseudogene 2 [Source:HGNC Symbol;Acc:HGNC:14019]
ENSG00000178033	540.172	-2.45419	0.50525	-4.85738	1.18947e-06	0.000133584	CALHM5	calcium homeostasis modulator family member 5 [Source:HGNC Symbol;Acc:HGNC:21568]
ENSG00000137474	56.6555	2.52256	0.521067	4.84114	1.29094e-06	0.000144063	MYO7A	myosin VIIA [Source:HGNC Symbol;Acc:HGNC:7606]
ENSG00000137331	1325.17	-1.80505	0.373485	-4.83298	1.34506e-06	0.000149158	IER3	immediate early response 3 [Source:HGNC Symbol;Acc:HGNC:5392]
ENSG00000185920	663.948	1.65455	0.34348	4.81703	1.4571e-06	0.000159575	PTCH1	patched 1 [Source:HGNC Symbol;Acc:HGNC:9585]
ENSG00000285294	23.7664	-3.72807	0.775165	-4.80939	1.51391e-06	0.000164773	LINC00842	long intergenic non-protein coding RNA 842 [Source:HGNC Symbol;Acc:HGNC:44989]
ENSG00000137801	210790	-2.56754	0.534681	-4.802	1.5709e-06	0.000169927	THBS1	thrombospondin 1 [Source:HGNC Symbol;Acc:HGNC:11785]
ENSG00000159216	2353.79	-2.04977	0.426989	-4.80053	1.58249e-06	0.000170136	RUNX1	RUNX family transcription factor 1 [Source:HGNC Symbol;Acc:HGNC:10471]
ENSG00000126562	183.854	-1.78812	0.372618	-4.79879	1.59631e-06	0.000170582	WNK4	WNK lysine deficient protein kinase 4 [Source:HGNC Symbol;Acc:HGNC:14544]
ENSG00000074590	2614.21	-1.56344	0.326313	-4.79123	1.65762e-06	0.000176067	NUAK1	NUAK family kinase 1 [Source:HGNC Symbol;Acc:HGNC:14311]
ENSG00000274565	87.1681	1.14649	0.239685	4.78334	1.72407e-06	0.000182029		novel transcript
ENSG00000077274	376.985	-2.76076	0.580273	-4.7577	1.95816e-06	0.000200932	CAPN6	calpain 6 [Source:HGNC Symbol;Acc:HGNC:1483]
ENSG00000006016	168.473	-5.06945	1.06557	-4.7575	1.96009e-06	0.000200932	CRLF1	cytokine receptor like factor 1 [Source:HGNC Symbol;Acc:HGNC:2364]
ENSG00000120437	348.861	1.71618	0.362089	4.73967	2.14064e-06	0.000218172	ACAT2	acetyl-CoA acetyltransferase 2 [Source:HGNC Symbol;Acc:HGNC:94]
ENSG00000130164	5389.82	1.87594	0.397343	4.72122	2.34436e-06	0.000237562	LDLR	low density lipoprotein receptor [Source:HGNC Symbol;Acc:HGNC:6547]
ENSG00000197943	44.2161	2.17427	0.461197	4.71441	2.42412e-06	0.000242853	PLCG2	phospholipase C gamma 2 [Source:HGNC Symbol;Acc:HGNC:9066]
ENSG00000138741	22.5821	2.9696	0.631175	4.70487	2.54026e-06	0.00025305	TRPC3	transient receptor potential cation channel subfamily C member 3 [Source:HGNC Symbol;Acc:HGNC:12335]
ENSG00000119943	274.495	1.00214	0.213221	4.7	2.6016e-06	0.000257705	PYROXD2	pyridine nucleotide-disulphide oxidoreductase domain 2 [Source:HGNC Symbol;Acc:HGNC:23517]
ENSG00000164379	12.8679	6.08068	1.29479	4.69627	2.64961e-06	0.000260994	FOXQ1	forkhead box Q1 [Source:HGNC Symbol;Acc:HGNC:20951]
ENSG00000164949	1466.35	-2.09725	0.446869	-4.69321	2.68946e-06	0.000263448	GEM	GTP binding protein overexpressed in skeletal muscle [Source:HGNC Symbol;Acc:HGNC:4234]
ENSG00000107745	1455.32	-1.08665	0.23165	-4.69091	2.71997e-06	0.000263508	MICU1	mitochondrial calcium uptake 1 [Source:HGNC Symbol;Acc:HGNC:1530]
ENSG00000075223	2834.73	-2.06842	0.440921	-4.69114	2.71692e-06	0.000263508	SEMA3C	semaphorin 3C [Source:HGNC Symbol;Acc:HGNC:10725]
ENSG00000127328	66.4058	-1.89569	0.404552	-4.68591	2.78723e-06	0.000268548	RAB3IP	RAB3A interacting protein [Source:HGNC Symbol;Acc:HGNC:16508]
ENSG00000110693	184.866	3.14384	0.67171	4.68036	2.86377e-06	0.000274424	SOX6	SRY-box transcription factor 6 [Source:HGNC Symbol;Acc:HGNC:16421]
ENSG00000104321	102.117	2.65617	0.567923	4.677	2.91099e-06	0.000277441	TRPA1	transient receptor potential cation channel subfamily A member 1 [Source:HGNC Symbol;Acc:HGNC:497]
ENSG00000162551	58.9203	-4.37672	0.938242	-4.66481	3.08895e-06	0.000292819	ALPL	alkaline phosphatase, biomineralization associated [Source:HGNC Symbol;Acc:HGNC:438]
ENSG00000170421	660.564	-1.02175	0.219141	-4.66253	3.1235e-06	0.000294511	KRT8	keratin 8 [Source:HGNC Symbol;Acc:HGNC:6446]
ENSG00000067057	1895.34	-1.61418	0.34632	-4.66096	3.14734e-06	0.000295181	PFKP	phosphofructokinase, platelet [Source:HGNC Symbol;Acc:HGNC:8878]
ENSG00000171522	92.5852	2.38685	0.512275	4.65933	3.17248e-06	0.000295964	PTGER4	prostaglandin E receptor 4 [Source:HGNC Symbol;Acc:HGNC:9596]
ENSG00000145675	6577.12	1.26527	0.272037	4.6511	3.30172e-06	0.0003064	PIK3R1	phosphoinositide-3-kinase regulatory subunit 1 [Source:HGNC Symbol;Acc:HGNC:8979]
ENSG00000111424	888.047	-2.20692	0.475243	-4.64378	3.42094e-06	0.000315801	VDR	vitamin D receptor [Source:HGNC Symbol;Acc:HGNC:12679]
ENSG00000106333	11581.2	1.67693	0.361581	4.63776	3.52203e-06	0.000323439	PCOLCE	procollagen C-endopeptidase enhancer [Source:HGNC Symbol;Acc:HGNC:8738]
ENSG00000156675	503.68	-1.85056	0.399301	-4.6345	3.578e-06	0.000326877	RAB11FIP1	RAB11 family interacting protein 1 [Source:HGNC Symbol;Acc:HGNC:30265]
ENSG00000143850	341.643	1.68541	0.363969	4.63063	3.64561e-06	0.000329638	PLEKHA6	pleckstrin homology domain containing A6 [Source:HGNC Symbol;Acc:HGNC:17053]
ENSG00000178752	53.8164	-1.77597	0.383475	-4.63126	3.63444e-06	0.000329638	ERFE	erythroferrone [Source:HGNC Symbol;Acc:HGNC:26727]
ENSG00000116183	18.5049	-7.27409	1.57208	-4.62704	3.70935e-06	0.00033369	PAPPA2	pappalysin 2 [Source:HGNC Symbol;Acc:HGNC:14615]
ENSG00000180914	3621.98	-1.94389	0.420611	-4.62158	3.80837e-06	0.000340859	OXTR	oxytocin receptor [Source:HGNC Symbol;Acc:HGNC:8529]
ENSG00000142197	466.374	-1.34672	0.291679	-4.61711	3.8912e-06	0.000346513	DOP1B	DOP1 leucine zipper like protein B [Source:HGNC Symbol;Acc:HGNC:1291]
ENSG00000237380	158.383	1.06686	0.231261	4.61322	3.96481e-06	0.000351294	HOXD-AS2	HOXD cluster antisense RNA 2 [Source:HGNC Symbol;Acc:HGNC:43756]
ENSG00000120549	623.883	-2.26662	0.492155	-4.60551	4.11464e-06	0.000362747	KIAA1217	KIAA1217 [Source:HGNC Symbol;Acc:HGNC:25428]
ENSG00000279117	287.531	1.46035	0.317623	4.59774	4.27091e-06	0.000372795		TEC
ENSG00000139083	749.808	-1.26468	0.275227	-4.59503	4.32682e-06	0.000375815	ETV6	ETS variant transcription factor 6 [Source:HGNC Symbol;Acc:HGNC:3495]
ENSG00000188626	24.3291	-4.44986	0.968796	-4.59318	4.36541e-06	0.000377309	GOLGA8M	golgin A8 family member M [Source:HGNC Symbol;Acc:HGNC:44404]
ENSG00000123095	596.264	-3.44048	0.752063	-4.57473	4.76838e-06	0.000408137	BHLHE41	basic helix-loop-helix family member e41 [Source:HGNC Symbol;Acc:HGNC:16617]
ENSG00000166148	102.06	3.51456	0.768474	4.57343	4.79813e-06	0.000408699	AVPR1A	arginine vasopressin receptor 1A [Source:HGNC Symbol;Acc:HGNC:895]
ENSG00000130396	952.786	-1.19737	0.262324	-4.56447	5.00767e-06	0.000424496	AFDN	afadin, adherens junction formation factor [Source:HGNC Symbol;Acc:HGNC:7137]
ENSG00000155962	64.0533	2.33	0.510619	4.56308	5.04082e-06	0.000425262	CLIC2	chloride intracellular channel 2 [Source:HGNC Symbol;Acc:HGNC:2063]
ENSG00000106772	1592.9	-3.16789	0.694676	-4.56024	5.10955e-06	0.000429008	PRUNE2	prune homolog 2 with BCH domain [Source:HGNC Symbol;Acc:HGNC:25209]
ENSG00000137825	36.875	1.74446	0.382728	4.55798	5.16487e-06	0.000431597	ITPKA	inositol-trisphosphate 3-kinase A [Source:HGNC Symbol;Acc:HGNC:6178]
ENSG00000065809	781.712	1.33842	0.293883	4.55428	5.25664e-06	0.000435141	FAM107B	family with sequence similarity 107 member B [Source:HGNC Symbol;Acc:HGNC:23726]
ENSG00000134198	323.678	-6.29185	1.38133	-4.55494	5.24014e-06	0.000435141	TSPAN2	tetraspanin 2 [Source:HGNC Symbol;Acc:HGNC:20659]
ENSG00000248334	104.524	-1.89851	0.417222	-4.55035	5.35579e-06	0.000441277	WHAMMP2	WAS protein homolog associated with actin, golgi membranes and microtubules pseudogene 2 [Source:HGNC Symbol;Acc:HGNC:32360]
ENSG00000108984	26.5891	3.32691	0.731464	4.54828	5.40849e-06	0.000443546	MAP2K6	mitogen-activated protein kinase kinase 6 [Source:HGNC Symbol;Acc:HGNC:6846]
ENSG00000236304	30.3036	-4.05817	0.893164	-4.54359	5.53036e-06	0.000451442		novel transcript
ENSG00000143320	691.034	2.68494	0.591427	4.53976	5.63186e-06	0.000455509	CRABP2	cellular retinoic acid binding protein 2 [Source:HGNC Symbol;Acc:HGNC:2339]
ENSG00000101187	14.4888	2.99513	0.659912	4.53869	5.66059e-06	0.000455742	SLCO4A1	solute carrier organic anion transporter family member 4A1 [Source:HGNC Symbol;Acc:HGNC:10953]
ENSG00000126218	1069.71	1.02654	0.226231	4.53759	5.69004e-06	0.000456031	F10	coagulation factor X [Source:HGNC Symbol;Acc:HGNC:3528]
ENSG00000239521	396.61	-1.1367	0.250701	-4.53407	5.78577e-06	0.000461605	CASTOR3	CASTOR family member 3 [Source:HGNC Symbol;Acc:HGNC:29954]
ENSG00000104549	1451.43	1.41859	0.313446	4.5258	6.01677e-06	0.000477873	SQLE	squalene epoxidase [Source:HGNC Symbol;Acc:HGNC:11279]
ENSG00000132003	238.185	-1.29667	0.286665	-4.52329	6.0885e-06	0.000481401	ZSWIM4	zinc finger SWIM-type containing 4 [Source:HGNC Symbol;Acc:HGNC:25704]
ENSG00000166432	28.0031	-3.60578	0.801836	-4.4969	6.89519e-06	0.000533228	ZMAT1	zinc finger matrin-type 1 [Source:HGNC Symbol;Acc:HGNC:29377]
ENSG00000110921	306.236	1.61842	0.360643	4.48759	7.20329e-06	0.000553575	MVK	mevalonate kinase [Source:HGNC Symbol;Acc:HGNC:7530]
ENSG00000254810	40.7929	-5.57608	1.24405	-4.4822	7.38787e-06	0.000561478		novel transcript
ENSG00000165434	1110.02	-1.44873	0.323427	-4.47932	7.48827e-06	0.000564676	PGM2L1	phosphoglucomutase 2 like 1 [Source:HGNC Symbol;Acc:HGNC:20898]
ENSG00000137124	3085.5	-2.60277	0.581667	-4.47468	7.65262e-06	0.000569366	ALDH1B1	aldehyde dehydrogenase 1 family member B1 [Source:HGNC Symbol;Acc:HGNC:407]
ENSG00000154864	646.527	-5.17895	1.15739	-4.47466	7.65312e-06	0.000569366	PIEZO2	piezo type mechanosensitive ion channel component 2 [Source:HGNC Symbol;Acc:HGNC:26270]
ENSG00000154678	186.166	-6.71325	1.49986	-4.47592	7.60824e-06	0.000569366	PDE1C	phosphodiesterase 1C [Source:HGNC Symbol;Acc:HGNC:8776]
ENSG00000148848	14725	-1.81284	0.405583	-4.46972	7.83224e-06	0.000580244	ADAM12	ADAM metallopeptidase domain 12 [Source:HGNC Symbol;Acc:HGNC:190]
ENSG00000144619	679.08	3.41798	0.765799	4.46329	8.07109e-06	0.000591048	CNTN4	contactin 4 [Source:HGNC Symbol;Acc:HGNC:2174]
ENSG00000072310	2761.03	1.21555	0.272385	4.46264	8.09563e-06	0.000591048	SREBF1	sterol regulatory element binding transcription factor 1 [Source:HGNC Symbol;Acc:HGNC:11289]
ENSG00000110841	1790.89	-1.2688	0.284344	-4.4622	8.11215e-06	0.000591048	PPFIBP1	PPFIA binding protein 1 [Source:HGNC Symbol;Acc:HGNC:9249]
ENSG00000264230	13.432	-6.81572	1.52673	-4.46427	8.03421e-06	0.000591048	ANXA8L1	annexin A8 like 1 [Source:HGNC Symbol;Acc:HGNC:23334]
ENSG00000141448	1055.71	-3.72341	0.835763	-4.45511	8.38515e-06	0.00060593	GATA6	GATA binding protein 6 [Source:HGNC Symbol;Acc:HGNC:4174]
ENSG00000095637	3925.9	-2.80128	0.628931	-4.45403	8.42745e-06	0.000606501	SORBS1	sorbin and SH3 domain containing 1 [Source:HGNC Symbol;Acc:HGNC:14565]
ENSG00000160352	142.536	1.80205	0.405028	4.4492	8.61906e-06	0.000617769	ZNF714	zinc finger protein 714 [Source:HGNC Symbol;Acc:HGNC:27124]
ENSG00000171533	602.063	-1.30028	0.292705	-4.44229	8.90057e-06	0.000635364	MAP6	microtubule associated protein 6 [Source:HGNC Symbol;Acc:HGNC:6868]
ENSG00000167508	720.321	1.4189	0.319797	4.43688	9.1272e-06	0.000646308	MVD	mevalonate diphosphate decarboxylase [Source:HGNC Symbol;Acc:HGNC:7529]
ENSG00000175040	2718.06	2.13913	0.482857	4.43016	9.4164e-06	0.000661474	CHST2	carbohydrate sulfotransferase 2 [Source:HGNC Symbol;Acc:HGNC:1970]
ENSG00000121900	275.72	-1.75184	0.39561	-4.42819	9.50266e-06	0.000664884	TMEM54	transmembrane protein 54 [Source:HGNC Symbol;Acc:HGNC:24143]
ENSG00000151150	30.1199	-3.06228	0.693121	-4.4181	9.95744e-06	0.000693951	ANK3	ankyrin 3 [Source:HGNC Symbol;Acc:HGNC:494]
ENSG00000167772	868.416	-3.5387	0.802896	-4.40742	1.04609e-05	0.000726166	ANGPTL4	angiopoietin like 4 [Source:HGNC Symbol;Acc:HGNC:16039]
ENSG00000183496	767.594	-1.7684	0.401434	-4.40519	1.05689e-05	0.000730791	MEX3B	mex-3 RNA binding family member B [Source:HGNC Symbol;Acc:HGNC:25297]
ENSG00000117600	518.18	6.04848	1.37577	4.39644	1.10039e-05	0.000754944	PLPPR4	phospholipid phosphatase related 4 [Source:HGNC Symbol;Acc:HGNC:23496]
ENSG00000236397	34.1767	3.52609	0.801963	4.39682	1.09848e-05	0.000754944	DDX11L2	DEAD/H-box helicase 11 like 2 (pseudogene) [Source:HGNC Symbol;Acc:HGNC:37103]
ENSG00000171517	59.4037	4.74495	1.08048	4.39151	1.12568e-05	0.000769299	LPAR3	lysophosphatidic acid receptor 3 [Source:HGNC Symbol;Acc:HGNC:14298]
ENSG00000147614	7.60825	6.00036	1.36733	4.38836	1.14209e-05	0.000775619	ATP6V0D2	ATPase H+ transporting V0 subunit d2 [Source:HGNC Symbol;Acc:HGNC:18266]
ENSG00000080573	740.461	2.42678	0.553044	4.38805	1.14372e-05	0.000775619	COL5A3	collagen type V alpha 3 chain [Source:HGNC Symbol;Acc:HGNC:14864]
ENSG00000101224	1889.43	1.11593	0.254447	4.38572	1.15604e-05	0.000780969	CDC25B	cell division cycle 25B [Source:HGNC Symbol;Acc:HGNC:1726]
ENSG00000182575	324.131	-3.02676	0.690342	-4.38443	1.16288e-05	0.000782591	NXPH3	neurexophilin 3 [Source:HGNC Symbol;Acc:HGNC:8077]
ENSG00000039560	7949.69	-1.23095	0.281945	-4.3659	1.266e-05	0.000842347	RAI14	retinoic acid induced 14 [Source:HGNC Symbol;Acc:HGNC:14873]
ENSG00000262406	31.826	5.36306	1.23133	4.35549	1.32767e-05	0.000874461	MMP12	matrix metallopeptidase 12 [Source:HGNC Symbol;Acc:HGNC:7158]
ENSG00000136478	3363.51	-1.07839	0.247647	-4.35455	1.3334e-05	0.000874461	TEX2	testis expressed 2 [Source:HGNC Symbol;Acc:HGNC:30884]
ENSG00000258498	217.196	-1.99893	0.459057	-4.35443	1.33411e-05	0.000874461	DIO3OS	DIO3 opposite strand upstream RNA [Source:HGNC Symbol;Acc:HGNC:20348]
ENSG00000232040	32.9549	-2.63443	0.604662	-4.35686	1.31942e-05	0.000874461	ZBED9	zinc finger BED-type containing 9 [Source:HGNC Symbol;Acc:HGNC:13851]
ENSG00000151702	140.717	-2.19544	0.504894	-4.34832	1.37182e-05	0.00089585	FLI1	Fli-1 proto-oncogene, ETS transcription factor [Source:HGNC Symbol;Acc:HGNC:3749]
ENSG00000067064	941.395	1.58893	0.366139	4.33967	1.42695e-05	0.000928409	IDI1	isopentenyl-diphosphate delta isomerase 1 [Source:HGNC Symbol;Acc:HGNC:5387]
ENSG00000165244	52.0581	2.26638	0.522459	4.33791	1.43843e-05	0.000932442	ZNF367	zinc finger protein 367 [Source:HGNC Symbol;Acc:HGNC:18320]
ENSG00000109472	1299.99	2.46846	0.569454	4.33478	1.45907e-05	0.000938916	CPE	carboxypeptidase E [Source:HGNC Symbol;Acc:HGNC:2303]
ENSG00000196352	3503.19	-1.81948	0.419719	-4.33499	1.45769e-05	0.000938916	CD55	CD55 molecule (Cromer blood group) [Source:HGNC Symbol;Acc:HGNC:2665]
ENSG00000172893	1133.46	1.26891	0.29288	4.33254	1.47401e-05	0.000945079	DHCR7	7-dehydrocholesterol reductase [Source:HGNC Symbol;Acc:HGNC:2860]
ENSG00000183688	2404.23	-1.21704	0.281144	-4.32889	1.49861e-05	0.00095737	RFLNB	refilin B [Source:HGNC Symbol;Acc:HGNC:28705]
ENSG00000168078	82.6308	2.25688	0.522008	4.32346	1.53598e-05	0.000974187	PBK	PDZ binding kinase [Source:HGNC Symbol;Acc:HGNC:18282]
ENSG00000040608	76.1788	1.5451	0.359016	4.3037	1.6797e-05	0.00105828	RTN4R	reticulon 4 receptor [Source:HGNC Symbol;Acc:HGNC:18601]
ENSG00000118523	22750.4	-2.5066	0.582444	-4.30358	1.68057e-05	0.00105828	CCN2	cellular communication network factor 2 [Source:HGNC Symbol;Acc:HGNC:2500]
ENSG00000155760	1093.59	-2.65261	0.616684	-4.3014	1.69723e-05	0.00106497	FZD7	frizzled class receptor 7 [Source:HGNC Symbol;Acc:HGNC:4045]
ENSG00000112893	5616.94	1.14377	0.266161	4.29727	1.72915e-05	0.00108115	MAN2A1	mannosidase alpha class 2A member 1 [Source:HGNC Symbol;Acc:HGNC:6824]
ENSG00000154447	1094	-1.10175	0.256705	-4.29188	1.77167e-05	0.00109224	SH3RF1	SH3 domain containing ring finger 1 [Source:HGNC Symbol;Acc:HGNC:17650]
ENSG00000167034	52.5587	-2.24999	0.524163	-4.29253	1.76645e-05	0.00109224	NKX3-1	NK3 homeobox 1 [Source:HGNC Symbol;Acc:HGNC:7838]
ENSG00000164509	9.58127	5.6492	1.31882	4.28355	1.83938e-05	0.00112611	IL31RA	interleukin 31 receptor A [Source:HGNC Symbol;Acc:HGNC:18969]
ENSG00000116396	277.575	-1.46332	0.341907	-4.27986	1.8701e-05	0.00113702	KCNC4	potassium voltage-gated channel subfamily C member 4 [Source:HGNC Symbol;Acc:HGNC:6236]
ENSG00000137266	353.322	-2.24045	0.523417	-4.28044	1.86528e-05	0.00113702	SLC22A23	solute carrier family 22 member 23 [Source:HGNC Symbol;Acc:HGNC:21106]
ENSG00000141338	849.804	-3.62929	0.848373	-4.27795	1.88626e-05	0.00114291	ABCA8	ATP binding cassette subfamily A member 8 [Source:HGNC Symbol;Acc:HGNC:38]
ENSG00000136826	738.88	1.58536	0.371521	4.2672	1.97942e-05	0.00119117	KLF4	Kruppel like factor 4 [Source:HGNC Symbol;Acc:HGNC:6348]
ENSG00000112972	982.619	1.79815	0.421501	4.26607	1.9895e-05	0.00119316	HMGCS1	3-hydroxy-3-methylglutaryl-CoA synthase 1 [Source:HGNC Symbol;Acc:HGNC:5007]
ENSG00000183729	12.4024	7.4515	1.7483	4.26215	2.0247e-05	0.00120936	NA	NA
ENSG00000206190	356.328	-2.99315	0.702612	-4.26004	2.04395e-05	0.00120936	ATP10A	ATPase phospholipid transporting 10A (putative) [Source:HGNC Symbol;Acc:HGNC:13542]
ENSG00000135919	7685.44	-3.11462	0.732603	-4.25145	2.12393e-05	0.00125248	SERPINE2	serpin family E member 2 [Source:HGNC Symbol;Acc:HGNC:8951]
ENSG00000264717	12.6898	-6.72874	1.58331	-4.24978	2.13976e-05	0.00125761	NPY4R2	neuropeptide Y receptor Y4-2 [Source:HGNC Symbol;Acc:HGNC:52383]
ENSG00000128536	77.8851	1.81245	0.426764	4.24697	2.16678e-05	0.00126926	CDHR3	cadherin related family member 3 [Source:HGNC Symbol;Acc:HGNC:26308]
ENSG00000074416	4791.48	1.34986	0.318076	4.24384	2.19731e-05	0.00128288	MGLL	monoglyceride lipase [Source:HGNC Symbol;Acc:HGNC:17038]
ENSG00000153246	2051.51	1.02236	0.241057	4.24114	2.22386e-05	0.00129183	PLA2R1	phospholipase A2 receptor 1 [Source:HGNC Symbol;Acc:HGNC:9042]
ENSG00000184304	1041.13	-2.04708	0.48271	-4.2408	2.22729e-05	0.00129183	PRKD1	protein kinase D1 [Source:HGNC Symbol;Acc:HGNC:9407]
ENSG00000116678	2334.35	1.72078	0.40666	4.23149	2.32143e-05	0.00133763	LEPR	leptin receptor [Source:HGNC Symbol;Acc:HGNC:6554]
ENSG00000170345	105.01	-1.80763	0.427551	-4.22788	2.35908e-05	0.0013549	FOS	Fos proto-oncogene, AP-1 transcription factor subunit [Source:HGNC Symbol;Acc:HGNC:3796]
ENSG00000143768	104.356	-4.14414	0.982005	-4.22008	2.44213e-05	0.00139351	LEFTY2	left-right determination factor 2 [Source:HGNC Symbol;Acc:HGNC:3122]
ENSG00000073910	1267.02	-1.69945	0.402871	-4.21834	2.46109e-05	0.00139981	FRY	FRY microtubule binding protein [Source:HGNC Symbol;Acc:HGNC:20367]
ENSG00000159399	820.121	-2.00561	0.476358	-4.2103	2.55027e-05	0.00144586	HK2	hexokinase 2 [Source:HGNC Symbol;Acc:HGNC:4923]
ENSG00000142235	100.777	3.4981	0.83221	4.20339	2.62953e-05	0.00148127	LMTK3	lemur tyrosine kinase 3 [Source:HGNC Symbol;Acc:HGNC:19295]
ENSG00000162496	3658.14	-2.61588	0.622233	-4.20402	2.62211e-05	0.00148127	DHRS3	dehydrogenase/reductase 3 [Source:HGNC Symbol;Acc:HGNC:17693]
ENSG00000101194	754.874	1.26011	0.300045	4.19972	2.67242e-05	0.00150064	SLC17A9	solute carrier family 17 member 9 [Source:HGNC Symbol;Acc:HGNC:16192]
ENSG00000221826	19.1234	5.22158	1.24394	4.1976	2.69756e-05	0.00150517	PSG3	pregnancy specific beta-1-glycoprotein 3 [Source:HGNC Symbol;Acc:HGNC:9520]
ENSG00000165757	2978.19	-2.07649	0.494629	-4.19807	2.69204e-05	0.00150517	JCAD	junctional cadherin 5 associated [Source:HGNC Symbol;Acc:HGNC:29283]
ENSG00000183454	98.6351	4.55852	1.08772	4.19088	2.77869e-05	0.00154374	GRIN2A	glutamate ionotropic receptor NMDA type subunit 2A [Source:HGNC Symbol;Acc:HGNC:4585]
ENSG00000117152	1071.68	-3.45592	0.824716	-4.19044	2.78419e-05	0.00154374	RGS4	regulator of G protein signaling 4 [Source:HGNC Symbol;Acc:HGNC:10000]
ENSG00000153707	556.571	1.86559	0.445444	4.18816	2.81221e-05	0.00155438	PTPRD	protein tyrosine phosphatase receptor type D [Source:HGNC Symbol;Acc:HGNC:9668]
ENSG00000122966	172.086	2.12198	0.506926	4.18597	2.8395e-05	0.00156456	CIT	citron rho-interacting serine/threonine kinase [Source:HGNC Symbol;Acc:HGNC:1985]
ENSG00000240207	21.3847	-2.5596	0.611941	-4.18275	2.88003e-05	0.00158195		novel transcript, antisense to RARRES1
ENSG00000171617	1257.51	-1.82665	0.436821	-4.18169	2.89354e-05	0.00158444	ENC1	ectodermal-neural cortex 1 [Source:HGNC Symbol;Acc:HGNC:3345]
ENSG00000149485	4729.95	1.60732	0.385325	4.17134	3.0282e-05	0.00165304	FADS1	fatty acid desaturase 1 [Source:HGNC Symbol;Acc:HGNC:3574]
ENSG00000112559	59.0393	-4.39925	1.05626	-4.16494	3.11439e-05	0.00169485	MDFI	MyoD family inhibitor [Source:HGNC Symbol;Acc:HGNC:6967]
ENSG00000077238	1622.8	-1.8196	0.437518	-4.15892	3.1975e-05	0.00173472	IL4R	interleukin 4 receptor [Source:HGNC Symbol;Acc:HGNC:6015]
ENSG00000204991	176.24	1.57586	0.379332	4.15429	3.26296e-05	0.0017594	SPIRE2	spire type actin nucleation factor 2 [Source:HGNC Symbol;Acc:HGNC:30623]
ENSG00000259345	50.7722	-2.99561	0.721308	-4.15302	3.28114e-05	0.00176382		novel transcript
ENSG00000196182	1009.07	1.04188	0.251461	4.14332	3.42316e-05	0.00183457	STK40	serine/threonine kinase 40 [Source:HGNC Symbol;Acc:HGNC:21373]
ENSG00000171408	513.59	-1.74129	0.42273	-4.11915	3.80269e-05	0.00201955	PDE7B	phosphodiesterase 7B [Source:HGNC Symbol;Acc:HGNC:8792]
ENSG00000122862	1212.55	-1.5598	0.378925	-4.11639	3.8485e-05	0.00203774	SRGN	serglycin [Source:HGNC Symbol;Acc:HGNC:9361]
ENSG00000198400	48.1737	3.39669	0.827083	4.10683	4.0112e-05	0.00211121	NTRK1	neurotrophic receptor tyrosine kinase 1 [Source:HGNC Symbol;Acc:HGNC:8031]
ENSG00000187796	319.38	2.39452	0.583245	4.10551	4.03422e-05	0.002117	CARD9	caspase recruitment domain family member 9 [Source:HGNC Symbol;Acc:HGNC:16391]
ENSG00000170390	530.18	-1.68112	0.409574	-4.10455	4.05103e-05	0.00211952	DCLK2	doublecortin like kinase 2 [Source:HGNC Symbol;Acc:HGNC:19002]
ENSG00000261662	38.7431	-2.91787	0.711306	-4.10212	4.09376e-05	0.00213554	NA	NA
ENSG00000059758	920.505	-1.05224	0.257007	-4.09421	4.23609e-05	0.00220327	CDK17	cyclin dependent kinase 17 [Source:HGNC Symbol;Acc:HGNC:8750]
ENSG00000235823	76.4866	1.34856	0.330544	4.07982	4.50707e-05	0.00233046	OLMALINC	oligodendrocyte maturation-associated long intergenic non-coding RNA [Source:HGNC Symbol;Acc:HGNC:28060]
ENSG00000136002	204.443	-3.45825	0.848709	-4.07471	4.60708e-05	0.0023614	ARHGEF4	Rho guanine nucleotide exchange factor 4 [Source:HGNC Symbol;Acc:HGNC:684]
ENSG00000117318	1747.4	-2.54514	0.625472	-4.06915	4.71846e-05	0.00241148	ID3	inhibitor of DNA binding 3, HLH protein [Source:HGNC Symbol;Acc:HGNC:5362]
ENSG00000165175	1522.93	1.17922	0.290068	4.06531	4.79693e-05	0.00244449	MID1IP1	MID1 interacting protein 1 [Source:HGNC Symbol;Acc:HGNC:20715]
ENSG00000182379	61.2824	-2.79241	0.687012	-4.06457	4.81211e-05	0.00244516	NXPH4	neurexophilin 4 [Source:HGNC Symbol;Acc:HGNC:8078]
ENSG00000176697	271.287	-2.01575	0.496204	-4.06235	4.85803e-05	0.0024614	BDNF	brain derived neurotrophic factor [Source:HGNC Symbol;Acc:HGNC:1033]
ENSG00000138347	9.6205	3.4798	0.856758	4.06159	4.87388e-05	0.00246236	MYPN	myopalladin [Source:HGNC Symbol;Acc:HGNC:23246]
ENSG00000198768	432.179	-2.82954	0.697273	-4.05801	4.9492e-05	0.00249327	APCDD1L	APC down-regulated 1 like [Source:HGNC Symbol;Acc:HGNC:26892]
ENSG00000129009	14460.5	1.00452	0.247756	4.05448	5.02466e-05	0.0025169	ISLR	immunoglobulin superfamily containing leucine rich repeat [Source:HGNC Symbol;Acc:HGNC:6133]
ENSG00000276107	181.294	-2.09777	0.517494	-4.0537	5.04132e-05	0.00251809	THBS1-IT1	THBS1 intronic transcript 1 [Source:HGNC Symbol;Acc:HGNC:55225]
ENSG00000106605	490.572	-1.19116	0.293897	-4.05298	5.05698e-05	0.00251878	BLVRA	biliverdin reductase A [Source:HGNC Symbol;Acc:HGNC:1062]
ENSG00000066629	1101.88	1.10166	0.272166	4.04775	5.17126e-05	0.00256844	EML1	EMAP like 1 [Source:HGNC Symbol;Acc:HGNC:3330]
ENSG00000184232	2592.25	1.34607	0.332813	4.04452	5.24309e-05	0.0025968	OAF	out at first homolog [Source:HGNC Symbol;Acc:HGNC:28752]
ENSG00000108950	2065.77	-2.18084	0.539765	-4.04035	5.33718e-05	0.002636	FAM20A	FAM20A golgi associated secretory pathway pseudokinase [Source:HGNC Symbol;Acc:HGNC:23015]
ENSG00000152953	79.7027	2.97361	0.73654	4.03727	5.40759e-05	0.00266331	STK32B	serine/threonine kinase 32B [Source:HGNC Symbol;Acc:HGNC:14217]
ENSG00000106025	71.942	2.02609	0.502095	4.03527	5.4539e-05	0.00267864	TSPAN12	tetraspanin 12 [Source:HGNC Symbol;Acc:HGNC:21641]
ENSG00000183856	98.2242	1.73477	0.431139	4.0237	5.72902e-05	0.00279044	IQGAP3	IQ motif containing GTPase activating protein 3 [Source:HGNC Symbol;Acc:HGNC:20669]
ENSG00000147852	657.64	-2.34982	0.584475	-4.02039	5.81018e-05	0.00280672	VLDLR	very low density lipoprotein receptor [Source:HGNC Symbol;Acc:HGNC:12698]
ENSG00000152078	60.3962	-2.62014	0.651697	-4.02049	5.80777e-05	0.00280672	TLCD4	TLC domain containing 4 [Source:HGNC Symbol;Acc:HGNC:26477]
ENSG00000265190	22.0752	-3.99835	0.995187	-4.01769	5.8771e-05	0.00283129	ANXA8	annexin A8 [Source:HGNC Symbol;Acc:HGNC:546]
ENSG00000027869	40.859	2.21776	0.553316	4.00812	6.12039e-05	0.00291939	SH2D2A	SH2 domain containing 2A [Source:HGNC Symbol;Acc:HGNC:10821]
ENSG00000266094	112.959	-2.48602	0.620178	-4.00855	6.10918e-05	0.00291939	RASSF5	Ras association domain family member 5 [Source:HGNC Symbol;Acc:HGNC:17609]
ENSG00000176678	109.222	-3.12881	0.780662	-4.0079	6.12622e-05	0.00291939	FOXL1	forkhead box L1 [Source:HGNC Symbol;Acc:HGNC:3817]
ENSG00000152463	15.1268	-6.98294	1.74276	-4.00682	6.15412e-05	0.00292478	OLAH	oleoyl-ACP hydrolase [Source:HGNC Symbol;Acc:HGNC:25625]
ENSG00000198838	60.3608	-1.78892	0.446661	-4.00509	6.19941e-05	0.00293839	RYR3	ryanodine receptor 3 [Source:HGNC Symbol;Acc:HGNC:10485]
ENSG00000113161	1524.3	1.32086	0.329965	4.00304	6.25348e-05	0.00295607	HMGCR	3-hydroxy-3-methylglutaryl-CoA reductase [Source:HGNC Symbol;Acc:HGNC:5006]
ENSG00000134824	8961.54	1.15537	0.289084	3.99665	6.42462e-05	0.00302885	FADS2	fatty acid desaturase 2 [Source:HGNC Symbol;Acc:HGNC:3575]
ENSG00000172460	48.1709	1.54897	0.388152	3.99064	6.58957e-05	0.00307374	PRSS30P	serine protease 30, pseudogene [Source:HGNC Symbol;Acc:HGNC:28753]
ENSG00000154380	4228.01	-1.12215	0.281312	-3.98897	6.63607e-05	0.00308726	ENAH	ENAH actin regulator [Source:HGNC Symbol;Acc:HGNC:18271]
ENSG00000184185	93.4464	-3.98377	0.99901	-3.98772	6.67121e-05	0.00309544	KCNJ12	potassium inwardly rectifying channel subfamily J member 12 [Source:HGNC Symbol;Acc:HGNC:6258]
ENSG00000011465	32180.4	1.17612	0.295257	3.98337	6.79456e-05	0.00313617	DCN	decorin [Source:HGNC Symbol;Acc:HGNC:2705]
ENSG00000257335	27.1241	-4.13737	1.0393	-3.98092	6.86501e-05	0.00316041	MGAM	maltase-glucoamylase [Source:HGNC Symbol;Acc:HGNC:7043]
ENSG00000272950	7.2147	-5.91949	1.48724	-3.98017	6.88649e-05	0.00316205		novel transcript, antisense to BAIAP2L1
ENSG00000144362	67.4423	-1.85478	0.46637	-3.97706	6.97739e-05	0.00319546	PHOSPHO2	phosphatase, orphan 2 [Source:HGNC Symbol;Acc:HGNC:28316]
ENSG00000157827	1148.7	-1.36989	0.344646	-3.97479	7.04406e-05	0.00321703	FMNL2	formin like 2 [Source:HGNC Symbol;Acc:HGNC:18267]
ENSG00000131094	58.7407	2.28677	0.57617	3.96891	7.22007e-05	0.0032726	C1QL1	complement C1q like 1 [Source:HGNC Symbol;Acc:HGNC:24182]
ENSG00000147394	251.146	-1.27336	0.322042	-3.95403	7.68464e-05	0.00347425	ZNF185	zinc finger protein 185 with LIM domain [Source:HGNC Symbol;Acc:HGNC:12976]
ENSG00000101057	118.032	2.2668	0.574172	3.94794	7.88254e-05	0.0035546	MYBL2	MYB proto-oncogene like 2 [Source:HGNC Symbol;Acc:HGNC:7548]
ENSG00000102053	70.2675	1.55561	0.394408	3.94415	8.0082e-05	0.00360206	ZC3H12B	zinc finger CCCH-type containing 12B [Source:HGNC Symbol;Acc:HGNC:17407]
ENSG00000102024	8625.28	-1.40264	0.355728	-3.94302	8.04613e-05	0.00360991	PLS3	plastin 3 [Source:HGNC Symbol;Acc:HGNC:9091]
ENSG00000166833	637.777	-1.71015	0.434498	-3.93591	8.28804e-05	0.003709	NAV2	neuron navigator 2 [Source:HGNC Symbol;Acc:HGNC:15997]
ENSG00000160678	10.1121	3.764	0.95705	3.93292	8.39214e-05	0.00374608	S100A1	S100 calcium binding protein A1 [Source:HGNC Symbol;Acc:HGNC:10486]
ENSG00000188766	70.9306	-1.61539	0.410893	-3.93142	8.44443e-05	0.0037599	SPRED3	sprouty related EVH1 domain containing 3 [Source:HGNC Symbol;Acc:HGNC:31041]
ENSG00000080293	19.5888	2.6325	0.670339	3.92712	8.59701e-05	0.0038182	SCTR	secretin receptor [Source:HGNC Symbol;Acc:HGNC:10608]
ENSG00000157388	9.27825	3.88886	0.99119	3.92343	8.72975e-05	0.00384807	CACNA1D	calcium voltage-gated channel subunit alpha1 D [Source:HGNC Symbol;Acc:HGNC:1391]
ENSG00000186868	101.814	1.26384	0.322043	3.92445	8.69288e-05	0.00384807	MAPT	microtubule associated protein tau [Source:HGNC Symbol;Acc:HGNC:6893]
ENSG00000173068	2129.38	-1.28048	0.32634	-3.92377	8.71746e-05	0.00384807	BNC2	basonuclin 2 [Source:HGNC Symbol;Acc:HGNC:30988]
ENSG00000149968	3697.24	5.34312	1.36514	3.91396	9.07938e-05	0.00395837	MMP3	matrix metallopeptidase 3 [Source:HGNC Symbol;Acc:HGNC:7173]
ENSG00000159640	303.274	1.82162	0.465457	3.91362	9.09221e-05	0.00395837	ACE	angiotensin I converting enzyme [Source:HGNC Symbol;Acc:HGNC:2707]
ENSG00000154734	36564.2	1.67247	0.428124	3.9065	9.3641e-05	0.00406669	ADAMTS1	ADAM metallopeptidase with thrombospondin type 1 motif 1 [Source:HGNC Symbol;Acc:HGNC:217]
ENSG00000165072	329.616	-1.71305	0.439856	-3.89458	9.83681e-05	0.00424065	MAMDC2	MAM domain containing 2 [Source:HGNC Symbol;Acc:HGNC:23673]
ENSG00000103375	9.05239	4.08023	1.04806	3.89313	9.89584e-05	0.00425569	AQP8	aquaporin 8 [Source:HGNC Symbol;Acc:HGNC:642]
ENSG00000177234	8.24259	-6.09951	1.56828	-3.8893	0.000100532	0.00431286	LINC01561	long intergenic non-protein coding RNA 1561 [Source:HGNC Symbol;Acc:HGNC:31365]
ENSG00000186603	24.0662	1.98647	0.510847	3.88858	0.000100833	0.00431526	HPDL	4-hydroxyphenylpyruvate dioxygenase like [Source:HGNC Symbol;Acc:HGNC:28242]
ENSG00000144218	556.641	1.77305	0.456663	3.88262	0.000103339	0.00441179	AFF3	AF4/FMR2 family member 3 [Source:HGNC Symbol;Acc:HGNC:6473]
ENSG00000104177	178.616	-1.69497	0.436678	-3.88151	0.000103812	0.00442127	MYEF2	myelin expression factor 2 [Source:HGNC Symbol;Acc:HGNC:17940]
ENSG00000183578	216.781	-4.07789	1.051	-3.88001	0.000104452	0.00443782	TNFAIP8L3	TNF alpha induced protein 8 like 3 [Source:HGNC Symbol;Acc:HGNC:20620]
ENSG00000157654	25.9664	-2.56016	0.660037	-3.87882	0.000104964	0.00444887	PALM2AKAP2	PALM2 and AKAP2 fusion [Source:HGNC Symbol;Acc:HGNC:33529]
ENSG00000132554	21.2812	1.82131	0.470135	3.87401	0.000107057	0.00451586	RGS22	regulator of G protein signaling 22 [Source:HGNC Symbol;Acc:HGNC:24499]
ENSG00000120594	1365.62	-3.00843	0.776469	-3.8745	0.000106846	0.00451586	PLXDC2	plexin domain containing 2 [Source:HGNC Symbol;Acc:HGNC:21013]
ENSG00000025423	265.911	-2.12172	0.549008	-3.86464	0.000111254	0.00468172	HSD17B6	hydroxysteroid 17-beta dehydrogenase 6 [Source:HGNC Symbol;Acc:HGNC:23316]
ENSG00000245571	62.9716	1.19093	0.308625	3.85883	0.00011393	0.00478287	FAM111A-DT	FAM111A divergent transcript [Source:HGNC Symbol;Acc:HGNC:53752]
ENSG00000174899	34.3752	-4.22998	1.09661	-3.85733	0.000114634	0.00480103	SLC66A1L	solute carrier family 66 member 1 like [Source:HGNC Symbol;Acc:HGNC:25146]
ENSG00000115738	940.117	-2.4604	0.638454	-3.85369	0.000116353	0.00486147	ID2	inhibitor of DNA binding 2 [Source:HGNC Symbol;Acc:HGNC:5361]
ENSG00000272482	91.5567	-2.91888	0.758089	-3.85032	0.000117964	0.00491711		novel transcript
ENSG00000148841	1948.93	-1.57754	0.409976	-3.84789	0.000119142	0.00494283	ITPRIP	inositol 1,4,5-trisphosphate receptor interacting protein [Source:HGNC Symbol;Acc:HGNC:29370]
ENSG00000182240	1213.83	-1.01532	0.264318	-3.84127	0.000122401	0.00505427	BACE2	beta-secretase 2 [Source:HGNC Symbol;Acc:HGNC:934]
ENSG00000206503	13099.1	1.24883	0.325216	3.84001	0.000123029	0.00506285	HLA-A	major histocompatibility complex, class I, A [Source:HGNC Symbol;Acc:HGNC:4931]
ENSG00000189320	260.387	-2.45355	0.640727	-3.82932	0.000128496	0.00526893	FAM180A	family with sequence similarity 180 member A [Source:HGNC Symbol;Acc:HGNC:33773]
ENSG00000225697	600.53	1.1026	0.288173	3.82616	0.000130156	0.00531228	SLC26A6	solute carrier family 26 member 6 [Source:HGNC Symbol;Acc:HGNC:14472]
ENSG00000168874	951.316	-2.06595	0.539905	-3.8265	0.000129981	0.00531228	ATOH8	atonal bHLH transcription factor 8 [Source:HGNC Symbol;Acc:HGNC:24126]
ENSG00000138180	115.99	2.00399	0.524021	3.82425	0.000131169	0.00532896	CEP55	centrosomal protein 55 [Source:HGNC Symbol;Acc:HGNC:1161]
ENSG00000147408	108.994	-3.28469	0.858809	-3.8247	0.000130932	0.00532896	CSGALNACT1	chondroitin sulfate N-acetylgalactosaminyltransferase 1 [Source:HGNC Symbol;Acc:HGNC:24290]
ENSG00000080224	14.8774	5.66092	1.48068	3.82318	0.00013174	0.00533984	EPHA6	EPH receptor A6 [Source:HGNC Symbol;Acc:HGNC:19296]
ENSG00000157510	408.509	-1.7327	0.453477	-3.82091	0.000132958	0.00537686	AFAP1L1	actin filament associated protein 1 like 1 [Source:HGNC Symbol;Acc:HGNC:26714]
ENSG00000136367	79.7265	-2.20377	0.577073	-3.81888	0.000134056	0.00540888	ZFHX2	zinc finger homeobox 2 [Source:HGNC Symbol;Acc:HGNC:20152]
ENSG00000101333	67.2585	-3.32181	0.871632	-3.81102	0.000138392	0.00554575	PLCB4	phospholipase C beta 4 [Source:HGNC Symbol;Acc:HGNC:9059]
ENSG00000168497	217.679	1.43961	0.377824	3.81028	0.000138808	0.00554982	CAVIN2	caveolae associated protein 2 [Source:HGNC Symbol;Acc:HGNC:10690]
ENSG00000137573	27613.1	-1.97653	0.518991	-3.80841	0.000139862	0.00557929	SULF1	sulfatase 1 [Source:HGNC Symbol;Acc:HGNC:20391]
ENSG00000181885	58.3654	1.51281	0.397612	3.80475	0.00014195	0.00563707	CLDN7	claudin 7 [Source:HGNC Symbol;Acc:HGNC:2049]
ENSG00000111907	83.3083	-4.198	1.10328	-3.80503	0.000141786	0.00563707	TPD52L1	TPD52 like 1 [Source:HGNC Symbol;Acc:HGNC:12006]
ENSG00000162552	1182.71	2.81741	0.740956	3.8024	0.000143302	0.00567797	WNT4	Wnt family member 4 [Source:HGNC Symbol;Acc:HGNC:12783]
ENSG00000154822	134.499	-1.04654	0.275553	-3.79796	0.000145893	0.00575478	PLCL2	phospholipase C like 2 [Source:HGNC Symbol;Acc:HGNC:9064]
ENSG00000215861	141.905	-2.54625	0.671884	-3.78972	0.000150817	0.00593571		phosphodiesterase 4D interacting protein (myomegalin) (PDE4DIP) pseudogene
ENSG00000223749	740.644	1.89656	0.500709	3.78775	0.000152015	0.00596098	MIR503HG	MIR503 host gene [Source:HGNC Symbol;Acc:HGNC:28258]
ENSG00000135049	280.517	-1.04975	0.277158	-3.78756	0.000152135	0.00596098	AGTPBP1	ATP/GTP binding carboxypeptidase 1 [Source:HGNC Symbol;Acc:HGNC:17258]
ENSG00000066468	205.74	-5.22454	1.38093	-3.78336	0.000154724	0.006049	FGFR2	fibroblast growth factor receptor 2 [Source:HGNC Symbol;Acc:HGNC:3689]
ENSG00000230479	13.1242	-6.77843	1.79257	-3.7814	0.000155946	0.00608328		novel transcript
ENSG00000136244	53.219	-2.85485	0.755416	-3.77917	0.000157353	0.00612462	IL6	interleukin 6 [Source:HGNC Symbol;Acc:HGNC:6018]
ENSG00000121281	845.403	1.38023	0.365357	3.77775	0.00015825	0.00614596	ADCY7	adenylate cyclase 7 [Source:HGNC Symbol;Acc:HGNC:238]
ENSG00000128713	656.609	1.04137	0.275701	3.77719	0.000158607	0.00614629	HOXD11	homeobox D11 [Source:HGNC Symbol;Acc:HGNC:5134]
ENSG00000273551	18.4474	3.75524	0.99459	3.77567	0.000159577	0.00617032		novel transcript
ENSG00000183087	11402.9	-2.47627	0.655978	-3.77493	0.000160055	0.00617525	GAS6	growth arrest specific 6 [Source:HGNC Symbol;Acc:HGNC:4168]
ENSG00000163638	422.961	1.83725	0.486961	3.77289	0.000161365	0.00621222	ADAMTS9	ADAM metallopeptidase with thrombospondin type 1 motif 9 [Source:HGNC Symbol;Acc:HGNC:13202]
ENSG00000198759	4.67449	6.04298	1.60272	3.77046	0.000162947	0.00624169	EGFL6	EGF like domain multiple 6 [Source:HGNC Symbol;Acc:HGNC:3235]
ENSG00000132470	172.13	2.4	0.636515	3.77053	0.000162903	0.00624169	ITGB4	integrin subunit beta 4 [Source:HGNC Symbol;Acc:HGNC:6158]
ENSG00000174791	394.867	1.23047	0.326376	3.77008	0.000163193	0.00624169	RIN1	Ras and Rab interactor 1 [Source:HGNC Symbol;Acc:HGNC:18749]
ENSG00000146555	995.83	4.14355	1.10002	3.76681	0.00016535	0.0062833	SDK1	sidekick cell adhesion molecule 1 [Source:HGNC Symbol;Acc:HGNC:19307]
ENSG00000175115	4091.97	-1.06088	0.282119	-3.76039	0.000169647	0.00643272	PACS1	phosphofurin acidic cluster sorting protein 1 [Source:HGNC Symbol;Acc:HGNC:30032]
ENSG00000144583	253.7	-1.74798	0.464951	-3.7595	0.000170254	0.00644189	MARCHF4	membrane associated ring-CH-type finger 4 [Source:HGNC Symbol;Acc:HGNC:29269]
ENSG00000119950	989.888	-1.21286	0.322684	-3.75865	0.000170836	0.00645006	MXI1	MAX interactor 1, dimerization protein [Source:HGNC Symbol;Acc:HGNC:7534]
ENSG00000173559	1124.29	1.00786	0.268257	3.75707	0.000171916	0.00647695	NABP1	nucleic acid binding protein 1 [Source:HGNC Symbol;Acc:HGNC:26232]
ENSG00000160886	64.0167	3.5417	0.943735	3.75285	0.000174832	0.00655882	LY6K	lymphocyte antigen 6 family member K [Source:HGNC Symbol;Acc:HGNC:24225]
ENSG00000137142	83.2487	-2.60368	0.693912	-3.75218	0.000175304	0.00656255	IGFBPL1	insulin like growth factor binding protein like 1 [Source:HGNC Symbol;Acc:HGNC:20081]
ENSG00000163531	1882.11	-4.84796	1.29243	-3.75105	0.000176096	0.00657824	NFASC	neurofascin [Source:HGNC Symbol;Acc:HGNC:29866]
ENSG00000134259	16.5583	-6.13835	1.63732	-3.74902	0.000177524	0.00661757	NGF	nerve growth factor [Source:HGNC Symbol;Acc:HGNC:7808]
ENSG00000179456	385.229	-1.18565	0.316314	-3.74832	0.000178024	0.0066222	ZBTB18	zinc finger and BTB domain containing 18 [Source:HGNC Symbol;Acc:HGNC:13030]
ENSG00000154258	645.35	-2.2291	0.595226	-3.74496	0.000180424	0.00669735	ABCA9	ATP binding cassette subfamily A member 9 [Source:HGNC Symbol;Acc:HGNC:39]
ENSG00000135643	327.857	2.06209	0.55163	3.73817	0.000185366	0.00685195	KCNMB4	potassium calcium-activated channel subfamily M regulatory beta subunit 4 [Source:HGNC Symbol;Acc:HGNC:6289]
ENSG00000092421	64.1474	2.27998	0.610112	3.73699	0.000186239	0.0068698	SEMA6A	semaphorin 6A [Source:HGNC Symbol;Acc:HGNC:10738]
ENSG00000176692	31.8506	-3.95298	1.05813	-3.73583	0.000187099	0.0068871	FOXC2	forkhead box C2 [Source:HGNC Symbol;Acc:HGNC:3801]
ENSG00000115041	307.046	1.4347	0.38445	3.73182	0.000190101	0.00698305	KCNIP3	potassium voltage-gated channel interacting protein 3 [Source:HGNC Symbol;Acc:HGNC:15523]
ENSG00000174807	12479.6	1.5229	0.408426	3.72871	0.000192461	0.00705503	CD248	CD248 molecule [Source:HGNC Symbol;Acc:HGNC:18219]
ENSG00000102804	3935.45	-1.4627	0.392419	-3.7274	0.000193463	0.00707706	TSC22D1	TSC22 domain family member 1 [Source:HGNC Symbol;Acc:HGNC:16826]
ENSG00000167771	113.292	1.88221	0.505247	3.72533	0.000195058	0.00712061	RCOR2	REST corepressor 2 [Source:HGNC Symbol;Acc:HGNC:27455]
ENSG00000105011	63.9587	2.72044	0.731316	3.71992	0.000199287	0.00724499	ASF1B	anti-silencing function 1B histone chaperone [Source:HGNC Symbol;Acc:HGNC:20996]
ENSG00000161544	1163.72	1.09728	0.295155	3.71765	0.000201087	0.0072954	CYGB	cytoglobin [Source:HGNC Symbol;Acc:HGNC:16505]
ENSG00000065621	52.6406	-1.37179	0.369121	-3.71637	0.000202105	0.00731727	GSTO2	glutathione S-transferase omega 2 [Source:HGNC Symbol;Acc:HGNC:23064]
ENSG00000258537	22.213	-4.01264	1.08018	-3.71478	0.000203379	0.00734831	FRMD6-AS2	FRMD6 antisense RNA 2 [Source:HGNC Symbol;Acc:HGNC:43637]
ENSG00000172062	229.28	-1.06003	0.28606	-3.70563	0.000210862	0.00755674	SMN1	survival of motor neuron 1, telomeric [Source:HGNC Symbol;Acc:HGNC:11117]
ENSG00000249421	5.08766	6.16428	1.66785	3.69594	0.000219076	0.00778781	ADAMTS19-AS1	ADAMTS19 antisense RNA 1 [Source:HGNC Symbol;Acc:HGNC:40797]
ENSG00000184005	177.899	2.62166	0.709296	3.69614	0.000218902	0.00778781	ST6GALNAC3	ST6 N-acetylgalactosaminide alpha-2,6-sialyltransferase 3 [Source:HGNC Symbol;Acc:HGNC:19343]
ENSG00000263155	46.0987	2.81488	0.761905	3.69453	0.000220292	0.00781526	MYZAP	myocardial zonula adherens protein [Source:HGNC Symbol;Acc:HGNC:43444]
ENSG00000154065	114.618	-1.80732	0.489579	-3.69158	0.000222866	0.00789069	ANKRD29	ankyrin repeat domain 29 [Source:HGNC Symbol;Acc:HGNC:27110]
ENSG00000165029	3086.23	-1.1908	0.322742	-3.68964	0.000224568	0.00793503	ABCA1	ATP binding cassette subfamily A member 1 [Source:HGNC Symbol;Acc:HGNC:29]
ENSG00000133026	15004.1	-1.96832	0.53391	-3.68661	0.000227261	0.00799851	MYH10	myosin heavy chain 10 [Source:HGNC Symbol;Acc:HGNC:7568]
ENSG00000230712	5.91895	-5.63608	1.53111	-3.68103	0.000232292	0.00814268	GGTLC4P	gamma-glutamyltransferase light chain 4 pseudogene [Source:HGNC Symbol;Acc:HGNC:33428]
ENSG00000132481	145.169	1.15167	0.313059	3.67876	0.000234375	0.00816698	TRIM47	tripartite motif containing 47 [Source:HGNC Symbol;Acc:HGNC:19020]
ENSG00000171848	176.422	2.14454	0.583953	3.67245	0.000240233	0.00832177	RRM2	ribonucleotide reductase regulatory subunit M2 [Source:HGNC Symbol;Acc:HGNC:10452]
ENSG00000205336	138.388	2.10531	0.573431	3.67143	0.000241201	0.00833892	ADGRG1	adhesion G protein-coupled receptor G1 [Source:HGNC Symbol;Acc:HGNC:4512]
ENSG00000183111	228.623	-2.06946	0.563883	-3.67001	0.000242537	0.00836871	ARHGEF37	Rho guanine nucleotide exchange factor 37 [Source:HGNC Symbol;Acc:HGNC:34430]
ENSG00000122870	1799.74	-1.01065	0.275528	-3.66805	0.00024441	0.00841686	BICC1	BicC family RNA binding protein 1 [Source:HGNC Symbol;Acc:HGNC:19351]
ENSG00000046889	72.4602	2.69531	0.73539	3.66515	0.000247197	0.00849626	PREX2	phosphatidylinositol-3,4,5-trisphosphate dependent Rac exchange factor 2 [Source:HGNC Symbol;Acc:HGNC:22950]
ENSG00000183671	77.1855	-3.28355	0.896349	-3.66325	0.000249034	0.00852614	CMKLR2	chemerin chemokine-like receptor 2 [Source:HGNC Symbol;Acc:HGNC:4463]
ENSG00000240024	145.844	1.15832	0.316322	3.66185	0.000250397	0.00855619	LINC00888	long intergenic non-protein coding RNA 888 [Source:HGNC Symbol;Acc:HGNC:48575]
ENSG00000174804	1581.22	-1.35263	0.369691	-3.65881	0.000253389	0.00862502	FZD4	frizzled class receptor 4 [Source:HGNC Symbol;Acc:HGNC:4042]
ENSG00000124813	719.861	-1.14023	0.312054	-3.65395	0.000258232	0.00876294	RUNX2	RUNX family transcription factor 2 [Source:HGNC Symbol;Acc:HGNC:10472]
ENSG00000111057	2712.69	-1.62286	0.444255	-3.653	0.000259198	0.00876294	KRT18	keratin 18 [Source:HGNC Symbol;Acc:HGNC:6430]
ENSG00000173706	14938	-1.77483	0.485931	-3.65243	0.000259773	0.00876294	HEG1	heart development protein with EGF like domains 1 [Source:HGNC Symbol;Acc:HGNC:29227]
ENSG00000115363	271.765	-2.71458	0.743356	-3.65179	0.000260423	0.00876294	EVA1A	eva-1 homolog A, regulator of programmed cell death [Source:HGNC Symbol;Acc:HGNC:25816]
ENSG00000102466	38.2839	-3.50844	0.960481	-3.6528	0.0002594	0.00876294	FGF14	fibroblast growth factor 14 [Source:HGNC Symbol;Acc:HGNC:3671]
ENSG00000105855	967.165	1.72511	0.472914	3.64784	0.000264454	0.00884376	ITGB8	integrin subunit beta 8 [Source:HGNC Symbol;Acc:HGNC:6163]
ENSG00000054598	270.027	-1.11694	0.306655	-3.64234	0.000270172	0.00898806	FOXC1	forkhead box C1 [Source:HGNC Symbol;Acc:HGNC:3800]
ENSG00000226950	576.645	1.06582	0.29274	3.64084	0.000271753	0.00902365	DANCR	differentiation antagonizing non-protein coding RNA [Source:HGNC Symbol;Acc:HGNC:28964]
ENSG00000137804	24.1299	2.55082	0.701174	3.63793	0.000274835	0.00910274	NUSAP1	nucleolar and spindle associated protein 1 [Source:HGNC Symbol;Acc:HGNC:18538]
ENSG00000138039	14.0353	3.42556	0.944133	3.62826	0.000285333	0.00934093	LHCGR	luteinizing hormone/choriogonadotropin receptor [Source:HGNC Symbol;Acc:HGNC:6585]
ENSG00000161888	48.4854	1.9603	0.540192	3.62889	0.00028464	0.00934093	SPC24	SPC24 component of NDC80 kinetochore complex [Source:HGNC Symbol;Acc:HGNC:26913]
ENSG00000157680	209.801	-1.35068	0.372097	-3.62991	0.000283519	0.00934093	DGKI	diacylglycerol kinase iota [Source:HGNC Symbol;Acc:HGNC:2855]
ENSG00000099864	1677.29	-2.01718	0.555993	-3.62807	0.000285547	0.00934093	PALM	paralemmin [Source:HGNC Symbol;Acc:HGNC:8594]
ENSG00000110427	228.872	-3.28715	0.905698	-3.62942	0.000284064	0.00934093	KIAA1549L	KIAA1549 like [Source:HGNC Symbol;Acc:HGNC:24836]
ENSG00000184349	43.6087	3.29641	0.909115	3.62596	0.000287889	0.00934397	EFNA5	ephrin A5 [Source:HGNC Symbol;Acc:HGNC:3225]
ENSG00000273117	18.7269	2.39294	0.660184	3.62466	0.000289343	0.00934397	INSIG1-DT	INSIG1 divergent transcript [Source:HGNC Symbol;Acc:HGNC:55155]
ENSG00000109674	34.4035	2.07844	0.57316	3.62628	0.000287535	0.00934397	NEIL3	nei like DNA glycosylase 3 [Source:HGNC Symbol;Acc:HGNC:24573]
ENSG00000183762	847.384	1.90412	0.525064	3.62645	0.000287345	0.00934397	KREMEN1	kringle containing transmembrane protein 1 [Source:HGNC Symbol;Acc:HGNC:17550]
ENSG00000257829	7.24817	-5.92273	1.63315	-3.62656	0.000287219	0.00934397		novel transcript, antisense to KRT86
ENSG00000198523	184.893	-5.60666	1.54887	-3.61984	0.000294787	0.00948482	PLN	phospholamban [Source:HGNC Symbol;Acc:HGNC:9080]
ENSG00000163823	12.3111	4.98373	1.38075	3.60944	0.00030686	0.00981953	CCR1	C-C motif chemokine receptor 1 [Source:HGNC Symbol;Acc:HGNC:1602]
ENSG00000269899	13.0732	2.19607	0.609183	3.60494	0.000312223	0.00993704	NA	NA
ENSG00000226445	113.073	-2.02092	0.560594	-3.60496	0.000312202	0.00993704		novel transcript
ENSG00000175063	87.5079	2.18688	0.607364	3.6006	0.00031748	0.0100861	UBE2C	ubiquitin conjugating enzyme E2 C [Source:HGNC Symbol;Acc:HGNC:15937]
ENSG00000164687	193.715	2.77033	0.769746	3.59902	0.000319423	0.0101135	FABP5	fatty acid binding protein 5 [Source:HGNC Symbol;Acc:HGNC:3560]
ENSG00000172164	636.88	1.4647	0.406979	3.59896	0.00031949	0.0101135	SNTB1	syntrophin beta 1 [Source:HGNC Symbol;Acc:HGNC:11168]
ENSG00000282870	5.64389	5.56108	1.54742	3.59377	0.000325925	0.010262	FRG1DP	FSHD region gene 1 family member D, pseudogene [Source:HGNC Symbol;Acc:HGNC:51763]
ENSG00000147041	322.634	2.25737	0.628439	3.59202	0.000328128	0.010294	SYTL5	synaptotagmin like 5 [Source:HGNC Symbol;Acc:HGNC:15589]
ENSG00000148773	339.098	2.08118	0.579332	3.59238	0.000327677	0.010294	MKI67	marker of proliferation Ki-67 [Source:HGNC Symbol;Acc:HGNC:7107]
ENSG00000119938	1179.01	-2.11505	0.588894	-3.59157	0.000328693	0.010294	PPP1R3C	protein phosphatase 1 regulatory subunit 3C [Source:HGNC Symbol;Acc:HGNC:9293]
ENSG00000225706	8.04917	3.63661	1.01359	3.58787	0.000333392	0.0104226	PTPRD-AS1	PTPRD antisense RNA 1 [Source:HGNC Symbol;Acc:HGNC:49753]
ENSG00000132821	75.495	-2.4118	0.672873	-3.58433	0.000337943	0.0105462	VSTM2L	V-set and transmembrane domain containing 2 like [Source:HGNC Symbol;Acc:HGNC:16096]
ENSG00000115414	122942	-2.05768	0.574209	-3.5835	0.000339019	0.0105611	FN1	fibronectin 1 [Source:HGNC Symbol;Acc:HGNC:3778]
ENSG00000100292	587.198	-1.46489	0.408955	-3.58204	0.000340917	0.0105828	HMOX1	heme oxygenase 1 [Source:HGNC Symbol;Acc:HGNC:5013]
ENSG00000064225	108.716	-1.70684	0.476478	-3.58221	0.000340703	0.0105828	ST3GAL6	ST3 beta-galactoside alpha-2,3-sialyltransferase 6 [Source:HGNC Symbol;Acc:HGNC:18080]
ENSG00000164764	77.0735	-3.61232	1.00865	-3.58136	0.000341817	0.0105921	SBSPON	somatomedin B and thrombospondin type 1 domain containing [Source:HGNC Symbol;Acc:HGNC:30362]
ENSG00000198417	21.8153	-2.16226	0.604259	-3.57837	0.000345743	0.0106762	MT1F	metallothionein 1F [Source:HGNC Symbol;Acc:HGNC:7398]
ENSG00000052795	751.272	-1.48739	0.416	-3.57544	0.000349633	0.0107399	FNIP2	folliculin interacting protein 2 [Source:HGNC Symbol;Acc:HGNC:29280]
ENSG00000179715	121.588	-1.49108	0.416994	-3.57578	0.00034918	0.0107399	PCED1B	PC-esterase domain containing 1B [Source:HGNC Symbol;Acc:HGNC:28255]
ENSG00000198053	2011.89	-1.5104	0.423087	-3.56994	0.000357061	0.0109111	SIRPA	signal regulatory protein alpha [Source:HGNC Symbol;Acc:HGNC:9662]
ENSG00000203883	20.362	3.69339	1.03728	3.56065	0.000369941	0.0112305	SOX18	SRY-box transcription factor 18 [Source:HGNC Symbol;Acc:HGNC:11194]
ENSG00000170577	100.405	2.77161	0.778319	3.56102	0.000369423	0.0112305	SIX2	SIX homeobox 2 [Source:HGNC Symbol;Acc:HGNC:10888]
ENSG00000257894	624.471	1.26002	0.353883	3.56056	0.00037006	0.0112305		novel transcript
ENSG00000144560	1416.02	-1.08311	0.30425	-3.55993	0.000370953	0.0112382	VGLL4	vestigial like family member 4 [Source:HGNC Symbol;Acc:HGNC:28966]
ENSG00000183780	112.677	3.86283	1.08546	3.5587	0.000372692	0.0112524	SLC35F3	solute carrier family 35 member F3 [Source:HGNC Symbol;Acc:HGNC:23616]
ENSG00000145824	28.9606	5.635	1.5862	3.55251	0.000381574	0.0114558	CXCL14	C-X-C motif chemokine ligand 14 [Source:HGNC Symbol;Acc:HGNC:10640]
ENSG00000100473	51.1481	4.46336	1.25651	3.55219	0.000382033	0.0114558	COCH	cochlin [Source:HGNC Symbol;Acc:HGNC:2180]
ENSG00000162804	1286.22	1.37984	0.388696	3.54993	0.000385332	0.0115156	SNED1	sushi, nidogen and EGF like domains 1 [Source:HGNC Symbol;Acc:HGNC:24696]
ENSG00000130433	36.0101	-2.64982	0.74639	-3.55018	0.000384972	0.0115156	CACNG6	calcium voltage-gated channel auxiliary subunit gamma 6 [Source:HGNC Symbol;Acc:HGNC:13625]
ENSG00000148158	1513.09	-1.33407	0.376239	-3.5458	0.00039142	0.011658	SNX30	sorting nexin family member 30 [Source:HGNC Symbol;Acc:HGNC:23685]
ENSG00000149380	962.63	-2.03522	0.574718	-3.54125	0.000398239	0.0118211	P4HA3	prolyl 4-hydroxylase subunit alpha 3 [Source:HGNC Symbol;Acc:HGNC:30135]
ENSG00000186185	67.3201	2.10561	0.595425	3.53632	0.000405748	0.0120238	KIF18B	kinesin family member 18B [Source:HGNC Symbol;Acc:HGNC:27102]
ENSG00000138190	123.774	-1.05429	0.298202	-3.5355	0.000407009	0.0120409	EXOC6	exocyst complex component 6 [Source:HGNC Symbol;Acc:HGNC:23196]
ENSG00000162878	678.876	-2.0252	0.573492	-3.53135	0.000413443	0.01217	PKDCC	protein kinase domain containing, cytoplasmic [Source:HGNC Symbol;Acc:HGNC:25123]
ENSG00000255277	11.8046	3.17623	0.899764	3.53007	0.000415457	0.0122081	ABCC6P2	ATP binding cassette subfamily C member 6 pseudogene 2 [Source:HGNC Symbol;Acc:HGNC:33353]
ENSG00000163931	7344.08	1.15964	0.328542	3.52964	0.000416122	0.0122081	TKT	transketolase [Source:HGNC Symbol;Acc:HGNC:11834]
ENSG00000134986	1463.48	-1.19035	0.337419	-3.5278	0.000419034	0.0122527	NREP	neuronal regeneration related protein [Source:HGNC Symbol;Acc:HGNC:16834]
ENSG00000105499	138.434	1.71011	0.484928	3.52652	0.000421058	0.0122784	PLA2G4C	phospholipase A2 group IVC [Source:HGNC Symbol;Acc:HGNC:9037]
ENSG00000175183	847.212	-1.18274	0.335399	-3.52637	0.000421304	0.0122784	CSRP2	cysteine and glycine rich protein 2 [Source:HGNC Symbol;Acc:HGNC:2470]
ENSG00000005059	159.534	-1.39124	0.394709	-3.52471	0.000423951	0.0123148	MCUB	mitochondrial calcium uniporter dominant negative subunit beta [Source:HGNC Symbol;Acc:HGNC:26076]
ENSG00000275993	195.958	-1.4171	0.402001	-3.52511	0.000423308	0.0123148	SIK1B	salt inducible kinase 1B (putative) [Source:HGNC Symbol;Acc:HGNC:52389]
ENSG00000061337	60.966	-2.65899	0.754816	-3.5227	0.000427178	0.0123882	LZTS1	leucine zipper tumor suppressor 1 [Source:HGNC Symbol;Acc:HGNC:13861]
ENSG00000248290	64.1163	3.71585	1.05566	3.51993	0.000431661	0.0124976	TNXA	tenascin XA (pseudogene) [Source:HGNC Symbol;Acc:HGNC:11975]
ENSG00000147155	266.484	1.17875	0.335112	3.51747	0.000435677	0.0125726	EBP	EBP cholestenol delta-isomerase [Source:HGNC Symbol;Acc:HGNC:3133]
ENSG00000118971	604.024	1.82636	0.520214	3.51078	0.000446802	0.0128516	CCND2	cyclin D2 [Source:HGNC Symbol;Acc:HGNC:1583]
ENSG00000142731	54.4361	1.56384	0.445631	3.50928	0.000449328	0.0129032	PLK4	polo like kinase 4 [Source:HGNC Symbol;Acc:HGNC:11397]
ENSG00000154856	3783.37	4.37654	1.24985	3.50165	0.000462393	0.0132353	APCDD1	APC down-regulated 1 [Source:HGNC Symbol;Acc:HGNC:15718]
ENSG00000185008	22.6821	4.84726	1.38452	3.50104	0.000463452	0.0132441	ROBO2	roundabout guidance receptor 2 [Source:HGNC Symbol;Acc:HGNC:10250]
ENSG00000075702	48.1232	1.94038	0.554578	3.49885	0.000467274	0.0133257	WDR62	WD repeat domain 62 [Source:HGNC Symbol;Acc:HGNC:24502]
ENSG00000204525	8846.33	1.28716	0.367914	3.49854	0.000467821	0.0133257	HLA-C	major histocompatibility complex, class I, C [Source:HGNC Symbol;Acc:HGNC:4933]
ENSG00000033327	1995.13	-1.22217	0.349491	-3.49701	0.0004705	0.0133804	GAB2	GRB2 associated binding protein 2 [Source:HGNC Symbol;Acc:HGNC:14458]
ENSG00000171241	121.164	1.80983	0.517873	3.49474	0.000474524	0.0134731	SHCBP1	SHC binding and spindle associated 1 [Source:HGNC Symbol;Acc:HGNC:29547]
ENSG00000170571	53.9134	-4.46728	1.2794	-3.49169	0.000479972	0.0135841	EMB	embigin [Source:HGNC Symbol;Acc:HGNC:30465]
ENSG00000004799	984.323	-2.7509	0.788461	-3.48895	0.000484919	0.0136801	PDK4	pyruvate dehydrogenase kinase 4 [Source:HGNC Symbol;Acc:HGNC:8812]
ENSG00000248587	13.921	-3.64056	1.04397	-3.48723	0.000488059	0.0137467	GDNF-AS1	GDNF antisense RNA 1 [Source:HGNC Symbol;Acc:HGNC:43592]
ENSG00000188707	116.585	-1.49545	0.428928	-3.48649	0.000489403	0.0137626	ZBED6CL	ZBED6 C-terminal like [Source:HGNC Symbol;Acc:HGNC:21720]
ENSG00000019582	222.086	1.57506	0.451878	3.48559	0.000491055	0.0137797	CD74	CD74 molecule [Source:HGNC Symbol;Acc:HGNC:1697]
ENSG00000145632	727.98	-1.10553	0.317595	-3.48095	0.00049963	0.0138951	PLK2	polo like kinase 2 [Source:HGNC Symbol;Acc:HGNC:19699]
ENSG00000060718	929.33	-4.60302	1.32187	-3.48219	0.000497331	0.0138951	COL11A1	collagen type XI alpha 1 chain [Source:HGNC Symbol;Acc:HGNC:2186]
ENSG00000091656	553.275	-2.0801	0.598542	-3.47527	0.000510333	0.0141481	ZFHX4	zinc finger homeobox 4 [Source:HGNC Symbol;Acc:HGNC:30939]
ENSG00000168476	387.248	1.00616	0.289667	3.47351	0.000513693	0.0142189	REEP4	receptor accessory protein 4 [Source:HGNC Symbol;Acc:HGNC:26176]
ENSG00000177335	119.896	1.03083	0.296812	3.47299	0.000514688	0.0142241	LINC02904	long intergenic non-protein coding RNA 2904 [Source:HGNC Symbol;Acc:HGNC:26731]
ENSG00000132688	1725.55	1.88597	0.543129	3.47241	0.000515806	0.0142327	NES	nestin [Source:HGNC Symbol;Acc:HGNC:7756]
ENSG00000115828	1085.07	1.55997	0.449361	3.47154	0.000517485	0.0142567	QPCT	glutaminyl-peptide cyclotransferase [Source:HGNC Symbol;Acc:HGNC:9753]
ENSG00000114861	895.386	-1.17335	0.338221	-3.4692	0.000522017	0.0143591	FOXP1	forkhead box P1 [Source:HGNC Symbol;Acc:HGNC:3823]
ENSG00000205213	519.827	-1.38634	0.39978	-3.46775	0.000524829	0.014414	LGR4	leucine rich repeat containing G protein-coupled receptor 4 [Source:HGNC Symbol;Acc:HGNC:13299]
ENSG00000189057	45.5933	2.31323	0.667273	3.46669	0.000526909	0.0144486	FAM111B	FAM111 trypsin like peptidase B [Source:HGNC Symbol;Acc:HGNC:24200]
ENSG00000155846	90.3769	1.0958	0.316379	3.46358	0.000533042	0.0145941	PPARGC1B	PPARG coactivator 1 beta [Source:HGNC Symbol;Acc:HGNC:30022]
ENSG00000115525	1202.32	1.34676	0.38902	3.46194	0.00053629	0.0146603	ST3GAL5	ST3 beta-galactoside alpha-2,3-sialyltransferase 5 [Source:HGNC Symbol;Acc:HGNC:10872]
ENSG00000172426	38.6137	1.41262	0.408369	3.45918	0.00054182	0.0146975	RSPH9	radial spoke head component 9 [Source:HGNC Symbol;Acc:HGNC:21057]
ENSG00000137942	1205.79	-1.28369	0.371001	-3.46007	0.000540031	0.0146975	FNBP1L	formin binding protein 1 like [Source:HGNC Symbol;Acc:HGNC:20851]
ENSG00000124920	593.84	-1.37161	0.396456	-3.45968	0.00054081	0.0146975	MYRF	myelin regulatory factor [Source:HGNC Symbol;Acc:HGNC:1181]
ENSG00000249863	13.8943	-2.51708	0.727515	-3.45983	0.000540525	0.0146975		synaptotagmin binding, cytoplasmic RNA interacting protein (SYNCRIP) pseudogene
ENSG00000135480	876.335	-2.92526	0.84555	-3.45959	0.000540994	0.0146975	KRT7	keratin 7 [Source:HGNC Symbol;Acc:HGNC:6445]
ENSG00000154277	2069.06	-1.00055	0.28932	-3.45829	0.000543623	0.0147059	UCHL1	ubiquitin C-terminal hydrolase L1 [Source:HGNC Symbol;Acc:HGNC:12513]
ENSG00000279118	146.101	-1.388	0.401365	-3.4582	0.0005438	0.0147059		tec
ENSG00000246273	281.039	2.0952	0.606245	3.45603	0.000548193	0.0147794	SBF2-AS1	SBF2 antisense RNA 1 [Source:HGNC Symbol;Acc:HGNC:27438]
ENSG00000111206	222.893	1.20689	0.349181	3.45636	0.000547529	0.0147794	FOXM1	forkhead box M1 [Source:HGNC Symbol;Acc:HGNC:3818]
ENSG00000214575	37.9865	-2.25931	0.653931	-3.45497	0.000550346	0.0148148	CPEB1	cytoplasmic polyadenylation element binding protein 1 [Source:HGNC Symbol;Acc:HGNC:21744]
ENSG00000166033	24321	-1.26001	0.36475	-3.45444	0.000551435	0.0148215	HTRA1	HtrA serine peptidase 1 [Source:HGNC Symbol;Acc:HGNC:9476]
ENSG00000124126	1555.03	2.35689	0.683503	3.44825	0.000564235	0.0150508	PREX1	phosphatidylinositol-3,4,5-trisphosphate dependent Rac exchange factor 1 [Source:HGNC Symbol;Acc:HGNC:32594]
ENSG00000127399	127.646	-1.20494	0.349933	-3.44335	0.000574561	0.0153031	LRRC61	leucine rich repeat containing 61 [Source:HGNC Symbol;Acc:HGNC:21704]
ENSG00000198910	904.63	4.67659	1.35857	3.44229	0.000576809	0.0153398	L1CAM	L1 cell adhesion molecule [Source:HGNC Symbol;Acc:HGNC:6470]
ENSG00000076382	115.701	1.49665	0.435464	3.4369	0.000588411	0.0155779	SPAG5	sperm associated antigen 5 [Source:HGNC Symbol;Acc:HGNC:13452]
ENSG00000167642	130.612	-3.23018	0.940784	-3.4335	0.000595836	0.0157508	SPINT2	serine peptidase inhibitor, Kunitz type 2 [Source:HGNC Symbol;Acc:HGNC:11247]
ENSG00000111052	57.9801	2.45663	0.715926	3.43141	0.000600462	0.0158279	LIN7A	lin-7 homolog A, crumbs cell polarity complex component [Source:HGNC Symbol;Acc:HGNC:17787]
ENSG00000142871	10788.4	-1.32343	0.386345	-3.42551	0.000613638	0.0161007	CCN1	cellular communication network factor 1 [Source:HGNC Symbol;Acc:HGNC:2654]
ENSG00000167641	546.946	-2.63755	0.769897	-3.42584	0.000612896	0.0161007	PPP1R14A	protein phosphatase 1 regulatory inhibitor subunit 14A [Source:HGNC Symbol;Acc:HGNC:14871]
ENSG00000135636	174.454	-2.68672	0.784432	-3.42505	0.000614692	0.0161044	DYSF	dysferlin [Source:HGNC Symbol;Acc:HGNC:3097]
ENSG00000251320	16.5509	-7.11317	2.07712	-3.42453	0.000615874	0.0161114		novel transcript
ENSG00000104213	224.058	-1.61038	0.471248	-3.41727	0.000632516	0.0164491	PDGFRL	platelet derived growth factor receptor like [Source:HGNC Symbol;Acc:HGNC:8805]
ENSG00000071282	2455.46	-2.55151	0.74729	-3.41436	0.000639329	0.0165774	LMCD1	LIM and cysteine rich domains 1 [Source:HGNC Symbol;Acc:HGNC:6633]
ENSG00000276043	219.094	1.78327	0.522486	3.41305	0.000642403	0.0166327	UHRF1	ubiquitin like with PHD and ring finger domains 1 [Source:HGNC Symbol;Acc:HGNC:12556]
ENSG00000099219	7755.16	1.45741	0.427766	3.40702	0.000656768	0.0169797	ERMP1	endoplasmic reticulum metallopeptidase 1 [Source:HGNC Symbol;Acc:HGNC:23703]
ENSG00000152049	1078.68	-2.89373	0.849806	-3.40516	0.000661249	0.0170455	KCNE4	potassium voltage-gated channel subfamily E regulatory subunit 4 [Source:HGNC Symbol;Acc:HGNC:6244]
ENSG00000090889	89.9216	2.01922	0.593518	3.40212	0.000668654	0.0172113	KIF4A	kinesin family member 4A [Source:HGNC Symbol;Acc:HGNC:13339]
ENSG00000130193	187.886	1.05011	0.30914	3.39688	0.000681596	0.0174425	THEM6	thioesterase superfamily member 6 [Source:HGNC Symbol;Acc:HGNC:29656]
ENSG00000128872	552.241	-1.0688	0.31507	-3.39226	0.000693183	0.0177133	TMOD2	tropomodulin 2 [Source:HGNC Symbol;Acc:HGNC:11872]
ENSG00000130702	4529.08	1.55422	0.45844	3.39023	0.00069833	0.0177835	LAMA5	laminin subunit alpha 5 [Source:HGNC Symbol;Acc:HGNC:6485]
ENSG00000162105	46.3145	-2.50644	0.739538	-3.3892	0.000700973	0.0177835	SHANK2	SH3 and multiple ankyrin repeat domains 2 [Source:HGNC Symbol;Acc:HGNC:14295]
ENSG00000162433	537.596	-4.5072	1.32962	-3.38985	0.000699308	0.0177835	AK4	adenylate kinase 4 [Source:HGNC Symbol;Acc:HGNC:363]
ENSG00000001630	206.632	1.28529	0.379713	3.38489	0.000712064	0.0180131	CYP51A1	cytochrome P450 family 51 subfamily A member 1 [Source:HGNC Symbol;Acc:HGNC:2649]
ENSG00000149972	11.8888	3.42471	1.01202	3.38403	0.00071429	0.0180435	CNTN5	contactin 5 [Source:HGNC Symbol;Acc:HGNC:2175]
ENSG00000160752	692.979	1.1223	0.331705	3.38344	0.000715837	0.0180567	FDPS	farnesyl diphosphate synthase [Source:HGNC Symbol;Acc:HGNC:3631]
ENSG00000163947	295.413	-1.62837	0.481625	-3.38099	0.000722263	0.0181585	ARHGEF3	Rho guanine nucleotide exchange factor 3 [Source:HGNC Symbol;Acc:HGNC:683]
ENSG00000105880	43.7755	-2.52613	0.74828	-3.37591	0.000735713	0.0184001	DLX5	distal-less homeobox 5 [Source:HGNC Symbol;Acc:HGNC:2918]
ENSG00000134533	156.426	-6.66548	1.97579	-3.37357	0.000741992	0.0185309	RERG	RAS like estrogen regulated growth inhibitor [Source:HGNC Symbol;Acc:HGNC:15980]
ENSG00000236609	537.025	-1.19808	0.355211	-3.37286	0.000743926	0.0185529	ZNF853	zinc finger protein 853 [Source:HGNC Symbol;Acc:HGNC:21767]
ENSG00000156466	93.0947	-6.36209	1.88732	-3.37097	0.000749037	0.018654	GDF6	growth differentiation factor 6 [Source:HGNC Symbol;Acc:HGNC:4221]
ENSG00000180573	593.722	1.33076	0.394905	3.36983	0.000752152	0.0187051	H2AC6	H2A clustered histone 6 [Source:HGNC Symbol;Acc:HGNC:4733]
ENSG00000105889	43.0509	-2.2694	0.674377	-3.36518	0.000764933	0.0189695	STEAP1B	STEAP family member 1B [Source:HGNC Symbol;Acc:HGNC:41907]
ENSG00000169213	3330.88	-1.04265	0.310067	-3.36265	0.000771981	0.0190906	RAB3B	RAB3B, member RAS oncogene family [Source:HGNC Symbol;Acc:HGNC:9778]
ENSG00000037965	74.9851	-3.82815	1.13876	-3.36169	0.000774674	0.0191303	HOXC8	homeobox C8 [Source:HGNC Symbol;Acc:HGNC:5129]
ENSG00000262539	10.4145	7.20081	2.14266	3.36068	0.000777516	0.0191736		dead end homolog 1 (zebrafish) (DND1) pseudogene
ENSG00000269293	48.5747	1.02239	0.304848	3.35377	0.000797183	0.0195765	ZSCAN16-AS1	ZSCAN16 antisense RNA 1 [Source:HGNC Symbol;Acc:HGNC:48982]
ENSG00000169857	895.11	-1.13969	0.340505	-3.34707	0.000816716	0.0199727	AVEN	apoptosis and caspase activation inhibitor [Source:HGNC Symbol;Acc:HGNC:13509]
ENSG00000197142	89.6748	1.28952	0.385463	3.34539	0.000821671	0.0200383	ACSL5	acyl-CoA synthetase long chain family member 5 [Source:HGNC Symbol;Acc:HGNC:16526]
ENSG00000116106	249.342	-1.90462	0.569281	-3.34566	0.000820875	0.0200383	EPHA4	EPH receptor A4 [Source:HGNC Symbol;Acc:HGNC:3388]
ENSG00000103485	1643.3	1.58673	0.475193	3.33913	0.000840406	0.0204208	QPRT	quinolinate phosphoribosyltransferase [Source:HGNC Symbol;Acc:HGNC:9755]
ENSG00000164649	319.937	-1.05515	0.316072	-3.33831	0.000842897	0.0204429	CDCA7L	cell division cycle associated 7 like [Source:HGNC Symbol;Acc:HGNC:30777]
ENSG00000113532	9.64991	5.58579	1.67537	3.33407	0.000855853	0.0207001	ST8SIA4	ST8 alpha-N-acetyl-neuraminide alpha-2,8-sialyltransferase 4 [Source:HGNC Symbol;Acc:HGNC:10871]
ENSG00000142149	486.41	-1.84579	0.553708	-3.33351	0.000857569	0.0207132	HUNK	hormonally up-regulated Neu-associated kinase [Source:HGNC Symbol;Acc:HGNC:13326]
ENSG00000136869	1445.05	-1.44929	0.435069	-3.33118	0.000864801	0.0208593	TLR4	toll like receptor 4 [Source:HGNC Symbol;Acc:HGNC:11850]
ENSG00000284773	25.565	-1.84316	0.5538	-3.3282	0.000874082	0.0210544		novel protein
ENSG00000165795	155.704	-2.1746	0.653991	-3.32513	0.000883785	0.0212591	NDRG2	NDRG family member 2 [Source:HGNC Symbol;Acc:HGNC:14460]
ENSG00000149294	497.412	-2.68863	0.808868	-3.32395	0.000887533	0.0213201	NCAM1	neural cell adhesion molecule 1 [Source:HGNC Symbol;Acc:HGNC:7656]
ENSG00000117525	3082.37	1.62047	0.487822	3.32184	0.000894257	0.0214524	F3	coagulation factor III, tissue factor [Source:HGNC Symbol;Acc:HGNC:3541]
ENSG00000167703	260.345	1.28593	0.387265	3.32055	0.000898393	0.0214932	SLC43A2	solute carrier family 43 member 2 [Source:HGNC Symbol;Acc:HGNC:23087]
ENSG00000012048	133.142	1.10056	0.331722	3.31772	0.000907546	0.0216534	BRCA1	BRCA1 DNA repair associated [Source:HGNC Symbol;Acc:HGNC:1100]
ENSG00000158402	22.547	2.18203	0.65807	3.3158	0.000913828	0.0217444	CDC25C	cell division cycle 25C [Source:HGNC Symbol;Acc:HGNC:1727]
ENSG00000089820	90.2663	1.13202	0.341374	3.31608	0.000912901	0.0217444	ARHGAP4	Rho GTPase activating protein 4 [Source:HGNC Symbol;Acc:HGNC:674]
ENSG00000147027	2457.93	-1.99081	0.601238	-3.31118	0.000929018	0.0220464	TMEM47	transmembrane protein 47 [Source:HGNC Symbol;Acc:HGNC:18515]
ENSG00000208005	25.5382	2.19185	0.662271	3.3096	0.000934283	0.0221415	MIR503	microRNA 503 [Source:HGNC Symbol;Acc:HGNC:32138]
ENSG00000124479	37.9998	3.97108	1.20135	3.30552	0.000947988	0.0222866	NDP	norrin cystine knot growth factor NDP [Source:HGNC Symbol;Acc:HGNC:7678]
ENSG00000113657	9936.93	-1.48412	0.448964	-3.30566	0.000947539	0.0222866	DPYSL3	dihydropyrimidinase like 3 [Source:HGNC Symbol;Acc:HGNC:3015]
ENSG00000099337	2011.94	-1.59429	0.482242	-3.306	0.000946374	0.0222866	KCNK6	potassium two pore domain channel subfamily K member 6 [Source:HGNC Symbol;Acc:HGNC:6281]
ENSG00000100079	42.8498	-2.31307	0.699374	-3.30734	0.000941878	0.0222866	LGALS2	galectin 2 [Source:HGNC Symbol;Acc:HGNC:6562]
ENSG00000120129	3422.82	-1.40367	0.425232	-3.30096	0.00096354	0.022622	DUSP1	dual specificity phosphatase 1 [Source:HGNC Symbol;Acc:HGNC:3064]
ENSG00000099998	587.619	-1.56202	0.473776	-3.29695	0.000977397	0.0228864	GGT5	gamma-glutamyltransferase 5 [Source:HGNC Symbol;Acc:HGNC:4260]
ENSG00000131620	205.717	2.64198	0.801694	3.2955	0.000982483	0.0229515	ANO1	anoctamin 1 [Source:HGNC Symbol;Acc:HGNC:21625]
ENSG00000153898	32.9403	2.24789	0.682127	3.29541	0.00098278	0.0229515	MCOLN2	mucolipin TRP cation channel 2 [Source:HGNC Symbol;Acc:HGNC:13357]
ENSG00000123485	77.3297	1.60932	0.489152	3.29001	0.00100182	0.0233036	HJURP	Holliday junction recognition protein [Source:HGNC Symbol;Acc:HGNC:25444]
ENSG00000169946	464.072	-2.01254	0.611909	-3.28896	0.00100559	0.0233604	ZFPM2	zinc finger protein, FOG family member 2 [Source:HGNC Symbol;Acc:HGNC:16700]
ENSG00000228914	5.47704	6.27167	1.91053	3.28269	0.00102821	0.0237607	OR1H1P	olfactory receptor family 1 subfamily H member 1 pseudogene [Source:HGNC Symbol;Acc:HGNC:8206]
ENSG00000197415	21.781	-2.83751	0.864497	-3.28226	0.00102978	0.0237658	VEPH1	ventricular zone expressed PH domain containing 1 [Source:HGNC Symbol;Acc:HGNC:25735]
ENSG00000086696	133.314	3.30126	1.00685	3.27879	0.00104252	0.0240285	HSD17B2	hydroxysteroid 17-beta dehydrogenase 2 [Source:HGNC Symbol;Acc:HGNC:5211]
ENSG00000140285	8027.5	-1.6092	0.492592	-3.2668	0.0010877	0.0250044	FGF7	fibroblast growth factor 7 [Source:HGNC Symbol;Acc:HGNC:3685]
ENSG00000144596	22.4146	1.9176	0.587231	3.26549	0.00109275	0.0250867	GRIP2	glutamate receptor interacting protein 2 [Source:HGNC Symbol;Acc:HGNC:23841]
ENSG00000111801	749.809	1.05239	0.322313	3.26513	0.00109413	0.0250867	BTN3A3	butyrophilin subfamily 3 member A3 [Source:HGNC Symbol;Acc:HGNC:1140]
ENSG00000154310	320.918	-1.5163	0.464823	-3.2621	0.00110592	0.0252723	TNIK	TRAF2 and NCK interacting kinase [Source:HGNC Symbol;Acc:HGNC:30765]
ENSG00000131196	378.77	-1.52248	0.466742	-3.26194	0.00110652	0.0252723	NFATC1	nuclear factor of activated T cells 1 [Source:HGNC Symbol;Acc:HGNC:7775]
ENSG00000280143	1329.87	-2.16936	0.666109	-3.25676	0.00112692	0.0256433		novel transcript
ENSG00000179761	31.6484	-2.09057	0.642241	-3.25512	0.00113344	0.0257535	PIPOX	pipecolic acid and sarcosine oxidase [Source:HGNC Symbol;Acc:HGNC:17804]
ENSG00000120949	128.093	-1.92045	0.590196	-3.25392	0.00113826	0.0257967	TNFRSF8	TNF receptor superfamily member 8 [Source:HGNC Symbol;Acc:HGNC:11923]
ENSG00000173641	661.415	-2.11968	0.651418	-3.25396	0.0011381	0.0257967	HSPB7	heat shock protein family B (small) member 7 [Source:HGNC Symbol;Acc:HGNC:5249]
ENSG00000164694	112.279	-3.00619	0.923984	-3.25351	0.00113989	0.0258005	FNDC1	fibronectin type III domain containing 1 [Source:HGNC Symbol;Acc:HGNC:21184]
ENSG00000177875	75.7232	1.10405	0.339581	3.2512	0.00114918	0.0259442	CCDC184	coiled-coil domain containing 184 [Source:HGNC Symbol;Acc:HGNC:33749]
ENSG00000133816	6678.69	-1.3075	0.402263	-3.25036	0.00115261	0.0259882	MICAL2	microtubule associated monooxygenase, calponin and LIM domain containing 2 [Source:HGNC Symbol;Acc:HGNC:24693]
ENSG00000007968	23.9461	2.96214	0.912008	3.24794	0.00116245	0.0261766	E2F2	E2F transcription factor 2 [Source:HGNC Symbol;Acc:HGNC:3114]
ENSG00000174348	2468.95	-2.21763	0.683543	-3.24432	0.00117731	0.026421	PODN	podocan [Source:HGNC Symbol;Acc:HGNC:23174]
ENSG00000159251	22.7864	-2.49335	0.768556	-3.2442	0.0011778	0.026421	ACTC1	actin alpha cardiac muscle 1 [Source:HGNC Symbol;Acc:HGNC:143]
ENSG00000122335	484.787	-1.21301	0.374016	-3.24319	0.00118199	0.0264814	SERAC1	serine active site containing 1 [Source:HGNC Symbol;Acc:HGNC:21061]
ENSG00000203326	106.989	-1.27418	0.39305	-3.24179	0.00118782	0.0265783	ZNF525	zinc finger protein 525 [Source:HGNC Symbol;Acc:HGNC:29423]
ENSG00000158220	46.5443	-2.45657	0.758641	-3.23812	0.00120322	0.0267868	ESYT3	extended synaptotagmin 3 [Source:HGNC Symbol;Acc:HGNC:24295]
ENSG00000168925	6.22953	-5.7071	1.76538	-3.23279	0.0012259	0.0271967	CTRB1	chymotrypsinogen B1 [Source:HGNC Symbol;Acc:HGNC:2521]
ENSG00000170743	14.4619	3.44718	1.06722	3.23006	0.00123765	0.0274148	SYT9	synaptotagmin 9 [Source:HGNC Symbol;Acc:HGNC:19265]
ENSG00000276334	29.0327	-1.27381	0.394526	-3.2287	0.00124353	0.0275106		novel transcript, sense intronic to BIRC6
ENSG00000117650	30.149	2.32494	0.720472	3.22697	0.00125109	0.0275741	NEK2	NIMA related kinase 2 [Source:HGNC Symbol;Acc:HGNC:7745]
ENSG00000130590	57.518	-1.06807	0.330971	-3.22709	0.00125056	0.0275741	SAMD10	sterile alpha motif domain containing 10 [Source:HGNC Symbol;Acc:HGNC:16129]
ENSG00000204882	16.5714	2.53766	0.787742	3.22144	0.00127549	0.0279719	GPR20	G protein-coupled receptor 20 [Source:HGNC Symbol;Acc:HGNC:4475]
ENSG00000134955	23.5109	2.22788	0.691523	3.2217	0.00127431	0.0279719	SLC37A2	solute carrier family 37 member 2 [Source:HGNC Symbol;Acc:HGNC:20644]
ENSG00000131737	209.455	1.44743	0.451087	3.20875	0.00133312	0.029091	KRT34	keratin 34 [Source:HGNC Symbol;Acc:HGNC:6452]
ENSG00000185274	76.4791	4.04233	1.26035	3.2073	0.00133988	0.0291663	GALNT17	polypeptide N-acetylgalactosaminyltransferase 17 [Source:HGNC Symbol;Acc:HGNC:16347]
ENSG00000250479	500.721	1.02728	0.320419	3.20606	0.00134568	0.0292566	CHCHD10	coiled-coil-helix-coiled-coil-helix domain containing 10 [Source:HGNC Symbol;Acc:HGNC:15559]
ENSG00000010932	15.7429	-3.0632	0.955712	-3.20515	0.00134991	0.0293124	FMO1	flavin containing dimethylaniline monoxygenase 1 [Source:HGNC Symbol;Acc:HGNC:3769]
ENSG00000178999	47.6499	2.17255	0.678043	3.20414	0.00135465	0.0293792	AURKB	aurora kinase B [Source:HGNC Symbol;Acc:HGNC:11390]
ENSG00000091490	448.573	-3.83871	1.19888	-3.20191	0.00136521	0.0294992	SEL1L3	SEL1L family member 3 [Source:HGNC Symbol;Acc:HGNC:29108]
ENSG00000167900	198.144	1.51166	0.472267	3.20086	0.00137019	0.0295706	TK1	thymidine kinase 1 [Source:HGNC Symbol;Acc:HGNC:11830]
ENSG00000092853	73.3763	2.09235	0.653971	3.19946	0.00137685	0.0296417	CLSPN	claspin [Source:HGNC Symbol;Acc:HGNC:19715]
ENSG00000175220	5062.65	-1.09451	0.342082	-3.19956	0.00137638	0.0296417	ARHGAP1	Rho GTPase activating protein 1 [Source:HGNC Symbol;Acc:HGNC:673]
ENSG00000266283	22.3602	-5.10764	1.59808	-3.19612	0.00139291	0.0299145		novel transcript, antisense to GATA6
ENSG00000169184	431.81	-4.76556	1.49261	-3.19277	0.00140917	0.0301902	MN1	MN1 proto-oncogene, transcriptional regulator [Source:HGNC Symbol;Acc:HGNC:7180]
ENSG00000168702	36.9822	2.81298	0.881613	3.19072	0.00141918	0.0302576	LRP1B	LDL receptor related protein 1B [Source:HGNC Symbol;Acc:HGNC:6693]
ENSG00000260912	57.6754	-1.52672	0.47845	-3.19097	0.00141798	0.0302576		novel transcript, overlapping ACER2
ENSG00000143476	75.6284	2.27141	0.712353	3.1886	0.00142966	0.0303342	DTL	denticleless E3 ubiquitin protein ligase homolog [Source:HGNC Symbol;Acc:HGNC:30288]
ENSG00000229619	441.997	-1.31693	0.41297	-3.18892	0.00142805	0.0303342	MBNL1-AS1	MBNL1 antisense RNA 1 [Source:HGNC Symbol;Acc:HGNC:44584]
ENSG00000131471	128.924	-3.23505	1.0149	-3.18756	0.0014348	0.0304068	AOC3	amine oxidase copper containing 3 [Source:HGNC Symbol;Acc:HGNC:550]
ENSG00000269906	17.3661	-1.69304	0.531834	-3.18339	0.00145562	0.0306636		novel transcript, sense intronic to SAV1
ENSG00000156103	337.232	1.56248	0.491219	3.18082	0.00146861	0.0307833	MMP16	matrix metallopeptidase 16 [Source:HGNC Symbol;Acc:HGNC:7162]
ENSG00000166816	27.7775	-2.68431	0.84398	-3.18054	0.00147003	0.0307833	LDHD	lactate dehydrogenase D [Source:HGNC Symbol;Acc:HGNC:19708]
ENSG00000107984	2676.6	1.22793	0.387099	3.17213	0.00151326	0.0315387	DKK1	dickkopf WNT signaling pathway inhibitor 1 [Source:HGNC Symbol;Acc:HGNC:2891]
ENSG00000163131	110.36	1.76388	0.556691	3.1685	0.00153227	0.03171	CTSS	cathepsin S [Source:HGNC Symbol;Acc:HGNC:2545]
ENSG00000053747	585.751	-1.10736	0.349486	-3.16854	0.00153205	0.03171	LAMA3	laminin subunit alpha 3 [Source:HGNC Symbol;Acc:HGNC:6483]
ENSG00000133433	110.18	1.94208	0.613563	3.16525	0.00154948	0.031975	GSTT2B	glutathione S-transferase theta 2B [Source:HGNC Symbol;Acc:HGNC:33437]
ENSG00000166387	410.193	-1.98687	0.628069	-3.16346	0.00155905	0.0321135	PPFIBP2	PPFIA binding protein 2 [Source:HGNC Symbol;Acc:HGNC:9250]
ENSG00000011347	82.1273	1.92769	0.609741	3.16149	0.00156963	0.032181	SYT7	synaptotagmin 7 [Source:HGNC Symbol;Acc:HGNC:11514]
ENSG00000166803	25.7034	1.82025	0.575647	3.16209	0.00156643	0.032181	PCLAF	PCNA clamp associated factor [Source:HGNC Symbol;Acc:HGNC:28961]
ENSG00000064655	12.3857	-6.69405	2.11726	-3.16166	0.00156873	0.032181	EYA2	EYA transcriptional coactivator and phosphatase 2 [Source:HGNC Symbol;Acc:HGNC:3520]
ENSG00000110723	44.4706	-2.24935	0.711934	-3.15949	0.00158044	0.032365	EXPH5	exophilin 5 [Source:HGNC Symbol;Acc:HGNC:30578]
ENSG00000175264	55.0177	3.24725	1.02796	3.15894	0.00158343	0.0323888	CHST1	carbohydrate sulfotransferase 1 [Source:HGNC Symbol;Acc:HGNC:1969]
ENSG00000107796	29664.8	-2.42793	0.769702	-3.15438	0.00160842	0.0328237	ACTA2	actin alpha 2, smooth muscle [Source:HGNC Symbol;Acc:HGNC:130]
ENSG00000110660	180.864	-1.28351	0.407056	-3.15315	0.0016152	0.0329239	SLC35F2	solute carrier family 35 member F2 [Source:HGNC Symbol;Acc:HGNC:23615]
ENSG00000187243	164.573	-3.30003	1.04686	-3.1523	0.00161989	0.0329814	MAGED4B	MAGE family member D4B [Source:HGNC Symbol;Acc:HGNC:22880]
ENSG00000267372	6.26848	-4.70146	1.4949	-3.145	0.00166086	0.0336601		novel transcript
ENSG00000129195	48.1969	2.04903	0.65172	3.14403	0.00166641	0.0336745	PIMREG	PICALM interacting mitotic regulator [Source:HGNC Symbol;Acc:HGNC:25483]
ENSG00000240032	9.37691	-3.36538	1.07036	-3.14414	0.00166573	0.0336745	LNCSRLR	lncRNA sorafenib resistance in renal cell carcinoma associated [Source:HGNC Symbol;Acc:HGNC:52753]
ENSG00000100234	28928.7	2.03693	0.649185	3.13767	0.00170294	0.0343157	TIMP3	TIMP metallopeptidase inhibitor 3 [Source:HGNC Symbol;Acc:HGNC:11822]
ENSG00000131015	128.963	-1.24513	0.396967	-3.13659	0.00170922	0.034403	ULBP2	UL16 binding protein 2 [Source:HGNC Symbol;Acc:HGNC:14894]
ENSG00000229589	28.1106	-1.98346	0.632645	-3.13518	0.00171746	0.0345294	ACVR2B-AS1	ACVR2B antisense RNA 1 [Source:HGNC Symbol;Acc:HGNC:44161]
ENSG00000165194	310.5	3.02705	0.965996	3.13361	0.00172673	0.0346762	PCDH19	protocadherin 19 [Source:HGNC Symbol;Acc:HGNC:14270]
ENSG00000269343	96.4927	-1.06215	0.339046	-3.13276	0.00173173	0.0347371	ZNF587B	zinc finger protein 587B [Source:HGNC Symbol;Acc:HGNC:37142]
ENSG00000150471	196.149	3.00242	0.958995	3.1308	0.00174329	0.0349293	ADGRL3	adhesion G protein-coupled receptor L3 [Source:HGNC Symbol;Acc:HGNC:20974]
ENSG00000114270	5323.98	2.37598	0.7593	3.12917	0.001753	0.0350792	COL7A1	collagen type VII alpha 1 chain [Source:HGNC Symbol;Acc:HGNC:2214]
ENSG00000183778	16.1531	-3.08481	0.986055	-3.12843	0.00175741	0.0350924	B3GALT5	beta-1,3-galactosyltransferase 5 [Source:HGNC Symbol;Acc:HGNC:920]
ENSG00000137809	12256.2	-1.90036	0.607722	-3.12702	0.0017659	0.0351822	ITGA11	integrin subunit alpha 11 [Source:HGNC Symbol;Acc:HGNC:6136]
ENSG00000152760	16.4437	1.98803	0.636329	3.12423	0.00178273	0.0353578	DYNLT5	dynein light chain Tctex-type family member 5 [Source:HGNC Symbol;Acc:HGNC:26882]
ENSG00000163956	7956.3	1.14419	0.366171	3.12473	0.00177965	0.0353578	LRPAP1	LDL receptor related protein associated protein 1 [Source:HGNC Symbol;Acc:HGNC:6701]
ENSG00000139725	53.1918	1.04437	0.334185	3.12513	0.00177725	0.0353578	RHOF	ras homolog family member F, filopodia associated [Source:HGNC Symbol;Acc:HGNC:15703]
ENSG00000127528	283.07	-2.30347	0.737378	-3.12386	0.00178495	0.0353621	KLF2	Kruppel like factor 2 [Source:HGNC Symbol;Acc:HGNC:6347]
ENSG00000196616	469.74	-1.88084	0.603055	-3.11886	0.00181554	0.0359093	ADH1B	alcohol dehydrogenase 1B (class I), beta polypeptide [Source:HGNC Symbol;Acc:HGNC:250]
ENSG00000164342	33.4986	-3.36968	1.08048	-3.11868	0.00181665	0.0359093	TLR3	toll like receptor 3 [Source:HGNC Symbol;Acc:HGNC:11849]
ENSG00000258711	17.7471	2.10238	0.674373	3.11754	0.00182369	0.0359769		novel transcript
ENSG00000102265	16949.7	-1.52447	0.48901	-3.11746	0.00182415	0.0359769	TIMP1	TIMP metallopeptidase inhibitor 1 [Source:HGNC Symbol;Acc:HGNC:11820]
ENSG00000255471	60.7989	-1.32303	0.424719	-3.11508	0.00183897	0.0361224		novel transcript
ENSG00000164946	77.2138	3.14087	1.0088	3.11348	0.00184893	0.0362629	FREM1	FRAS1 related extracellular matrix 1 [Source:HGNC Symbol;Acc:HGNC:23399]
ENSG00000124215	26.006	-2.2729	0.730264	-3.11243	0.00185551	0.0363515	CDH26	cadherin 26 [Source:HGNC Symbol;Acc:HGNC:15902]
ENSG00000167513	81.191	1.71738	0.552046	3.11094	0.00186496	0.0363641	CDT1	chromatin licensing and DNA replication factor 1 [Source:HGNC Symbol;Acc:HGNC:24576]
ENSG00000081181	8.37523	-2.82748	0.90877	-3.11132	0.00186253	0.0363641	ARG2	arginase 2 [Source:HGNC Symbol;Acc:HGNC:664]
ENSG00000251493	220.827	-1.8461	0.594243	-3.10663	0.00189231	0.0367863	FOXD1	forkhead box D1 [Source:HGNC Symbol;Acc:HGNC:3802]
ENSG00000213967	60.0901	2.58952	0.834537	3.10295	0.00191605	0.0369625	ZNF726	zinc finger protein 726 [Source:HGNC Symbol;Acc:HGNC:32462]
ENSG00000165480	39.7665	2.01638	0.64971	3.10351	0.00191238	0.0369625	SKA3	spindle and kinetochore associated complex subunit 3 [Source:HGNC Symbol;Acc:HGNC:20262]
ENSG00000162944	202.753	1.47892	0.476494	3.10376	0.0019108	0.0369625	RFTN2	raftlin family member 2 [Source:HGNC Symbol;Acc:HGNC:26402]
ENSG00000278156	39.1654	-1.47823	0.47639	-3.10298	0.00191586	0.0369625	TSC22D1-AS1	TSC22D1 antisense RNA 1 [Source:HGNC Symbol;Acc:HGNC:43684]
ENSG00000211445	1071.87	-2.65756	0.856829	-3.10162	0.00192465	0.0370879	GPX3	glutathione peroxidase 3 [Source:HGNC Symbol;Acc:HGNC:4555]
ENSG00000142910	1142.82	-2.21984	0.71583	-3.10108	0.00192818	0.0371154	TINAGL1	tubulointerstitial nephritis antigen like 1 [Source:HGNC Symbol;Acc:HGNC:19168]
ENSG00000129116	21230.7	-1.18894	0.383573	-3.09964	0.00193754	0.0372143	PALLD	palladin, cytoskeletal associated protein [Source:HGNC Symbol;Acc:HGNC:17068]
ENSG00000024526	84.569	1.89115	0.610791	3.09622	0.00196002	0.037592	DEPDC1	DEP domain containing 1 [Source:HGNC Symbol;Acc:HGNC:22949]
ENSG00000151729	544.824	-1.62627	0.52528	-3.096	0.00196147	0.037592	SLC25A4	solute carrier family 25 member 4 [Source:HGNC Symbol;Acc:HGNC:10990]
ENSG00000008441	5272.96	-1.40407	0.453737	-3.09446	0.00197169	0.0377346	NFIX	nuclear factor I X [Source:HGNC Symbol;Acc:HGNC:7788]
ENSG00000109063	99.178	-3.53831	1.14352	-3.09424	0.00197319	0.0377346	MYH3	myosin heavy chain 3 [Source:HGNC Symbol;Acc:HGNC:7573]
ENSG00000100385	26.8201	2.11563	0.683984	3.0931	0.0019808	0.0378126	IL2RB	interleukin 2 receptor subunit beta [Source:HGNC Symbol;Acc:HGNC:6009]
ENSG00000138778	195.877	1.37592	0.444856	3.09296	0.00198171	0.0378126	CENPE	centromere protein E [Source:HGNC Symbol;Acc:HGNC:1856]
ENSG00000147862	517.249	-1.56878	0.508134	-3.08734	0.00201956	0.0383304	NFIB	nuclear factor I B [Source:HGNC Symbol;Acc:HGNC:7785]
ENSG00000120051	14.0767	-1.96233	0.636602	-3.0825	0.00205269	0.0388606	CFAP58	cilia and flagella associated protein 58 [Source:HGNC Symbol;Acc:HGNC:26676]
ENSG00000152270	92.5358	2.63316	0.854635	3.08103	0.00206286	0.0389843	PDE3B	phosphodiesterase 3B [Source:HGNC Symbol;Acc:HGNC:8779]
ENSG00000233871	14.2301	-1.98468	0.644261	-3.08055	0.00206616	0.0390049	DLG5-AS1	DLG5 antisense RNA 1 [Source:HGNC Symbol;Acc:HGNC:45109]
ENSG00000091986	20778	-1.92288	0.624613	-3.07852	0.00208031	0.03923	CCDC80	coiled-coil domain containing 80 [Source:HGNC Symbol;Acc:HGNC:30649]
ENSG00000241163	8.17614	2.72197	0.884433	3.07765	0.00208641	0.0392611	LINC00877	long intergenic non-protein coding RNA 877 [Source:HGNC Symbol;Acc:HGNC:27706]
ENSG00000145681	9.85717	-6.36804	2.07056	-3.07552	0.00210135	0.039458	HAPLN1	hyaluronan and proteoglycan link protein 1 [Source:HGNC Symbol;Acc:HGNC:2380]
ENSG00000029153	294.869	-1.27937	0.416901	-3.06876	0.00214948	0.040276	ARNTL2	aryl hydrocarbon receptor nuclear translocator like 2 [Source:HGNC Symbol;Acc:HGNC:18984]
ENSG00000137812	81.7594	1.88507	0.614867	3.06581	0.0021708	0.0405461	KNL1	kinetochore scaffold 1 [Source:HGNC Symbol;Acc:HGNC:24054]
ENSG00000164211	421.987	1.26263	0.411819	3.066	0.00216946	0.0405461	STARD4	StAR related lipid transfer domain containing 4 [Source:HGNC Symbol;Acc:HGNC:18058]
ENSG00000160190	126.995	-1.28991	0.4209	-3.06464	0.00217935	0.0406627	SLC37A1	solute carrier family 37 member 1 [Source:HGNC Symbol;Acc:HGNC:11024]
ENSG00000154262	1218.81	-1.94481	0.634769	-3.0638	0.00218544	0.0406902	ABCA6	ATP binding cassette subfamily A member 6 [Source:HGNC Symbol;Acc:HGNC:36]
ENSG00000276850	5.06181	-5.40365	1.76435	-3.06268	0.00219365	0.0408		novel transcript
ENSG00000169067	8.54982	-3.60791	1.17893	-3.06032	0.002211	0.0410793	ACTBL2	actin beta like 2 [Source:HGNC Symbol;Acc:HGNC:17780]
ENSG00000171793	1500.83	-1.12693	0.368285	-3.05993	0.00221391	0.0410901	CTPS1	CTP synthase 1 [Source:HGNC Symbol;Acc:HGNC:2519]
ENSG00000184363	34.1316	1.68839	0.552255	3.05727	0.00223362	0.0413255	PKP3	plakophilin 3 [Source:HGNC Symbol;Acc:HGNC:9025]
ENSG00000136895	103.944	1.20438	0.393984	3.05693	0.00223614	0.0413288	GARNL3	GTPase activating Rap/RanGAP domain like 3 [Source:HGNC Symbol;Acc:HGNC:25425]
ENSG00000237649	95.3513	1.86653	0.61091	3.05533	0.00224811	0.0413334	KIFC1	kinesin family member C1 [Source:HGNC Symbol;Acc:HGNC:6389]
ENSG00000204959	88.7467	-1.50773	0.493387	-3.05588	0.00224397	0.0413334	ARHGEF34P	Rho guanine nucleotide exchange factor 34, pseudogene [Source:HGNC Symbol;Acc:HGNC:38086]
ENSG00000171812	877.586	-2.12951	0.696919	-3.0556	0.00224611	0.0413334	COL8A2	collagen type VIII alpha 2 chain [Source:HGNC Symbol;Acc:HGNC:2216]
ENSG00000119508	69.6937	-2.17758	0.712655	-3.05559	0.00224617	0.0413334	NR4A3	nuclear receptor subfamily 4 group A member 3 [Source:HGNC Symbol;Acc:HGNC:7982]
ENSG00000132938	26.4773	-2.29484	0.750902	-3.05612	0.00224224	0.0413334	MTUS2	microtubule associated scaffold protein 2 [Source:HGNC Symbol;Acc:HGNC:20595]
ENSG00000255320	57.5644	-1.48846	0.487715	-3.05191	0.00227391	0.041678		novel transcript
ENSG00000272750	35.5849	-1.52985	0.50124	-3.05212	0.00227228	0.041678		novel transcript, antisense to MIA3
ENSG00000121904	240.094	1.48846	0.488223	3.04874	0.00229805	0.0419888	CSMD2	CUB and Sushi multiple domains 2 [Source:HGNC Symbol;Acc:HGNC:19290]
ENSG00000198774	18.4511	-4.01437	1.31667	-3.04888	0.00229699	0.0419888	RASSF9	Ras association domain family member 9 [Source:HGNC Symbol;Acc:HGNC:15739]
ENSG00000099889	270.265	-1.28488	0.422123	-3.04386	0.00233563	0.0425433	ARVCF	ARVCF delta catenin family member [Source:HGNC Symbol;Acc:HGNC:728]
ENSG00000236914	33.7084	1.15713	0.380385	3.04199	0.00235018	0.0426993	LINC01852	long intergenic non-protein coding RNA 1852 [Source:HGNC Symbol;Acc:HGNC:52668]
ENSG00000171873	604.823	2.65049	0.871749	3.04042	0.00236245	0.0428106	ADRA1D	adrenoceptor alpha 1D [Source:HGNC Symbol;Acc:HGNC:280]
ENSG00000173517	5250.96	-1.06069	0.348952	-3.03965	0.0023685	0.0428114	PEAK1	pseudopodium enriched atypical kinase 1 [Source:HGNC Symbol;Acc:HGNC:29431]
ENSG00000267287	39.908	-2.29833	0.7561	-3.03971	0.00236803	0.0428114		novel transcript
ENSG00000135144	13.622	3.00415	0.988711	3.03845	0.00237802	0.0429164	DTX1	deltex E3 ubiquitin ligase 1 [Source:HGNC Symbol;Acc:HGNC:3060]
ENSG00000124466	7.16566	3.74317	1.23278	3.03636	0.00239456	0.043055	LYPD3	LY6/PLAUR domain containing 3 [Source:HGNC Symbol;Acc:HGNC:24880]
ENSG00000198691	107.559	1.92549	0.63417	3.03624	0.00239547	0.043055	ABCA4	ATP binding cassette subfamily A member 4 [Source:HGNC Symbol;Acc:HGNC:34]
ENSG00000104881	724.674	-1.86812	0.61527	-3.03626	0.0023953	0.043055	PPP1R13L	protein phosphatase 1 regulatory subunit 13 like [Source:HGNC Symbol;Acc:HGNC:18838]
ENSG00000181444	115.774	1.47643	0.486437	3.03519	0.00240383	0.0431613	ZNF467	zinc finger protein 467 [Source:HGNC Symbol;Acc:HGNC:23154]
ENSG00000137462	5.04372	-4.39878	1.45015	-3.03333	0.00241874	0.0433848	TLR2	toll like receptor 2 [Source:HGNC Symbol;Acc:HGNC:11848]
ENSG00000182329	5.67349	-5.56946	1.83893	-3.02865	0.00245651	0.0439655	KIAA2012	KIAA2012 [Source:HGNC Symbol;Acc:HGNC:51250]
ENSG00000196172	56.5184	1.13978	0.376505	3.02725	0.00246787	0.0440554	ZNF681	zinc finger protein 681 [Source:HGNC Symbol;Acc:HGNC:26457]
ENSG00000123096	1349.1	-1.44473	0.477255	-3.02716	0.00246862	0.0440554	SSPN	sarcospan [Source:HGNC Symbol;Acc:HGNC:11322]
ENSG00000145934	93.2472	-2.97198	0.982329	-3.02544	0.00248269	0.0442546	TENM2	teneurin transmembrane protein 2 [Source:HGNC Symbol;Acc:HGNC:29943]
ENSG00000164265	10.3681	-6.43834	2.12848	-3.02485	0.00248758	0.0442593	SCGB3A2	secretoglobin family 3A member 2 [Source:HGNC Symbol;Acc:HGNC:18391]
ENSG00000154736	4418.33	1.76003	0.582566	3.02117	0.002518	0.0447554	ADAMTS5	ADAM metallopeptidase with thrombospondin type 1 motif 5 [Source:HGNC Symbol;Acc:HGNC:221]
ENSG00000070193	11.7741	3.51254	1.16292	3.02045	0.00252401	0.0448171	FGF10	fibroblast growth factor 10 [Source:HGNC Symbol;Acc:HGNC:3666]
ENSG00000166897	105.124	2.33081	0.77203	3.01907	0.0025355	0.0448541	ELFN2	extracellular leucine rich repeat and fibronectin type III domain containing 2 [Source:HGNC Symbol;Acc:HGNC:29396]
ENSG00000220785	178.88	1.17681	0.389809	3.01893	0.00253671	0.0448541	MTMR9LP	myotubularin related protein 9 like, pseudogene [Source:HGNC Symbol;Acc:HGNC:27920]
ENSG00000171130	199.088	-1.03314	0.342247	-3.01869	0.00253867	0.0448541	ATP6V0E2	ATPase H+ transporting V0 subunit e2 [Source:HGNC Symbol;Acc:HGNC:21723]
ENSG00000146197	744.584	-1.2013	0.398076	-3.01776	0.00254651	0.0449236	SCUBE3	signal peptide, CUB domain and EGF like domain containing 3 [Source:HGNC Symbol;Acc:HGNC:13655]
ENSG00000111665	72.8043	1.33875	0.443846	3.01625	0.00255923	0.0450792	CDCA3	cell division cycle associated 3 [Source:HGNC Symbol;Acc:HGNC:14624]
ENSG00000113248	45.5742	1.34471	0.445989	3.01511	0.00256887	0.0451589	PCDHB15	protocadherin beta 15 [Source:HGNC Symbol;Acc:HGNC:8686]
ENSG00000203943	6.18201	3.23119	1.0719	3.01445	0.00257448	0.0452124	SAMD13	sterile alpha motif domain containing 13 [Source:HGNC Symbol;Acc:HGNC:24582]
ENSG00000122861	1636.71	1.59924	0.530869	3.0125	0.00259102	0.0454576	PLAU	plasminogen activator, urokinase [Source:HGNC Symbol;Acc:HGNC:9052]
ENSG00000176658	2600.06	-1.76016	0.584786	-3.00993	0.00261311	0.0457541	MYO1D	myosin ID [Source:HGNC Symbol;Acc:HGNC:7598]
ENSG00000147872	8238.07	-1.92985	0.641818	-3.00685	0.00263973	0.0461286	PLIN2	perilipin 2 [Source:HGNC Symbol;Acc:HGNC:248]
ENSG00000171951	62.1386	-3.53053	1.17439	-3.00627	0.00264478	0.046171	SCG2	secretogranin II [Source:HGNC Symbol;Acc:HGNC:10575]
ENSG00000255690	274.992	-4.74812	1.58032	-3.00452	0.00265996	0.0463606	TRIL	TLR4 interactor with leucine rich repeats [Source:HGNC Symbol;Acc:HGNC:22200]
ENSG00000188730	23.6984	4.92886	1.64162	3.00244	0.00267822	0.0464068	VWC2	von Willebrand factor C domain containing 2 [Source:HGNC Symbol;Acc:HGNC:30200]
ENSG00000164742	160.435	1.78458	0.594331	3.00267	0.00267622	0.0464068	ADCY1	adenylate cyclase 1 [Source:HGNC Symbol;Acc:HGNC:232]
ENSG00000174939	257.437	1.12693	0.37553	3.0009	0.00269179	0.04644	ASPHD1	aspartate beta-hydroxylase domain containing 1 [Source:HGNC Symbol;Acc:HGNC:27380]
ENSG00000260578	52.9107	1.12096	0.37352	3.00108	0.0026902	0.04644		novel transcript
ENSG00000263535	28.0747	-3.82045	1.27297	-3.0012	0.00268916	0.04644	AK4P1	adenylate kinase 4 pseudogene 1 [Source:HGNC Symbol;Acc:HGNC:364]
ENSG00000130226	7.952	3.70997	1.23683	2.99959	0.00270344	0.0465954	DPP6	dipeptidyl peptidase like 6 [Source:HGNC Symbol;Acc:HGNC:3010]
ENSG00000150054	16.2459	-2.61474	0.871976	-2.99864	0.00271191	0.0466957	MPP7	membrane palmitoylated protein 7 [Source:HGNC Symbol;Acc:HGNC:26542]
ENSG00000176170	1267.12	-1.48926	0.497273	-2.99485	0.0027458	0.0472332	SPHK1	sphingosine kinase 1 [Source:HGNC Symbol;Acc:HGNC:11240]
ENSG00000117724	281.892	1.4207	0.474634	2.99326	0.00276017	0.047434	CENPF	centromere protein F [Source:HGNC Symbol;Acc:HGNC:1857]
ENSG00000148677	41.9115	-2.94339	0.985218	-2.98755	0.00281219	0.0482341	ANKRD1	ankyrin repeat domain 1 [Source:HGNC Symbol;Acc:HGNC:15819]
ENSG00000175084	1228.66	-2.27015	0.760087	-2.98671	0.00282002	0.0482861	DES	desmin [Source:HGNC Symbol;Acc:HGNC:2770]
ENSG00000115419	4047.81	-1.14294	0.383036	-2.98389	0.00284608	0.048532	GLS	glutaminase [Source:HGNC Symbol;Acc:HGNC:4331]
ENSG00000186417	12.2132	3.11675	1.04526	2.98178	0.00286576	0.0487417	GLDN	gliomedin [Source:HGNC Symbol;Acc:HGNC:29514]
ENSG00000275793	24.8271	1.44431	0.484364	2.98187	0.00286493	0.0487417	RIMBP3	RIMS binding protein 3 [Source:HGNC Symbol;Acc:HGNC:29344]
ENSG00000156966	39.3193	-1.73101	0.58068	-2.98101	0.00287302	0.0488027	B3GNT7	UDP-GlcNAc:betaGal beta-1,3-N-acetylglucosaminyltransferase 7 [Source:HGNC Symbol;Acc:HGNC:18811]
ENSG00000021300	26.9238	-2.63779	0.885095	-2.98023	0.00288028	0.0488318	PLEKHB1	pleckstrin homology domain containing B1 [Source:HGNC Symbol;Acc:HGNC:19079]
ENSG00000238123	19.1502	2.01149	0.67502	2.97989	0.0028835	0.0488395	MID1IP1-AS1	MID1IP1 antisense RNA 1 [Source:HGNC Symbol;Acc:HGNC:40932]
ENSG00000054654	845.682	-1.11782	0.37525	-2.97885	0.00289328	0.0489581	SYNE2	spectrin repeat containing nuclear envelope protein 2 [Source:HGNC Symbol;Acc:HGNC:17084]
ENSG00000016391	77.1305	1.00418	0.33739	2.97632	0.00291726	0.0493165	CHDH	choline dehydrogenase [Source:HGNC Symbol;Acc:HGNC:24288]
ENSG00000151276	724.977	-1.25941	0.423189	-2.976	0.00292037	0.0493217	MAGI1	membrane associated guanylate kinase, WW and PDZ domain containing 1 [Source:HGNC Symbol;Acc:HGNC:946]
ENSG00000111087	40.0857	1.4704	0.494247	2.97503	0.00292963	0.0493836	GLI1	GLI family zinc finger 1 [Source:HGNC Symbol;Acc:HGNC:4317]
ENSG00000196358	151.753	-1.02408	0.344423	-2.97331	0.00294607	0.049566	NTNG2	netrin G2 [Source:HGNC Symbol;Acc:HGNC:14288]
ENSG00000172345	341.838	-1.23558	0.415713	-2.9722	0.00295674	0.0496818	STARD5	StAR related lipid transfer domain containing 5 [Source:HGNC Symbol;Acc:HGNC:18065]
ENSG00000076864	24.8125	-2.29019	0.770613	-2.97191	0.00295954	0.0496818	RAP1GAP	RAP1 GTPase activating protein [Source:HGNC Symbol;Acc:HGNC:9858]
ENSG00000261377	15.7824	-2.38463	0.803009	-2.96961	0.00298176	0.0499282	PDCD6IPP2	PDCD6IP pseudogene 2 [Source:HGNC Symbol;Acc:HGNC:49873]

## Sheet: Day4_genelist
	baseMean	log2FoldChange	lfcSE	stat	pvalue	padj	gene_name	description
ENSG00000203805	156.202	-4.21428	0.407567	-10.3401	4.64085e-25	8.09131e-21	PLPP4	phospholipid phosphatase 4 [Source:HGNC Symbol;Acc:HGNC:23531]
ENSG00000187955	12550.5	3.06558	0.326199	9.39786	5.56829e-21	4.85415e-17	COL14A1	collagen type XIV alpha 1 chain [Source:HGNC Symbol;Acc:HGNC:2191]
ENSG00000176678	93.8826	-4.84277	0.524578	-9.23175	2.66257e-20	1.54739e-16	FOXL1	forkhead box L1 [Source:HGNC Symbol;Acc:HGNC:3817]
ENSG00000196154	1545.35	4.18389	0.471678	8.87022	7.30016e-19	3.18196e-15	S100A4	S100 calcium binding protein A4 [Source:HGNC Symbol;Acc:HGNC:10494]
ENSG00000156804	4998.65	-1.82632	0.206569	-8.84122	9.46763e-19	3.30136e-15	FBXO32	F-box protein 32 [Source:HGNC Symbol;Acc:HGNC:16731]
ENSG00000104321	70.672	2.65623	0.312952	8.48767	2.10821e-17	6.1261e-14	TRPA1	transient receptor potential cation channel subfamily A member 1 [Source:HGNC Symbol;Acc:HGNC:497]
ENSG00000027644	88.1393	3.50228	0.437748	8.00068	1.23729e-15	2.69652e-12	INSRR	insulin receptor related receptor [Source:HGNC Symbol;Acc:HGNC:6093]
ENSG00000111057	2439.59	-1.90428	0.237977	-8.00197	1.22441e-15	2.69652e-12	KRT18	keratin 18 [Source:HGNC Symbol;Acc:HGNC:6430]
ENSG00000187699	347.209	2.85268	0.358079	7.96662	1.63071e-15	3.15906e-12	C2orf88	chromosome 2 open reading frame 88 [Source:HGNC Symbol;Acc:HGNC:28191]
ENSG00000150637	225.663	1.52357	0.19379	7.86193	3.78263e-15	6.59502e-12	CD226	CD226 molecule [Source:HGNC Symbol;Acc:HGNC:16961]
ENSG00000079257	700.629	-2.24902	0.287099	-7.8336	4.74112e-15	7.51467e-12	LXN	latexin [Source:HGNC Symbol;Acc:HGNC:13347]
ENSG00000077616	183.235	3.09458	0.397258	7.78986	6.70841e-15	9.74677e-12	NAALAD2	N-acetylated alpha-linked acidic dipeptidase 2 [Source:HGNC Symbol;Acc:HGNC:14526]
ENSG00000176971	2629.78	-4.4011	0.569161	-7.73262	1.05358e-14	1.41302e-11	FIBIN	fin bud initiation factor homolog [Source:HGNC Symbol;Acc:HGNC:33747]
ENSG00000118849	691.597	-3.79583	0.511426	-7.42205	1.15319e-13	1.43614e-10	RARRES1	retinoic acid receptor responder 1 [Source:HGNC Symbol;Acc:HGNC:9867]
ENSG00000172164	646.822	1.81948	0.246497	7.38135	1.56692e-13	1.82128e-10	SNTB1	syntrophin beta 1 [Source:HGNC Symbol;Acc:HGNC:11168]
ENSG00000094963	243.178	-4.2567	0.578408	-7.35935	1.84811e-13	2.01387e-10	FMO2	flavin containing dimethylaniline monoxygenase 2 [Source:HGNC Symbol;Acc:HGNC:3770]
ENSG00000183346	97.2144	3.63028	0.497171	7.30188	2.83776e-13	2.90663e-10	CABCOCO1	ciliary associated calcium binding coiled-coil 1 [Source:HGNC Symbol;Acc:HGNC:28678]
ENSG00000106483	348.93	-5.79721	0.794752	-7.29436	3.00083e-13	2.90663e-10	SFRP4	secreted frizzled related protein 4 [Source:HGNC Symbol;Acc:HGNC:10778]
ENSG00000091972	461.517	-3.32477	0.45714	-7.27297	3.5167e-13	3.22703e-10	CD200	CD200 molecule [Source:HGNC Symbol;Acc:HGNC:7203]
ENSG00000165626	171.392	-3.28257	0.453465	-7.23886	4.5248e-13	3.9445e-10	BEND7	BEN domain containing 7 [Source:HGNC Symbol;Acc:HGNC:23514]
ENSG00000133216	275.507	-2.59949	0.360277	-7.21527	5.38288e-13	4.46907e-10	EPHB2	EPH receptor B2 [Source:HGNC Symbol;Acc:HGNC:3393]
ENSG00000166482	21862.7	1.67716	0.237406	7.06452	1.61177e-12	1.27732e-09	MFAP4	microfibril associated protein 4 [Source:HGNC Symbol;Acc:HGNC:7035]
ENSG00000153162	1206.17	-4.80764	0.700749	-6.86071	6.85203e-12	5.19414e-09	BMP6	bone morphogenetic protein 6 [Source:HGNC Symbol;Acc:HGNC:1073]
ENSG00000134363	1032.29	-3.51704	0.515661	-6.82045	9.07565e-12	6.59308e-09	FST	follistatin [Source:HGNC Symbol;Acc:HGNC:3971]
ENSG00000165434	1366.13	-1.69252	0.251597	-6.72711	1.73065e-11	1.20695e-08	PGM2L1	phosphoglucomutase 2 like 1 [Source:HGNC Symbol;Acc:HGNC:20898]
ENSG00000107798	2037.38	1.15902	0.176197	6.57801	4.76801e-11	3.0789e-08	LIPA	lipase A, lysosomal acid type [Source:HGNC Symbol;Acc:HGNC:6617]
ENSG00000120708	50291.9	-2.12474	0.322954	-6.57907	4.7339e-11	3.0789e-08	TGFBI	transforming growth factor beta induced [Source:HGNC Symbol;Acc:HGNC:11771]
ENSG00000120254	3028.13	-1.1432	0.175063	-6.53023	6.56673e-11	4.08897e-08	MTHFD1L	methylenetetrahydrofolate dehydrogenase (NADP+ dependent) 1 like [Source:HGNC Symbol;Acc:HGNC:21055]
ENSG00000197956	9769.07	1.1347	0.175195	6.47677	9.37097e-11	5.4461e-08	S100A6	S100 calcium binding protein A6 [Source:HGNC Symbol;Acc:HGNC:10496]
ENSG00000023171	147.171	-1.94905	0.300756	-6.4805	9.14163e-11	5.4461e-08	GRAMD1B	GRAM domain containing 1B [Source:HGNC Symbol;Acc:HGNC:29214]
ENSG00000145808	134.557	5.21117	0.808512	6.44538	1.15312e-10	6.28269e-08	ADAMTS19	ADAM metallopeptidase with thrombospondin type 1 motif 19 [Source:HGNC Symbol;Acc:HGNC:17111]
ENSG00000196935	1063.31	-1.01542	0.157471	-6.44832	1.13094e-10	6.28269e-08	SRGAP1	SLIT-ROBO Rho GTPase activating protein 1 [Source:HGNC Symbol;Acc:HGNC:17382]
ENSG00000076716	793.431	-2.6573	0.413495	-6.42644	1.30626e-10	6.90141e-08	GPC4	glypican 4 [Source:HGNC Symbol;Acc:HGNC:4452]
ENSG00000118515	4887.42	-2.48327	0.389118	-6.38179	1.75024e-10	8.97514e-08	SGK1	serum/glucocorticoid regulated kinase 1 [Source:HGNC Symbol;Acc:HGNC:10810]
ENSG00000263155	49.2368	3.80015	0.613226	6.19698	5.75573e-10	2.86718e-07	MYZAP	myocardial zonula adherens protein [Source:HGNC Symbol;Acc:HGNC:43444]
ENSG00000141668	25.0187	8.34516	1.34859	6.18805	6.09149e-10	2.95014e-07	CBLN2	cerebellin 2 precursor [Source:HGNC Symbol;Acc:HGNC:1544]
ENSG00000111817	2296.01	-1.70693	0.278093	-6.138	8.3569e-10	3.93791e-07	DSE	dermatan sulfate epimerase [Source:HGNC Symbol;Acc:HGNC:21144]
ENSG00000175040	3788.61	2.80012	0.461405	6.06868	1.28967e-09	5.9172e-07	CHST2	carbohydrate sulfotransferase 2 [Source:HGNC Symbol;Acc:HGNC:1970]
ENSG00000248115	33.7704	6.01694	0.994975	6.04733	1.47268e-09	6.49706e-07		novel transcript
ENSG00000154678	166.181	-6.92116	1.14487	-6.04538	1.49058e-09	6.49706e-07	PDE1C	phosphodiesterase 1C [Source:HGNC Symbol;Acc:HGNC:8776]
ENSG00000054793	1668.15	-1.66516	0.275667	-6.04048	1.53661e-09	6.53433e-07	ATP9A	ATPase phospholipid transporting 9A (putative) [Source:HGNC Symbol;Acc:HGNC:13540]
ENSG00000134198	252.953	-5.23857	0.882262	-5.93766	2.89112e-09	1.17225e-06	TSPAN2	tetraspanin 2 [Source:HGNC Symbol;Acc:HGNC:20659]
ENSG00000105880	59.9125	-3.82688	0.653787	-5.85341	4.81601e-09	1.90835e-06	DLX5	distal-less homeobox 5 [Source:HGNC Symbol;Acc:HGNC:2918]
ENSG00000137878	94.6712	3.07206	0.525777	5.84291	5.1297e-09	1.98747e-06	GCOM1	GCOM1, MYZAP-POLR2M combined locus [Source:HGNC Symbol;Acc:HGNC:26424]
ENSG00000125378	212.902	2.54423	0.43658	5.82763	5.62187e-09	2.13081e-06	BMP4	bone morphogenetic protein 4 [Source:HGNC Symbol;Acc:HGNC:1071]
ENSG00000196932	434.303	4.1778	0.720882	5.79541	6.8156e-09	2.5283e-06	TMEM26	transmembrane protein 26 [Source:HGNC Symbol;Acc:HGNC:28550]
ENSG00000126562	175.615	-2.3539	0.41128	-5.72335	1.04444e-08	3.7937e-06	WNK4	WNK lysine deficient protein kinase 4 [Source:HGNC Symbol;Acc:HGNC:14544]
ENSG00000135424	274.901	-3.59242	0.629025	-5.71109	1.12252e-08	3.99412e-06	ITGA7	integrin subunit alpha 7 [Source:HGNC Symbol;Acc:HGNC:6143]
ENSG00000100234	58568.3	3.08543	0.541344	5.69956	1.20114e-08	4.18838e-06	TIMP3	TIMP metallopeptidase inhibitor 3 [Source:HGNC Symbol;Acc:HGNC:11822]
ENSG00000099998	595.643	-1.64678	0.289292	-5.69244	1.25233e-08	4.28126e-06	GGT5	gamma-glutamyltransferase 5 [Source:HGNC Symbol;Acc:HGNC:4260]
ENSG00000246859	106.487	-2.4575	0.434576	-5.65495	1.55893e-08	5.22692e-06	STARD4-AS1	STARD4 antisense RNA 1 [Source:HGNC Symbol;Acc:HGNC:44117]
ENSG00000122641	7627.64	-3.25489	0.57864	-5.62508	1.85426e-08	6.09983e-06	INHBA	inhibin subunit beta A [Source:HGNC Symbol;Acc:HGNC:6066]
ENSG00000248334	94.119	-1.9189	0.342508	-5.6025	2.11286e-08	6.69777e-06	WHAMMP2	WAS protein homolog associated with actin, golgi membranes and microtubules pseudogene 2 [Source:HGNC Symbol;Acc:HGNC:32360]
ENSG00000152953	76.1669	2.49371	0.445685	5.59523	2.20328e-08	6.85968e-06	STK32B	serine/threonine kinase 32B [Source:HGNC Symbol;Acc:HGNC:14217]
ENSG00000160285	3183.22	1.13302	0.203989	5.55432	2.78702e-08	8.37789e-06	LSS	lanosterol synthase [Source:HGNC Symbol;Acc:HGNC:6708]
ENSG00000124212	7850.82	-6.45022	1.16583	-5.53271	3.15329e-08	9.31823e-06	PTGIS	prostaglandin I2 synthase [Source:HGNC Symbol;Acc:HGNC:9603]
ENSG00000143061	317.915	3.49819	0.638075	5.48241	4.1957e-08	1.2192e-05	IGSF3	immunoglobulin superfamily member 3 [Source:HGNC Symbol;Acc:HGNC:5950]
ENSG00000197766	582.315	3.02769	0.552913	5.47589	4.35326e-08	1.24425e-05	CFD	complement factor D [Source:HGNC Symbol;Acc:HGNC:2771]
ENSG00000137507	3072.25	-3.3329	0.609173	-5.47118	4.47041e-08	1.25712e-05	LRRC32	leucine rich repeat containing 32 [Source:HGNC Symbol;Acc:HGNC:4161]
ENSG00000179085	404.249	1.03725	0.189713	5.4675	4.5642e-08	1.26312e-05	DPM3	dolichyl-phosphate mannosyltransferase subunit 3, regulatory [Source:HGNC Symbol;Acc:HGNC:3007]
ENSG00000214100	63.9892	6.00538	1.10029	5.458	4.81535e-08	1.31181e-05	PLAC9P1	placenta associated 9 pseudogene 1 [Source:HGNC Symbol;Acc:HGNC:52678]
ENSG00000136603	2199.49	-1.06112	0.194694	-5.45019	5.0316e-08	1.34963e-05	SKIL	SKI like proto-oncogene [Source:HGNC Symbol;Acc:HGNC:10897]
ENSG00000125864	80.5645	1.37472	0.254608	5.39937	6.68766e-08	1.7213e-05	BFSP1	beaded filament structural protein 1 [Source:HGNC Symbol;Acc:HGNC:1040]
ENSG00000086991	679.174	-2.66817	0.494227	-5.39868	6.71342e-08	1.7213e-05	NOX4	NADPH oxidase 4 [Source:HGNC Symbol;Acc:HGNC:7891]
ENSG00000257335	30.2351	-5.67999	1.0584	-5.36656	8.02518e-08	2.02781e-05	MGAM	maltase-glucoamylase [Source:HGNC Symbol;Acc:HGNC:7043]
ENSG00000104177	154.343	-1.9645	0.366639	-5.35811	8.40961e-08	2.09459e-05	MYEF2	myelin expression factor 2 [Source:HGNC Symbol;Acc:HGNC:17940]
ENSG00000154856	4634.64	4.03548	0.75814	5.32287	1.02141e-07	2.47338e-05	APCDD1	APC down-regulated 1 [Source:HGNC Symbol;Acc:HGNC:15718]
ENSG00000156675	370.678	-2.17097	0.407724	-5.32462	1.01162e-07	2.47338e-05	RAB11FIP1	RAB11 family interacting protein 1 [Source:HGNC Symbol;Acc:HGNC:30265]
ENSG00000145632	572.074	-1.61584	0.304886	-5.29982	1.15918e-07	2.76853e-05	PLK2	polo like kinase 2 [Source:HGNC Symbol;Acc:HGNC:19699]
ENSG00000099957	36.028	2.26886	0.429408	5.28368	1.26612e-07	2.98308e-05	P2RX6	purinergic receptor P2X 6 [Source:HGNC Symbol;Acc:HGNC:8538]
ENSG00000159640	374.128	1.6592	0.315438	5.25998	1.44071e-07	3.34917e-05	ACE	angiotensin I converting enzyme [Source:HGNC Symbol;Acc:HGNC:2707]
ENSG00000134508	266.755	-4.3051	0.822104	-5.23668	1.6349e-07	3.7506e-05	CABLES1	Cdk5 and Abl enzyme substrate 1 [Source:HGNC Symbol;Acc:HGNC:25097]
ENSG00000171621	3556.91	-1.8696	0.357393	-5.23122	1.68396e-07	3.81298e-05	SPSB1	splA/ryanodine receptor domain and SOCS box containing 1 [Source:HGNC Symbol;Acc:HGNC:30628]
ENSG00000138741	31.1687	3.42316	0.655805	5.21978	1.7914e-07	3.96614e-05	TRPC3	transient receptor potential cation channel subfamily C member 3 [Source:HGNC Symbol;Acc:HGNC:12335]
ENSG00000166825	2895.15	1.26401	0.242186	5.21919	1.79711e-07	3.96614e-05	ANPEP	alanyl aminopeptidase, membrane [Source:HGNC Symbol;Acc:HGNC:500]
ENSG00000169174	235.503	4.98461	0.955969	5.2142	1.84617e-07	4.01278e-05	PCSK9	proprotein convertase subtilisin/kexin type 9 [Source:HGNC Symbol;Acc:HGNC:20001]
ENSG00000143126	287.847	-2.3573	0.452249	-5.21239	1.86427e-07	4.01278e-05	CELSR2	cadherin EGF LAG seven-pass G-type receptor 2 [Source:HGNC Symbol;Acc:HGNC:3231]
ENSG00000266524	34.3986	-2.55435	0.491579	-5.19622	2.03377e-07	4.32425e-05	GDF10	growth differentiation factor 10 [Source:HGNC Symbol;Acc:HGNC:4215]
ENSG00000164949	1497.78	-2.5993	0.502064	-5.17723	2.25203e-07	4.73063e-05	GEM	GTP binding protein overexpressed in skeletal muscle [Source:HGNC Symbol;Acc:HGNC:4234]
ENSG00000169710	4773.11	1.25541	0.242851	5.16945	2.34779e-07	4.81573e-05	FASN	fatty acid synthase [Source:HGNC Symbol;Acc:HGNC:3594]
ENSG00000134369	4901.86	-1.55497	0.300701	-5.17117	2.32639e-07	4.81573e-05	NAV1	neuron navigator 1 [Source:HGNC Symbol;Acc:HGNC:15989]
ENSG00000176049	39.0996	8.26258	1.60006	5.16392	2.41834e-07	4.84641e-05	JAKMIP2	janus kinase and microtubule interacting protein 2 [Source:HGNC Symbol;Acc:HGNC:29067]
ENSG00000143850	373.019	1.73638	0.336184	5.16496	2.40493e-07	4.84641e-05	PLEKHA6	pleckstrin homology domain containing A6 [Source:HGNC Symbol;Acc:HGNC:17053]
ENSG00000168621	35.2745	-5.50167	1.06824	-5.15021	2.60193e-07	5.15508e-05	GDNF	glial cell derived neurotrophic factor [Source:HGNC Symbol;Acc:HGNC:4232]
ENSG00000115363	254.089	-3.42061	0.664797	-5.14535	2.67027e-07	5.23102e-05	EVA1A	eva-1 homolog A, regulator of programmed cell death [Source:HGNC Symbol;Acc:HGNC:25816]
ENSG00000054938	343.597	-4.02219	0.785572	-5.12008	3.05405e-07	5.91638e-05	CHRDL2	chordin like 2 [Source:HGNC Symbol;Acc:HGNC:24168]
ENSG00000162552	1126.78	2.73207	0.536346	5.09385	3.50863e-07	6.64923e-05	WNT4	Wnt family member 4 [Source:HGNC Symbol;Acc:HGNC:12783]
ENSG00000187796	350.989	2.45088	0.48427	5.06097	4.17119e-07	7.77859e-05	CARD9	caspase recruitment domain family member 9 [Source:HGNC Symbol;Acc:HGNC:16391]
ENSG00000183098	705.5	-4.60551	0.91019	-5.05994	4.19379e-07	7.77859e-05	GPC6	glypican 6 [Source:HGNC Symbol;Acc:HGNC:4454]
ENSG00000132481	160.363	1.59408	0.315818	5.04746	4.47716e-07	8.21677e-05	TRIM47	tripartite motif containing 47 [Source:HGNC Symbol;Acc:HGNC:19020]
ENSG00000144908	85.054	2.88569	0.572346	5.04186	4.61034e-07	8.37305e-05	ALDH1L1	aldehyde dehydrogenase 1 family member L1 [Source:HGNC Symbol;Acc:HGNC:3978]
ENSG00000198400	99.3326	4.22284	0.840761	5.02264	5.09651e-07	9.06711e-05	NTRK1	neurotrophic receptor tyrosine kinase 1 [Source:HGNC Symbol;Acc:HGNC:8031]
ENSG00000134986	1255.21	-1.57047	0.312879	-5.01942	5.18271e-07	9.12732e-05	NREP	neuronal regeneration related protein [Source:HGNC Symbol;Acc:HGNC:16834]
ENSG00000153246	2315.59	1.18809	0.240788	4.93419	8.04851e-07	0.000138936	PLA2R1	phospholipase A2 receptor 1 [Source:HGNC Symbol;Acc:HGNC:9042]
ENSG00000135472	248.289	3.18413	0.645991	4.92906	8.26251e-07	0.000139861	FAIM2	Fas apoptotic inhibitory molecule 2 [Source:HGNC Symbol;Acc:HGNC:17067]
ENSG00000137486	614.185	1.3266	0.269079	4.93017	8.21564e-07	0.000139861	ARRB1	arrestin beta 1 [Source:HGNC Symbol;Acc:HGNC:711]
ENSG00000110841	1680.72	-1.38157	0.280688	-4.92209	8.56258e-07	0.000143547	PPFIBP1	PPFIA binding protein 1 [Source:HGNC Symbol;Acc:HGNC:9249]
ENSG00000166432	25.2716	-4.96811	1.01193	-4.90955	9.12865e-07	0.000150149	ZMAT1	zinc finger matrin-type 1 [Source:HGNC Symbol;Acc:HGNC:29377]
ENSG00000103375	14.076	5.44737	1.11307	4.894	9.8808e-07	0.000159996	AQP8	aquaporin 8 [Source:HGNC Symbol;Acc:HGNC:642]
ENSG00000107317	645.893	1.48192	0.302983	4.8911	1.00276e-06	0.000159996	PTGDS	prostaglandin D2 synthase [Source:HGNC Symbol;Acc:HGNC:9592]
ENSG00000112893	5321.86	1.36358	0.278742	4.89191	9.98612e-07	0.000159996	MAN2A1	mannosidase alpha class 2A member 1 [Source:HGNC Symbol;Acc:HGNC:6824]
ENSG00000064393	1621.99	-1.18151	0.241628	-4.88979	1.00944e-06	0.000159996	HIPK2	homeodomain interacting protein kinase 2 [Source:HGNC Symbol;Acc:HGNC:14402]
ENSG00000279117	241.492	1.61589	0.331597	4.87304	1.09894e-06	0.000169558		TEC
ENSG00000276107	200.687	-3.32148	0.68157	-4.87328	1.0976e-06	0.000169558	THBS1-IT1	THBS1 intronic transcript 1 [Source:HGNC Symbol;Acc:HGNC:55225]
ENSG00000153707	477.12	1.59549	0.3279	4.86577	1.14015e-06	0.00017431	PTPRD	protein tyrosine phosphatase receptor type D [Source:HGNC Symbol;Acc:HGNC:9668]
ENSG00000188191	766.12	-1.20077	0.246864	-4.86411	1.14973e-06	0.00017431	PRKAR1B	protein kinase cAMP-dependent type I regulatory subunit beta [Source:HGNC Symbol;Acc:HGNC:9390]
ENSG00000134250	10187.8	-1.68609	0.347433	-4.85299	1.21614e-06	0.000182788	NOTCH2	notch receptor 2 [Source:HGNC Symbol;Acc:HGNC:7882]
ENSG00000198542	1268.56	-3.93874	0.812095	-4.8501	1.23396e-06	0.000183882	ITGBL1	integrin subunit beta like 1 [Source:HGNC Symbol;Acc:HGNC:6164]
ENSG00000151067	1639.93	-1.10705	0.228457	-4.84576	1.26125e-06	0.000186355	CACNA1C	calcium voltage-gated channel subunit alpha1 C [Source:HGNC Symbol;Acc:HGNC:1390]
ENSG00000111341	5407.45	-2.45725	0.507453	-4.84232	1.28329e-06	0.000188019	MGP	matrix Gla protein [Source:HGNC Symbol;Acc:HGNC:7060]
ENSG00000116133	2279.3	2.36937	0.489817	4.83726	1.31643e-06	0.000191224	DHCR24	24-dehydrocholesterol reductase [Source:HGNC Symbol;Acc:HGNC:2859]
ENSG00000139428	260.675	1.60231	0.331444	4.83433	1.33593e-06	0.000191224	MMAB	metabolism of cobalamin associated B [Source:HGNC Symbol;Acc:HGNC:19331]
ENSG00000077092	267.69	-2.51879	0.521055	-4.83401	1.33807e-06	0.000191224	RARB	retinoic acid receptor beta [Source:HGNC Symbol;Acc:HGNC:9865]
ENSG00000146411	282.757	-2.99663	0.62035	-4.83054	1.36166e-06	0.000193012	SLC2A12	solute carrier family 2 member 12 [Source:HGNC Symbol;Acc:HGNC:18067]
ENSG00000130164	6233.05	2.0237	0.419847	4.82008	1.43502e-06	0.000201771	LDLR	low density lipoprotein receptor [Source:HGNC Symbol;Acc:HGNC:6547]
ENSG00000154864	601.334	-6.30423	1.30922	-4.81527	1.47003e-06	0.00020504	PIEZO2	piezo type mechanosensitive ion channel component 2 [Source:HGNC Symbol;Acc:HGNC:26270]
ENSG00000154263	26.0504	-2.85426	0.59303	-4.81301	1.48671e-06	0.000205721	ABCA10	ATP binding cassette subfamily A member 10 [Source:HGNC Symbol;Acc:HGNC:30]
ENSG00000269821	215.828	-1.43162	0.298422	-4.79731	1.60811e-06	0.000215673	KCNQ1OT1	KCNQ1 opposite strand/antisense transcript 1 [Source:HGNC Symbol;Acc:HGNC:6295]
ENSG00000136002	186.237	-3.88535	0.812374	-4.78271	1.72947e-06	0.000230178	ARHGEF4	Rho guanine nucleotide exchange factor 4 [Source:HGNC Symbol;Acc:HGNC:684]
ENSG00000215018	101.87	2.98891	0.62744	4.76365	1.90123e-06	0.000251121	COL28A1	collagen type XXVIII alpha 1 chain [Source:HGNC Symbol;Acc:HGNC:22442]
ENSG00000142235	104.712	3.42932	0.724402	4.734	2.20135e-06	0.000288575	LMTK3	lemur tyrosine kinase 3 [Source:HGNC Symbol;Acc:HGNC:19295]
ENSG00000071575	1092.07	-1.43743	0.304021	-4.72807	2.26669e-06	0.000294924	TRIB2	tribbles pseudokinase 2 [Source:HGNC Symbol;Acc:HGNC:30809]
ENSG00000163584	341.755	1.41757	0.300426	4.71853	2.37555e-06	0.000306798	RPL22L1	ribosomal protein L22 like 1 [Source:HGNC Symbol;Acc:HGNC:27610]
ENSG00000137501	302.036	-2.78294	0.591762	-4.70281	2.56609e-06	0.000325682	SYTL2	synaptotagmin like 2 [Source:HGNC Symbol;Acc:HGNC:15585]
ENSG00000112559	61.7057	-4.47816	0.952419	-4.70188	2.57781e-06	0.000325682	MDFI	MyoD family inhibitor [Source:HGNC Symbol;Acc:HGNC:6967]
ENSG00000122679	9.55191	6.21179	1.32319	4.69455	2.67192e-06	0.00033275	RAMP3	receptor activity modifying protein 3 [Source:HGNC Symbol;Acc:HGNC:9845]
ENSG00000172893	1099.22	1.15691	0.246435	4.69457	2.67166e-06	0.00033275	DHCR7	7-dehydrocholesterol reductase [Source:HGNC Symbol;Acc:HGNC:2860]
ENSG00000128536	51.4091	1.77216	0.378884	4.6773	2.90672e-06	0.000356892	CDHR3	cadherin related family member 3 [Source:HGNC Symbol;Acc:HGNC:26308]
ENSG00000188015	77.7975	2.85114	0.610103	4.6732	2.9654e-06	0.000359301	S100A3	S100 calcium binding protein A3 [Source:HGNC Symbol;Acc:HGNC:10493]
ENSG00000119946	170.817	2.01308	0.430915	4.67163	2.98816e-06	0.000359301	CNNM1	cyclin and CBS domain divalent metal cation transport mediator 1 [Source:HGNC Symbol;Acc:HGNC:102]
ENSG00000147394	244.196	-1.63823	0.350621	-4.67238	2.97734e-06	0.000359301	ZNF185	zinc finger protein 185 with LIM domain [Source:HGNC Symbol;Acc:HGNC:12976]
ENSG00000146197	689.588	-1.54965	0.332972	-4.654	3.2556e-06	0.000383522	SCUBE3	signal peptide, CUB domain and EGF like domain containing 3 [Source:HGNC Symbol;Acc:HGNC:13655]
ENSG00000270629	436.762	-1.0633	0.229392	-4.63529	3.56439e-06	0.000411959	NBPF14	NBPF member 14 [Source:HGNC Symbol;Acc:HGNC:25232]
ENSG00000134996	730.675	1.24718	0.270047	4.61838	3.86745e-06	0.000440713	OSTF1	osteoclast stimulating factor 1 [Source:HGNC Symbol;Acc:HGNC:8510]
ENSG00000064225	110.507	-2.06507	0.447994	-4.6096	4.03454e-06	0.000452223	ST3GAL6	ST3 beta-galactoside alpha-2,3-sialyltransferase 6 [Source:HGNC Symbol;Acc:HGNC:18080]
ENSG00000131979	49.4181	-3.8829	0.842228	-4.61027	4.02147e-06	0.000452223	GCH1	GTP cyclohydrolase 1 [Source:HGNC Symbol;Acc:HGNC:4193]
ENSG00000213160	796.011	-2.14433	0.465632	-4.6052	4.12061e-06	0.000457598	KLHL23	kelch like family member 23 [Source:HGNC Symbol;Acc:HGNC:27506]
ENSG00000264230	9.6426	-6.49099	1.41012	-4.60314	4.16165e-06	0.00045923	ANXA8L1	annexin A8 like 1 [Source:HGNC Symbol;Acc:HGNC:23334]
ENSG00000058091	2015.39	-1.35991	0.295782	-4.59769	4.27208e-06	0.000468451	CDK14	cyclin dependent kinase 14 [Source:HGNC Symbol;Acc:HGNC:8883]
ENSG00000136856	792.727	1.89576	0.415011	4.56799	4.92431e-06	0.000529971	SLC2A8	solute carrier family 2 member 8 [Source:HGNC Symbol;Acc:HGNC:13812]
ENSG00000159216	2113.36	-1.9393	0.426313	-4.54901	5.38998e-06	0.000576529	RUNX1	RUNX family transcription factor 1 [Source:HGNC Symbol;Acc:HGNC:10471]
ENSG00000048540	633.592	-3.58687	0.789434	-4.54359	5.53033e-06	0.000587935	LMO3	LIM domain only 3 [Source:HGNC Symbol;Acc:HGNC:6643]
ENSG00000113532	23.6585	6.20033	1.36506	4.54216	5.56809e-06	0.000588362	ST8SIA4	ST8 alpha-N-acetyl-neuraminide alpha-2,8-sialyltransferase 4 [Source:HGNC Symbol;Acc:HGNC:10871]
ENSG00000206190	314.566	-3.03118	0.667606	-4.54037	5.61561e-06	0.000589808	ATP10A	ATPase phospholipid transporting 10A (putative) [Source:HGNC Symbol;Acc:HGNC:13542]
ENSG00000164509	7.20075	6.55103	1.44861	4.5223	6.11722e-06	0.000623706	IL31RA	interleukin 31 receptor A [Source:HGNC Symbol;Acc:HGNC:18969]
ENSG00000189058	1418	2.82038	0.623222	4.52548	6.02586e-06	0.000623706	APOD	apolipoprotein D [Source:HGNC Symbol;Acc:HGNC:612]
ENSG00000235823	85.6966	1.51069	0.333851	4.52502	6.03891e-06	0.000623706	OLMALINC	oligodendrocyte maturation-associated long intergenic non-coding RNA [Source:HGNC Symbol;Acc:HGNC:28060]
ENSG00000072310	2801.94	1.2098	0.267437	4.52367	6.07752e-06	0.000623706	SREBF1	sterol regulatory element binding transcription factor 1 [Source:HGNC Symbol;Acc:HGNC:11289]
ENSG00000110660	187.688	-1.71068	0.378177	-4.52349	6.0828e-06	0.000623706	SLC35F2	solute carrier family 35 member F2 [Source:HGNC Symbol;Acc:HGNC:23615]
ENSG00000163638	774.451	2.66232	0.589528	4.51601	6.30144e-06	0.000638753	ADAMTS9	ADAM metallopeptidase with thrombospondin type 1 motif 9 [Source:HGNC Symbol;Acc:HGNC:13202]
ENSG00000142408	61.9712	-2.64534	0.587491	-4.50277	6.70721e-06	0.000668229	CACNG8	calcium voltage-gated channel auxiliary subunit gamma 8 [Source:HGNC Symbol;Acc:HGNC:13628]
ENSG00000118257	5629.39	-1.57032	0.349177	-4.49719	6.88578e-06	0.000678269	NRP2	neuropilin 2 [Source:HGNC Symbol;Acc:HGNC:8005]
ENSG00000119514	70.7476	-3.46949	0.773161	-4.48742	7.20916e-06	0.000706133	GALNT12	polypeptide N-acetylgalactosaminyltransferase 12 [Source:HGNC Symbol;Acc:HGNC:19877]
ENSG00000149485	4764.44	1.58729	0.354097	4.48263	7.37276e-06	0.000718123	FADS1	fatty acid desaturase 1 [Source:HGNC Symbol;Acc:HGNC:3574]
ENSG00000183762	819.665	1.98057	0.441956	4.48136	7.41685e-06	0.000718405	KREMEN1	kringle containing transmembrane protein 1 [Source:HGNC Symbol;Acc:HGNC:17550]
ENSG00000102466	32.9855	-4.1833	0.93505	-4.47388	7.68138e-06	0.000739916	FGF14	fibroblast growth factor 14 [Source:HGNC Symbol;Acc:HGNC:3671]
ENSG00000183780	59.9256	3.11194	0.697494	4.4616	8.1349e-06	0.000779297	SLC35F3	solute carrier family 35 member F3 [Source:HGNC Symbol;Acc:HGNC:23616]
ENSG00000198768	339.592	-3.01268	0.675662	-4.45885	8.23994e-06	0.000785046	APCDD1L	APC down-regulated 1 like [Source:HGNC Symbol;Acc:HGNC:26892]
ENSG00000133104	4615.41	-1.11241	0.249714	-4.45473	8.40001e-06	0.000791644	SPART	spartin [Source:HGNC Symbol;Acc:HGNC:18514]
ENSG00000148848	12594.3	-1.90329	0.4272	-4.45527	8.37877e-06	0.000791644	ADAM12	ADAM metallopeptidase domain 12 [Source:HGNC Symbol;Acc:HGNC:190]
ENSG00000011028	21071.9	1.04637	0.234989	4.45284	8.47406e-06	0.000794329	MRC2	mannose receptor C type 2 [Source:HGNC Symbol;Acc:HGNC:16875]
ENSG00000054654	770.179	-1.07622	0.241883	-4.44935	8.61292e-06	0.000803028	SYNE2	spectrin repeat containing nuclear envelope protein 2 [Source:HGNC Symbol;Acc:HGNC:17084]
ENSG00000067064	902.703	1.49377	0.336263	4.44226	8.90182e-06	0.000825549	IDI1	isopentenyl-diphosphate delta isomerase 1 [Source:HGNC Symbol;Acc:HGNC:5387]
ENSG00000135047	4750.05	1.04295	0.235574	4.42729	9.54259e-06	0.000880291	CTSL	cathepsin L [Source:HGNC Symbol;Acc:HGNC:2537]
ENSG00000052802	1231.03	1.66205	0.375552	4.42563	9.6162e-06	0.000882413	MSMO1	methylsterol monooxygenase 1 [Source:HGNC Symbol;Acc:HGNC:10545]
ENSG00000074416	4315.28	1.46104	0.330358	4.4226	9.75186e-06	0.000890176	MGLL	monoglyceride lipase [Source:HGNC Symbol;Acc:HGNC:17038]
ENSG00000123095	504.825	-3.69441	0.839342	-4.40155	1.07479e-05	0.000970932	BHLHE41	basic helix-loop-helix family member e41 [Source:HGNC Symbol;Acc:HGNC:16617]
ENSG00000067057	1653.45	-1.51814	0.345298	-4.39661	1.09955e-05	0.000988181	PFKP	phosphofructokinase, platelet [Source:HGNC Symbol;Acc:HGNC:8878]
ENSG00000166741	5380.23	-1.60041	0.364195	-4.39436	1.111e-05	0.000993351	NNMT	nicotinamide N-methyltransferase [Source:HGNC Symbol;Acc:HGNC:7861]
ENSG00000137573	25567.5	-2.39414	0.545236	-4.391	1.12828e-05	0.00100366	SULF1	sulfatase 1 [Source:HGNC Symbol;Acc:HGNC:20391]
ENSG00000080224	18.1497	5.33858	1.21624	4.38942	1.13653e-05	0.00100586	EPHA6	EPH receptor A6 [Source:HGNC Symbol;Acc:HGNC:19296]
ENSG00000080573	725.303	2.73071	0.622711	4.38519	1.15885e-05	0.00101926	COL5A3	collagen type V alpha 3 chain [Source:HGNC Symbol;Acc:HGNC:14864]
ENSG00000079435	95.6755	1.40036	0.319401	4.38434	1.16337e-05	0.00101926	LIPE	lipase E, hormone sensitive type [Source:HGNC Symbol;Acc:HGNC:6621]
ENSG00000240207	21.0213	-4.08008	0.93633	-4.35752	1.31545e-05	0.00114674		novel transcript, antisense to RARRES1
ENSG00000203780	79.5965	-2.29051	0.526509	-4.35037	1.35905e-05	0.00117886	FANK1	fibronectin type III and ankyrin repeat domains 1 [Source:HGNC Symbol;Acc:HGNC:23527]
ENSG00000184304	954.013	-1.87164	0.431088	-4.34166	1.4141e-05	0.00122054	PRKD1	protein kinase D1 [Source:HGNC Symbol;Acc:HGNC:9407]
ENSG00000170390	537.314	-1.82301	0.420932	-4.33087	1.48519e-05	0.00127558	DCLK2	doublecortin like kinase 2 [Source:HGNC Symbol;Acc:HGNC:19002]
ENSG00000276600	245.634	1.51197	0.349649	4.32425	1.53055e-05	0.00130809	RAB7B	RAB7B, member RAS oncogene family [Source:HGNC Symbol;Acc:HGNC:30513]
ENSG00000244280	87.3983	3.03049	0.702821	4.3119	1.61857e-05	0.00136327	ECEL1P2	endothelin converting enzyme like 1 pseudogene 2 [Source:HGNC Symbol;Acc:HGNC:14019]
ENSG00000012171	1981.5	1.80721	0.419044	4.31271	1.61264e-05	0.00136327	SEMA3B	semaphorin 3B [Source:HGNC Symbol;Acc:HGNC:10724]
ENSG00000130433	33.9593	-3.6271	0.840993	-4.31288	1.61141e-05	0.00136327	CACNG6	calcium voltage-gated channel auxiliary subunit gamma 6 [Source:HGNC Symbol;Acc:HGNC:13625]
ENSG00000164687	216.908	2.88408	0.670441	4.30177	1.69441e-05	0.0014135	FABP5	fatty acid binding protein 5 [Source:HGNC Symbol;Acc:HGNC:3560]
ENSG00000121281	787.692	1.27273	0.29601	4.2996	1.71103e-05	0.00142056	ADCY7	adenylate cyclase 7 [Source:HGNC Symbol;Acc:HGNC:238]
ENSG00000230563	6.82951	6.47556	1.50671	4.29782	1.72486e-05	0.00142526		novel transcript
ENSG00000167508	671.439	1.09819	0.255932	4.29096	1.77902e-05	0.00146307	MVD	mevalonate diphosphate decarboxylase [Source:HGNC Symbol;Acc:HGNC:7529]
ENSG00000176692	33.3317	-4.61363	1.07559	-4.28938	1.79169e-05	0.00146658	FOXC2	forkhead box C2 [Source:HGNC Symbol;Acc:HGNC:3801]
ENSG00000139211	2234.92	-2.49665	0.582508	-4.28603	1.81895e-05	0.00148193	AMIGO2	adhesion molecule with Ig like domain 2 [Source:HGNC Symbol;Acc:HGNC:24073]
ENSG00000152270	106.149	2.63094	0.614504	4.28141	1.85709e-05	0.0014995	PDE3B	phosphodiesterase 3B [Source:HGNC Symbol;Acc:HGNC:8779]
ENSG00000171533	500.871	-1.41056	0.329467	-4.28134	1.85772e-05	0.0014995	MAP6	microtubule associated protein 6 [Source:HGNC Symbol;Acc:HGNC:6868]
ENSG00000259807	44.7276	-2.06342	0.482228	-4.27892	1.878e-05	0.00150889		novel transcript
ENSG00000178033	479.801	-2.20567	0.515877	-4.27558	1.90637e-05	0.00152466	CALHM5	calcium homeostasis modulator family member 5 [Source:HGNC Symbol;Acc:HGNC:21568]
ENSG00000169213	2777.18	-1.32962	0.311469	-4.26888	1.9646e-05	0.00156406	RAB3B	RAB3B, member RAS oncogene family [Source:HGNC Symbol;Acc:HGNC:9778]
ENSG00000143341	323.785	-3.31357	0.776746	-4.26596	1.9904e-05	0.00157739	HMCN1	hemicentin 1 [Source:HGNC Symbol;Acc:HGNC:19194]
ENSG00000099194	10161.5	1.9956	0.468176	4.2625	2.02157e-05	0.00159119	SCD	stearoyl-CoA desaturase [Source:HGNC Symbol;Acc:HGNC:10571]
ENSG00000196182	1064.14	1.15524	0.271056	4.262	2.02606e-05	0.00159119	STK40	serine/threonine kinase 40 [Source:HGNC Symbol;Acc:HGNC:21373]
ENSG00000144583	194.789	-2.31314	0.54324	-4.25805	2.06218e-05	0.0016123	MARCHF4	membrane associated ring-CH-type finger 4 [Source:HGNC Symbol;Acc:HGNC:29269]
ENSG00000142149	481.324	-2.32025	0.54544	-4.2539	2.10079e-05	0.00163515	HUNK	hormonally up-regulated Neu-associated kinase [Source:HGNC Symbol;Acc:HGNC:13326]
ENSG00000170873	219.526	-3.65895	0.860434	-4.25245	2.11447e-05	0.00163848	MTSS1	MTSS I-BAR domain containing 1 [Source:HGNC Symbol;Acc:HGNC:20443]
ENSG00000136367	60.8303	-2.46125	0.58103	-4.236	2.27534e-05	0.00174413	ZFHX2	zinc finger homeobox 2 [Source:HGNC Symbol;Acc:HGNC:20152]
ENSG00000188112	217.581	-1.25637	0.296885	-4.23185	2.31776e-05	0.00175822	C6orf132	chromosome 6 open reading frame 132 [Source:HGNC Symbol;Acc:HGNC:21288]
ENSG00000134259	19.7309	-6.55629	1.54933	-4.23169	2.31941e-05	0.00175822	NGF	nerve growth factor [Source:HGNC Symbol;Acc:HGNC:7808]
ENSG00000111981	117.415	-2.51654	0.596049	-4.22203	2.4211e-05	0.00182735	ULBP1	UL16 binding protein 1 [Source:HGNC Symbol;Acc:HGNC:14893]
ENSG00000165617	825.114	-3.02989	0.717852	-4.22078	2.43461e-05	0.00182963	DACT1	dishevelled binding antagonist of beta catenin 1 [Source:HGNC Symbol;Acc:HGNC:17748]
ENSG00000125384	603.439	-1.2623	0.299218	-4.21865	2.45769e-05	0.00183905	PTGER2	prostaglandin E receptor 2 [Source:HGNC Symbol;Acc:HGNC:9594]
ENSG00000198208	30.8652	-2.50023	0.593189	-4.2149	2.49888e-05	0.00186188	RPS6KL1	ribosomal protein S6 kinase like 1 [Source:HGNC Symbol;Acc:HGNC:20222]
ENSG00000112182	72.1824	-2.03592	0.483836	-4.20787	2.57794e-05	0.00191261	BACH2	BTB domain and CNC homolog 2 [Source:HGNC Symbol;Acc:HGNC:14078]
ENSG00000188060	83.0149	1.13637	0.270391	4.2027	2.63751e-05	0.00194852	RAB42	RAB42, member RAS oncogene family [Source:HGNC Symbol;Acc:HGNC:28702]
ENSG00000139083	678.055	-1.16284	0.276912	-4.19933	2.67706e-05	0.00196939	ETV6	ETS variant transcription factor 6 [Source:HGNC Symbol;Acc:HGNC:3495]
ENSG00000115041	275.725	1.41144	0.336973	4.18858	2.80703e-05	0.00205633	KCNIP3	potassium voltage-gated channel interacting protein 3 [Source:HGNC Symbol;Acc:HGNC:15523]
ENSG00000135953	216.143	-1.0009	0.239168	-4.18493	2.85258e-05	0.00206899	MFSD9	major facilitator superfamily domain containing 9 [Source:HGNC Symbol;Acc:HGNC:28158]
ENSG00000154447	981.723	-1.17962	0.281857	-4.18517	2.8495e-05	0.00206899	SH3RF1	SH3 domain containing ring finger 1 [Source:HGNC Symbol;Acc:HGNC:17650]
ENSG00000060718	620.994	-5.08415	1.21504	-4.18434	2.85991e-05	0.00206899	COL11A1	collagen type XI alpha 1 chain [Source:HGNC Symbol;Acc:HGNC:2186]
ENSG00000165175	1385.25	1.12195	0.268459	4.17924	2.92483e-05	0.00209854	MID1IP1	MID1 interacting protein 1 [Source:HGNC Symbol;Acc:HGNC:20715]
ENSG00000120437	325.876	1.5731	0.376805	4.17484	2.98195e-05	0.00213075	ACAT2	acetyl-CoA acetyltransferase 2 [Source:HGNC Symbol;Acc:HGNC:94]
ENSG00000248144	25.9639	-1.7927	0.429841	-4.1706	3.03798e-05	0.00216192	ADH1C	alcohol dehydrogenase 1C (class I), gamma polypeptide [Source:HGNC Symbol;Acc:HGNC:251]
ENSG00000107984	3683.56	1.72062	0.4129	4.16715	3.08431e-05	0.00218597	DKK1	dickkopf WNT signaling pathway inhibitor 1 [Source:HGNC Symbol;Acc:HGNC:2891]
ENSG00000259345	56.5335	-2.84077	0.681935	-4.16575	3.10335e-05	0.00219057		novel transcript
ENSG00000137767	219.85	-1.13938	0.273707	-4.16278	3.14392e-05	0.00221025	SQOR	sulfide quinone oxidoreductase [Source:HGNC Symbol;Acc:HGNC:20390]
ENSG00000105825	4831.16	-2.98446	0.71738	-4.16022	3.17938e-05	0.00222621	TFPI2	tissue factor pathway inhibitor 2 [Source:HGNC Symbol;Acc:HGNC:11761]
ENSG00000130396	1021.63	-1.24446	0.299588	-4.1539	3.26849e-05	0.00227036	AFDN	afadin, adherens junction formation factor [Source:HGNC Symbol;Acc:HGNC:7137]
ENSG00000106772	1444.56	-2.52793	0.609156	-4.14989	3.32634e-05	0.00230138	PRUNE2	prune homolog 2 with BCH domain [Source:HGNC Symbol;Acc:HGNC:25209]
ENSG00000154639	130.623	-3.56076	0.858267	-4.14878	3.34253e-05	0.00230344	CXADR	CXADR Ig-like cell adhesion molecule [Source:HGNC Symbol;Acc:HGNC:2559]
ENSG00000236609	537.149	-1.44683	0.348959	-4.14612	3.38158e-05	0.00232118	ZNF853	zinc finger protein 853 [Source:HGNC Symbol;Acc:HGNC:21767]
ENSG00000091490	326.972	-3.94788	0.952997	-4.14259	3.43404e-05	0.00234794	SEL1L3	SEL1L family member 3 [Source:HGNC Symbol;Acc:HGNC:29108]
ENSG00000184185	77.7399	-3.50342	0.846495	-4.13873	3.49228e-05	0.00237844	KCNJ12	potassium inwardly rectifying channel subfamily J member 12 [Source:HGNC Symbol;Acc:HGNC:6258]
ENSG00000149968	1014.31	3.68087	0.891134	4.13055	3.61897e-05	0.00245513	MMP3	matrix metallopeptidase 3 [Source:HGNC Symbol;Acc:HGNC:7173]
ENSG00000116106	231.823	-2.08891	0.505844	-4.12956	3.63462e-05	0.00245619	EPHA4	EPH receptor A4 [Source:HGNC Symbol;Acc:HGNC:3388]
ENSG00000135407	128.756	-1.24288	0.301128	-4.12742	3.66852e-05	0.00246657	AVIL	advillin [Source:HGNC Symbol;Acc:HGNC:14188]
ENSG00000138111	62.9693	-1.48278	0.359304	-4.12681	3.67828e-05	0.00246657	MFSD13A	major facilitator superfamily domain containing 13A [Source:HGNC Symbol;Acc:HGNC:26196]
ENSG00000141448	1075.77	-3.19792	0.776361	-4.11911	3.80338e-05	0.00253099	GATA6	GATA binding protein 6 [Source:HGNC Symbol;Acc:HGNC:4174]
ENSG00000101187	16.4809	3.06225	0.743748	4.11732	3.83304e-05	0.00254103	SLCO4A1	solute carrier organic anion transporter family member 4A1 [Source:HGNC Symbol;Acc:HGNC:10953]
ENSG00000244405	563.554	-1.16	0.282337	-4.10858	3.98098e-05	0.00262911	ETV5	ETS variant transcription factor 5 [Source:HGNC Symbol;Acc:HGNC:3494]
ENSG00000182379	49.2297	-3.34863	0.815671	-4.10536	4.03682e-05	0.00265592	NXPH4	neurexophilin 4 [Source:HGNC Symbol;Acc:HGNC:8078]
ENSG00000184349	61.9108	3.48269	0.850031	4.09713	4.183e-05	0.00272129	EFNA5	ephrin A5 [Source:HGNC Symbol;Acc:HGNC:3225]
ENSG00000134955	23.4012	2.11486	0.515967	4.09883	4.15244e-05	0.00272129	SLC37A2	solute carrier family 37 member 2 [Source:HGNC Symbol;Acc:HGNC:20644]
ENSG00000108950	1866.64	-2.40068	0.586274	-4.0948	4.22536e-05	0.00273863	FAM20A	FAM20A golgi associated secretory pathway pseudokinase [Source:HGNC Symbol;Acc:HGNC:23015]
ENSG00000111424	729.49	-2.25914	0.552636	-4.08794	4.35215e-05	0.00281036	VDR	vitamin D receptor [Source:HGNC Symbol;Acc:HGNC:12679]
ENSG00000261377	19.8145	-3.65005	0.893153	-4.0867	4.37557e-05	0.00281506	PDCD6IPP2	PDCD6IP pseudogene 2 [Source:HGNC Symbol;Acc:HGNC:49873]
ENSG00000117600	450.584	5.49667	1.34654	4.08207	4.46361e-05	0.00284404	PLPPR4	phospholipid phosphatase related 4 [Source:HGNC Symbol;Acc:HGNC:23496]
ENSG00000197410	16.138	3.10037	0.759697	4.08107	4.48291e-05	0.00284404	DCHS2	dachsous cadherin-related 2 [Source:HGNC Symbol;Acc:HGNC:23111]
ENSG00000157827	1157.51	-1.36857	0.335189	-4.08297	4.4463e-05	0.00284404	FMNL2	formin like 2 [Source:HGNC Symbol;Acc:HGNC:18267]
ENSG00000198934	92.9281	-1.63828	0.401533	-4.08007	4.50218e-05	0.00284404	MAGEE1	MAGE family member E1 [Source:HGNC Symbol;Acc:HGNC:24934]
ENSG00000162496	3561.52	-2.16818	0.531335	-4.08063	4.49138e-05	0.00284404	DHRS3	dehydrogenase/reductase 3 [Source:HGNC Symbol;Acc:HGNC:17693]
ENSG00000159399	724.375	-2.08928	0.5125	-4.07663	4.56926e-05	0.002876	HK2	hexokinase 2 [Source:HGNC Symbol;Acc:HGNC:4923]
ENSG00000171617	1105.81	-2.13455	0.524224	-4.07183	4.66448e-05	0.00291488	ENC1	ectodermal-neural cortex 1 [Source:HGNC Symbol;Acc:HGNC:3345]
ENSG00000149633	227.082	-1.64682	0.404819	-4.06804	4.74093e-05	0.00295208	KIAA1755	KIAA1755 [Source:HGNC Symbol;Acc:HGNC:29372]
ENSG00000140015	5.71578	6.21911	1.53082	4.06259	4.85317e-05	0.00297483	KCNH5	potassium voltage-gated channel subfamily H member 5 [Source:HGNC Symbol;Acc:HGNC:6254]
ENSG00000154065	94.9277	-1.66923	0.410903	-4.06235	4.8582e-05	0.00297483	ANKRD29	ankyrin repeat domain 29 [Source:HGNC Symbol;Acc:HGNC:27110]
ENSG00000224116	18.2236	-3.16332	0.778734	-4.06213	4.86278e-05	0.00297483	INHBA-AS1	INHBA antisense RNA 1 [Source:HGNC Symbol;Acc:HGNC:40303]
ENSG00000154493	15.017	-3.87316	0.952945	-4.06441	4.81534e-05	0.00297483	C10orf90	chromosome 10 open reading frame 90 [Source:HGNC Symbol;Acc:HGNC:26563]
ENSG00000265190	13.3444	-5.11833	1.26099	-4.05899	4.92857e-05	0.00300453	ANXA8	annexin A8 [Source:HGNC Symbol;Acc:HGNC:546]
ENSG00000077157	4894.33	-2.58551	0.637698	-4.05444	5.02546e-05	0.00305292	PPP1R12B	protein phosphatase 1 regulatory subunit 12B [Source:HGNC Symbol;Acc:HGNC:7619]
ENSG00000137801	182079	-2.55703	0.632166	-4.04487	5.23521e-05	0.0031693	THBS1	thrombospondin 1 [Source:HGNC Symbol;Acc:HGNC:11785]
ENSG00000166025	1814.62	-1.18136	0.292246	-4.04234	5.29194e-05	0.00319256	AMOTL1	angiomotin like 1 [Source:HGNC Symbol;Acc:HGNC:17811]
ENSG00000176697	198.862	-2.18211	0.54014	-4.0399	5.34747e-05	0.00321494	BDNF	brain derived neurotrophic factor [Source:HGNC Symbol;Acc:HGNC:1033]
ENSG00000185920	579.609	1.58863	0.393882	4.03326	5.50076e-05	0.00327323	PTCH1	patched 1 [Source:HGNC Symbol;Acc:HGNC:9585]
ENSG00000240024	129.436	1.34894	0.334724	4.03002	5.57729e-05	0.00329627	LINC00888	long intergenic non-protein coding RNA 888 [Source:HGNC Symbol;Acc:HGNC:48575]
ENSG00000163823	11.3945	6.47002	1.61142	4.0151	5.94207e-05	0.00347651	CCR1	C-C motif chemokine receptor 1 [Source:HGNC Symbol;Acc:HGNC:1602]
ENSG00000080493	151.715	-1.64256	0.409897	-4.00726	6.14274e-05	0.00356996	SLC4A4	solute carrier family 4 member 4 [Source:HGNC Symbol;Acc:HGNC:11030]
ENSG00000137166	1047.03	-1.13058	0.282338	-4.00433	6.21923e-05	0.0036024	FOXP4	forkhead box P4 [Source:HGNC Symbol;Acc:HGNC:20842]
ENSG00000204882	30.5704	3.09548	0.773971	3.99948	6.34829e-05	0.00364087	GPR20	G protein-coupled receptor 20 [Source:HGNC Symbol;Acc:HGNC:4475]
ENSG00000171408	422.006	-1.4473	0.361842	-3.99981	6.33941e-05	0.00364087	PDE7B	phosphodiesterase 7B [Source:HGNC Symbol;Acc:HGNC:8792]
ENSG00000151702	144.731	-2.27684	0.569831	-3.99564	6.45208e-05	0.00368826	FLI1	Fli-1 proto-oncogene, ETS transcription factor [Source:HGNC Symbol;Acc:HGNC:3749]
ENSG00000154153	100.881	2.3601	0.591558	3.98964	6.61741e-05	0.00374593	RETREG1	reticulophagy regulator 1 [Source:HGNC Symbol;Acc:HGNC:25964]
ENSG00000101871	651.729	-1.22608	0.307293	-3.98993	6.60924e-05	0.00374593	MID1	midline 1 [Source:HGNC Symbol;Acc:HGNC:7095]
ENSG00000073910	1193.61	-1.6096	0.403426	-3.98983	6.61215e-05	0.00374593	FRY	FRY microtubule binding protein [Source:HGNC Symbol;Acc:HGNC:20367]
ENSG00000110693	163.443	2.87441	0.721143	3.98591	6.72226e-05	0.0037824	SOX6	SRY-box transcription factor 6 [Source:HGNC Symbol;Acc:HGNC:16421]
ENSG00000154556	108.777	-4.67825	1.17373	-3.9858	6.72523e-05	0.0037824	SORBS2	sorbin and SH3 domain containing 2 [Source:HGNC Symbol;Acc:HGNC:24098]
ENSG00000039560	7294.23	-1.0163	0.25509	-3.9841	6.77361e-05	0.00378519	RAI14	retinoic acid induced 14 [Source:HGNC Symbol;Acc:HGNC:14873]
ENSG00000117318	1626.61	-2.41171	0.605227	-3.98481	6.75352e-05	0.00378519	ID3	inhibitor of DNA binding 3, HLH protein [Source:HGNC Symbol;Acc:HGNC:5362]
ENSG00000136244	29.8689	-2.46298	0.618622	-3.9814	6.85109e-05	0.00381626	IL6	interleukin 6 [Source:HGNC Symbol;Acc:HGNC:6018]
ENSG00000006638	232.718	1.23963	0.311682	3.97723	6.97219e-05	0.00386545	TBXA2R	thromboxane A2 receptor [Source:HGNC Symbol;Acc:HGNC:11608]
ENSG00000040608	59.2166	1.78551	0.449527	3.97198	7.1278e-05	0.0039327	RTN4R	reticulon 4 receptor [Source:HGNC Symbol;Acc:HGNC:18601]
ENSG00000175229	11.3126	-4.25109	1.07203	-3.96545	7.32591e-05	0.00402925	GAL3ST3	galactose-3-O-sulfotransferase 3 [Source:HGNC Symbol;Acc:HGNC:24144]
ENSG00000036672	26.5108	-2.1093	0.53211	-3.96404	7.3693e-05	0.00404037	USP2	ubiquitin specific peptidase 2 [Source:HGNC Symbol;Acc:HGNC:12618]
ENSG00000102452	153.533	-3.55685	0.897693	-3.96221	7.42579e-05	0.00405858	NALCN	sodium leak channel, non-selective [Source:HGNC Symbol;Acc:HGNC:19082]
ENSG00000206384	47.6905	3.73004	0.942254	3.95864	7.53781e-05	0.00406958	COL6A6	collagen type VI alpha 6 chain [Source:HGNC Symbol;Acc:HGNC:27023]
ENSG00000048740	541.582	-2.72099	0.68715	-3.95982	7.50069e-05	0.00406958	CELF2	CUGBP Elav-like family member 2 [Source:HGNC Symbol;Acc:HGNC:2550]
ENSG00000197614	1550.94	-8.08894	2.04339	-3.95859	7.53928e-05	0.00406958	MFAP5	microfibril associated protein 5 [Source:HGNC Symbol;Acc:HGNC:29673]
ENSG00000139915	8.91183	6.85462	1.74195	3.93504	8.31834e-05	0.00446247	MDGA2	MAM domain containing glycosylphosphatidylinositol anchor 2 [Source:HGNC Symbol;Acc:HGNC:19835]
ENSG00000176532	62.6433	-2.90499	0.738666	-3.93275	8.39783e-05	0.00447756	PRR15	proline rich 15 [Source:HGNC Symbol;Acc:HGNC:22310]
ENSG00000135636	145.635	-3.23519	0.824839	-3.9222	8.77428e-05	0.00464984	DYSF	dysferlin [Source:HGNC Symbol;Acc:HGNC:3097]
ENSG00000115738	869.575	-2.36701	0.603685	-3.92093	8.8208e-05	0.00466032	ID2	inhibitor of DNA binding 2 [Source:HGNC Symbol;Acc:HGNC:5361]
ENSG00000162383	65.3179	-2.47054	0.630657	-3.9174	8.95106e-05	0.00470065	SLC1A7	solute carrier family 1 member 7 [Source:HGNC Symbol;Acc:HGNC:10945]
ENSG00000136869	1137.22	-1.51221	0.386097	-3.91665	8.9788e-05	0.00470106	TLR4	toll like receptor 4 [Source:HGNC Symbol;Acc:HGNC:11850]
ENSG00000277778	57.4382	-1.90389	0.486596	-3.91268	9.12784e-05	0.00476479	PGM5P2	phosphoglucomutase 5 pseudogene 2 [Source:HGNC Symbol;Acc:HGNC:18965]
ENSG00000110427	210.728	-3.07672	0.787099	-3.90893	9.27054e-05	0.00482483	KIAA1549L	KIAA1549 like [Source:HGNC Symbol;Acc:HGNC:24836]
ENSG00000163110	10691.9	-1.65241	0.423371	-3.90298	9.50142e-05	0.00493028	PDLIM5	PDZ and LIM domain 5 [Source:HGNC Symbol;Acc:HGNC:17468]
ENSG00000077238	1438.08	-1.74065	0.447148	-3.89279	9.90985e-05	0.00511178	IL4R	interleukin 4 receptor [Source:HGNC Symbol;Acc:HGNC:6015]
ENSG00000128596	191.622	-1.08612	0.279127	-3.89113	9.97772e-05	0.00513161	CCDC136	coiled-coil domain containing 136 [Source:HGNC Symbol;Acc:HGNC:22225]
ENSG00000258537	17.7754	-5.46724	1.40679	-3.88631	0.000101779	0.00521917	FRMD6-AS2	FRMD6 antisense RNA 2 [Source:HGNC Symbol;Acc:HGNC:43637]
ENSG00000115525	1524.22	1.81412	0.467711	3.87871	0.000105011	0.00530135	ST3GAL5	ST3 beta-galactoside alpha-2,3-sialyltransferase 5 [Source:HGNC Symbol;Acc:HGNC:10872]
ENSG00000001630	181.706	1.09477	0.282112	3.88062	0.000104192	0.00530135	CYP51A1	cytochrome P450 family 51 subfamily A member 1 [Source:HGNC Symbol;Acc:HGNC:2649]
ENSG00000065923	490.413	-1.18573	0.305689	-3.87889	0.000104936	0.00530135	SLC9A7	solute carrier family 9 member A7 [Source:HGNC Symbol;Acc:HGNC:17123]
ENSG00000151276	664.629	-1.34404	0.346262	-3.88156	0.000103788	0.00530135	MAGI1	membrane associated guanylate kinase, WW and PDZ domain containing 1 [Source:HGNC Symbol;Acc:HGNC:946]
ENSG00000105976	809.266	-1.4603	0.376536	-3.87826	0.000105206	0.00530135	MET	MET proto-oncogene, receptor tyrosine kinase [Source:HGNC Symbol;Acc:HGNC:7029]
ENSG00000127564	57.407	2.20842	0.570064	3.87399	0.000107069	0.00536527	PKMYT1	protein kinase, membrane associated tyrosine/threonine 1 [Source:HGNC Symbol;Acc:HGNC:29650]
ENSG00000011465	42440.4	1.23862	0.319731	3.87394	0.00010709	0.00536527	DCN	decorin [Source:HGNC Symbol;Acc:HGNC:2705]
ENSG00000027869	81.0237	2.41848	0.624791	3.87086	0.000108451	0.00541788	SH2D2A	SH2 domain containing 2A [Source:HGNC Symbol;Acc:HGNC:10821]
ENSG00000117152	1056.72	-4.52097	1.17007	-3.86383	0.000111622	0.00556035	RGS4	regulator of G protein signaling 4 [Source:HGNC Symbol;Acc:HGNC:10000]
ENSG00000112972	850.926	1.47274	0.381815	3.8572	0.000114691	0.00568079	HMGCS1	3-hydroxy-3-methylglutaryl-CoA synthase 1 [Source:HGNC Symbol;Acc:HGNC:5007]
ENSG00000162981	48.7445	2.25248	0.584956	3.85069	0.000117785	0.00581753	LRATD1	LRAT domain containing 1 [Source:HGNC Symbol;Acc:HGNC:20743]
ENSG00000091656	560.225	-2.18204	0.566826	-3.84957	0.000118323	0.00582758	ZFHX4	zinc finger homeobox 4 [Source:HGNC Symbol;Acc:HGNC:30939]
ENSG00000171604	1471.35	1.0322	0.268686	3.84166	0.000122203	0.00595954	CXXC5	CXXC finger protein 5 [Source:HGNC Symbol;Acc:HGNC:26943]
ENSG00000145247	173.81	-1.23852	0.322274	-3.84305	0.000121516	0.00595954	OCIAD2	OCIA domain containing 2 [Source:HGNC Symbol;Acc:HGNC:28685]
ENSG00000254810	38.4467	-3.60086	0.9374	-3.84133	0.00012237	0.00595954		novel transcript
ENSG00000170571	55.6114	-4.25612	1.10788	-3.84166	0.000122203	0.00595954	EMB	embigin [Source:HGNC Symbol;Acc:HGNC:30465]
ENSG00000226445	87.4889	-2.46901	0.643909	-3.8344	0.000125872	0.00609603		novel transcript
ENSG00000226950	640.388	1.34659	0.351442	3.83161	0.000127306	0.00614844	DANCR	differentiation antagonizing non-protein coding RNA [Source:HGNC Symbol;Acc:HGNC:28964]
ENSG00000075213	724.635	3.49569	0.91388	3.82511	0.000130712	0.00626087	SEMA3A	semaphorin 3A [Source:HGNC Symbol;Acc:HGNC:10723]
ENSG00000146555	1581.23	3.32057	0.867968	3.82568	0.000130411	0.00626087	SDK1	sidekick cell adhesion molecule 1 [Source:HGNC Symbol;Acc:HGNC:19307]
ENSG00000061337	58.3283	-2.90997	0.760578	-3.826	0.000130244	0.00626087	LZTS1	leucine zipper tumor suppressor 1 [Source:HGNC Symbol;Acc:HGNC:13861]
ENSG00000163531	1275.68	-4.70363	1.2304	-3.82284	0.000131924	0.00630165	NFASC	neurofascin [Source:HGNC Symbol;Acc:HGNC:29866]
ENSG00000165194	325.157	3.35894	0.882376	3.8067	0.000140832	0.00665423	PCDH19	protocadherin 19 [Source:HGNC Symbol;Acc:HGNC:14270]
ENSG00000124813	603.17	-1.2686	0.333204	-3.80728	0.000140504	0.00665423	RUNX2	RUNX family transcription factor 2 [Source:HGNC Symbol;Acc:HGNC:10472]
ENSG00000137124	2311.43	-2.41388	0.634647	-3.80349	0.00014267	0.00672285	ALDH1B1	aldehyde dehydrogenase 1 family member B1 [Source:HGNC Symbol;Acc:HGNC:407]
ENSG00000157680	221.309	-1.8025	0.475573	-3.79016	0.000150551	0.00705609	DGKI	diacylglycerol kinase iota [Source:HGNC Symbol;Acc:HGNC:2855]
ENSG00000196616	330.919	-2.9734	0.784446	-3.79045	0.000150374	0.00705609	ADH1B	alcohol dehydrogenase 1B (class I), beta polypeptide [Source:HGNC Symbol;Acc:HGNC:250]
ENSG00000147852	585.296	-2.17071	0.573101	-3.78765	0.000152077	0.00710847	VLDLR	very low density lipoprotein receptor [Source:HGNC Symbol;Acc:HGNC:12698]
ENSG00000110921	299.206	1.29486	0.341982	3.78633	0.000152891	0.00712741	MVK	mevalonate kinase [Source:HGNC Symbol;Acc:HGNC:7530]
ENSG00000155962	66.9116	3.24268	0.858341	3.77784	0.000158192	0.00729649	CLIC2	chloride intracellular channel 2 [Source:HGNC Symbol;Acc:HGNC:2063]
ENSG00000091986	15778.2	-1.95887	0.518902	-3.77503	0.000159992	0.00736004	CCDC80	coiled-coil domain containing 80 [Source:HGNC Symbol;Acc:HGNC:30649]
ENSG00000152078	66.9704	-2.49425	0.660936	-3.77381	0.00016077	0.00737638	TLCD4	TLC domain containing 4 [Source:HGNC Symbol;Acc:HGNC:26477]
ENSG00000179921	58.0601	3.93817	1.04504	3.76843	0.000164277	0.00741365	GPBAR1	G protein-coupled bile acid receptor 1 [Source:HGNC Symbol;Acc:HGNC:19680]
ENSG00000122861	1461.92	1.88836	0.500828	3.77048	0.000162932	0.00741365	PLAU	plasminogen activator, urokinase [Source:HGNC Symbol;Acc:HGNC:9052]
ENSG00000260260	78.0232	1.2873	0.341452	3.77007	0.000163201	0.00741365	SNHG19	small nucleolar RNA host gene 19 [Source:HGNC Symbol;Acc:HGNC:49574]
ENSG00000165757	2859.37	-1.82321	0.483701	-3.76929	0.000163714	0.00741365	JCAD	junctional cadherin 5 associated [Source:HGNC Symbol;Acc:HGNC:29283]
ENSG00000171790	20.8871	-2.55666	0.678518	-3.768	0.000164559	0.00741365	SLFNL1	schlafen like 1 [Source:HGNC Symbol;Acc:HGNC:26313]
ENSG00000183496	814.853	-1.56491	0.415419	-3.76708	0.000165171	0.00742206	MEX3B	mex-3 RNA binding family member B [Source:HGNC Symbol;Acc:HGNC:25297]
ENSG00000005059	164.556	-1.52454	0.405129	-3.76309	0.000167825	0.00752192	MCUB	mitochondrial calcium uniporter dominant negative subunit beta [Source:HGNC Symbol;Acc:HGNC:26076]
ENSG00000163815	77.3792	3.26683	0.869309	3.75796	0.000171307	0.00765832	CLEC3B	C-type lectin domain family 3 member B [Source:HGNC Symbol;Acc:HGNC:11891]
ENSG00000142197	414.194	-1.08494	0.289005	-3.75406	0.000173996	0.00775863	DOP1B	DOP1 leucine zipper like protein B [Source:HGNC Symbol;Acc:HGNC:1291]
ENSG00000173068	1992.63	-1.10815	0.295303	-3.7526	0.000175008	0.00778383	BNC2	basonuclin 2 [Source:HGNC Symbol;Acc:HGNC:30988]
ENSG00000169860	347.583	2.22504	0.593155	3.7512	0.000175989	0.00778776	P2RY1	purinergic receptor P2Y1 [Source:HGNC Symbol;Acc:HGNC:8539]
ENSG00000258498	199.378	-1.87767	0.500536	-3.75132	0.000175907	0.00778776	DIO3OS	DIO3 opposite strand upstream RNA [Source:HGNC Symbol;Acc:HGNC:20348]
ENSG00000101224	1905.09	1.03205	0.275293	3.74891	0.000177602	0.00783924	CDC25B	cell division cycle 25B [Source:HGNC Symbol;Acc:HGNC:1726]
ENSG00000102024	8127.29	-1.38633	0.370029	-3.74656	0.000179276	0.00789312	PLS3	plastin 3 [Source:HGNC Symbol;Acc:HGNC:9091]
ENSG00000183454	71.5793	4.25378	1.13602	3.74447	0.000180775	0.00793909	GRIN2A	glutamate ionotropic receptor NMDA type subunit 2A [Source:HGNC Symbol;Acc:HGNC:4585]
ENSG00000181744	1043.66	1.23493	0.330533	3.7362	0.000186825	0.00804268	DIPK2A	divergent protein kinase domain 2A [Source:HGNC Symbol;Acc:HGNC:28490]
ENSG00000102804	4066.08	-1.44038	0.385499	-3.7364	0.00018667	0.00804268	TSC22D1	TSC22 domain family member 1 [Source:HGNC Symbol;Acc:HGNC:16826]
ENSG00000140285	6213.08	-1.47229	0.39401	-3.73667	0.000186476	0.00804268	FGF7	fibroblast growth factor 7 [Source:HGNC Symbol;Acc:HGNC:3685]
ENSG00000166833	631.611	-1.49003	0.39857	-3.73844	0.000185166	0.00804268	NAV2	neuron navigator 2 [Source:HGNC Symbol;Acc:HGNC:15997]
ENSG00000149972	5.52013	5.40393	1.44799	3.73202	0.000189954	0.00815727	CNTN5	contactin 5 [Source:HGNC Symbol;Acc:HGNC:2175]
ENSG00000166501	9.39232	5.41566	1.45142	3.73127	0.000190514	0.00816122	PRKCB	protein kinase C beta [Source:HGNC Symbol;Acc:HGNC:9395]
ENSG00000008441	5055.73	-1.55401	0.416736	-3.729	0.00019224	0.00821494	NFIX	nuclear factor I X [Source:HGNC Symbol;Acc:HGNC:7788]
ENSG00000112837	152.051	-4.08358	1.09583	-3.72646	0.000194187	0.00827788	TBX18	T-box transcription factor 18 [Source:HGNC Symbol;Acc:HGNC:11595]
ENSG00000167771	89.1962	1.53592	0.412951	3.71937	0.000199723	0.00849311	RCOR2	REST corepressor 2 [Source:HGNC Symbol;Acc:HGNC:27455]
ENSG00000109472	945.776	2.31556	0.622734	3.71837	0.000200512	0.00850592	CPE	carboxypeptidase E [Source:HGNC Symbol;Acc:HGNC:2303]
ENSG00000147408	68.0423	-3.28333	0.883266	-3.71726	0.000201395	0.00852263	CSGALNACT1	chondroitin sulfate N-acetylgalactosaminyltransferase 1 [Source:HGNC Symbol;Acc:HGNC:24290]
ENSG00000174807	13706.2	1.72329	0.463779	3.71576	0.000202593	0.00855256	CD248	CD248 molecule [Source:HGNC Symbol;Acc:HGNC:18219]
ENSG00000133026	15154.1	-2.08321	0.560827	-3.71454	0.000203577	0.00857334	MYH10	myosin heavy chain 10 [Source:HGNC Symbol;Acc:HGNC:7568]
ENSG00000064042	677.233	-1.89132	0.509477	-3.71228	0.000205398	0.00862917	LIMCH1	LIM and calponin homology domains 1 [Source:HGNC Symbol;Acc:HGNC:29191]
ENSG00000164764	77.1477	-3.73956	1.00793	-3.71014	0.000207144	0.00868163	SBSPON	somatomedin B and thrombospondin type 1 domain containing [Source:HGNC Symbol;Acc:HGNC:30362]
ENSG00000101333	63.4829	-3.18409	0.859455	-3.70478	0.000211571	0.00884591	PLCB4	phospholipase C beta 4 [Source:HGNC Symbol;Acc:HGNC:9059]
ENSG00000165795	149.43	-2.43648	0.658869	-3.69798	0.000217322	0.00906463	NDRG2	NDRG family member 2 [Source:HGNC Symbol;Acc:HGNC:14460]
ENSG00000127603	12969.6	-1.02232	0.277131	-3.68894	0.000225187	0.00934795	MACF1	microtubule actin crosslinking factor 1 [Source:HGNC Symbol;Acc:HGNC:13664]
ENSG00000132470	130.293	2.40565	0.652783	3.68523	0.000228499	0.0094629	ITGB4	integrin subunit beta 4 [Source:HGNC Symbol;Acc:HGNC:6158]
ENSG00000066468	183.774	-3.97713	1.0809	-3.67945	0.000233736	0.00965684	FGFR2	fibroblast growth factor receptor 2 [Source:HGNC Symbol;Acc:HGNC:3689]
ENSG00000115380	9491.35	-2.11794	0.576541	-3.67352	0.000239231	0.00986051	EFEMP1	EGF containing fibulin extracellular matrix protein 1 [Source:HGNC Symbol;Acc:HGNC:3218]
ENSG00000197943	41.4895	2.47809	0.674969	3.67141	0.000241218	0.00989563	PLCG2	phospholipase C gamma 2 [Source:HGNC Symbol;Acc:HGNC:9066]
ENSG00000074590	2173.99	-1.68807	0.459773	-3.67153	0.000241099	0.00989563	NUAK1	NUAK family kinase 1 [Source:HGNC Symbol;Acc:HGNC:14311]
ENSG00000076864	19.7503	-3.14207	0.856499	-3.6685	0.000243975	0.00996185	RAP1GAP	RAP1 GTPase activating protein [Source:HGNC Symbol;Acc:HGNC:9858]
ENSG00000006283	366.963	3.05362	0.833277	3.66458	0.00024774	0.0100574	CACNA1G	calcium voltage-gated channel subunit alpha1 G [Source:HGNC Symbol;Acc:HGNC:1394]
ENSG00000136167	763.75	2.84755	0.776942	3.66507	0.000247268	0.0100574	LCP1	lymphocyte cytosolic protein 1 [Source:HGNC Symbol;Acc:HGNC:6528]
ENSG00000154380	4543.78	-1.24582	0.340567	-3.65808	0.000254113	0.0102525	ENAH	ENAH actin regulator [Source:HGNC Symbol;Acc:HGNC:18271]
ENSG00000183971	136.036	2.74325	0.750903	3.65327	0.000258919	0.0104015	NPW	neuropeptide W [Source:HGNC Symbol;Acc:HGNC:30509]
ENSG00000236304	25.7481	-4.80043	1.31436	-3.65229	0.000259916	0.0104175		novel transcript
ENSG00000120594	1415.99	-3.19433	0.877598	-3.63985	0.000272797	0.0108589	PLXDC2	plexin domain containing 2 [Source:HGNC Symbol;Acc:HGNC:21013]
ENSG00000214575	29.0392	-2.4655	0.67772	-3.63794	0.000274828	0.0109149	CPEB1	cytoplasmic polyadenylation element binding protein 1 [Source:HGNC Symbol;Acc:HGNC:21744]
ENSG00000162692	226.97	5.33914	1.47155	3.62824	0.000285361	0.0112818	VCAM1	vascular cell adhesion molecule 1 [Source:HGNC Symbol;Acc:HGNC:12663]
ENSG00000152086	16.5372	4.29254	1.18416	3.62497	0.000288999	0.0113741	TUBA3E	tubulin alpha 3e [Source:HGNC Symbol;Acc:HGNC:20765]
ENSG00000232040	30.4934	-2.21291	0.610861	-3.6226	0.000291657	0.0114528	ZBED9	zinc finger BED-type containing 9 [Source:HGNC Symbol;Acc:HGNC:13851]
ENSG00000169026	142.321	1.09255	0.30186	3.61939	0.0002953	0.0115149	SLC49A3	solute carrier family 49 member 3 [Source:HGNC Symbol;Acc:HGNC:26177]
ENSG00000178031	73.0463	-3.49218	0.964746	-3.61979	0.000294837	0.0115149	ADAMTSL1	ADAMTS like 1 [Source:HGNC Symbol;Acc:HGNC:14632]
ENSG00000111907	62.0828	-4.1295	1.14273	-3.61371	0.000301851	0.0117211	TPD52L1	TPD52 like 1 [Source:HGNC Symbol;Acc:HGNC:12006]
ENSG00000069535	2199.2	1.44676	0.400457	3.61276	0.00030295	0.0117376	MAOB	monoamine oxidase B [Source:HGNC Symbol;Acc:HGNC:6834]
ENSG00000285887	16.7389	3.22545	0.893571	3.60962	0.000306651	0.0118285		novel transcript
ENSG00000135643	313.03	1.99703	0.553954	3.60505	0.000312097	0.012012	KCNMB4	potassium calcium-activated channel subfamily M regulatory beta subunit 4 [Source:HGNC Symbol;Acc:HGNC:6289]
ENSG00000131094	71.746	2.38644	0.663216	3.59829	0.000320322	0.0122743	C1QL1	complement C1q like 1 [Source:HGNC Symbol;Acc:HGNC:24182]
ENSG00000111052	40.9588	2.49483	0.694154	3.59405	0.000325572	0.0124481	LIN7A	lin-7 homolog A, crumbs cell polarity complex component [Source:HGNC Symbol;Acc:HGNC:17787]
ENSG00000203943	9.76642	2.31019	0.643468	3.59022	0.000330396	0.0125774	SAMD13	sterile alpha motif domain containing 13 [Source:HGNC Symbol;Acc:HGNC:24582]
ENSG00000075223	3325.52	-1.60981	0.449324	-3.58275	0.000340001	0.012831	SEMA3C	semaphorin 3C [Source:HGNC Symbol;Acc:HGNC:10725]
ENSG00000171951	107.991	-4.50848	1.25829	-3.58301	0.000339653	0.012831	SCG2	secretogranin II [Source:HGNC Symbol;Acc:HGNC:10575]
ENSG00000107242	18.1671	2.77132	0.773678	3.58201	0.000340963	0.0128395	PIP5K1B	phosphatidylinositol-4-phosphate 5-kinase type 1 beta [Source:HGNC Symbol;Acc:HGNC:8995]
ENSG00000121858	75.5039	-4.79935	1.34488	-3.5686	0.000358893	0.0134856	TNFSF10	TNF superfamily member 10 [Source:HGNC Symbol;Acc:HGNC:11925]
ENSG00000249421	5.021	6.02702	1.6899	3.5665	0.000361784	0.0135582	ADAMTS19-AS1	ADAMTS19 antisense RNA 1 [Source:HGNC Symbol;Acc:HGNC:40797]
ENSG00000274307	11.1897	-2.93816	0.823921	-3.56607	0.00036238	0.0135582	NA	NA
ENSG00000251442	38.4947	2.10724	0.591136	3.56473	0.000364234	0.0135693	LINC01094	long intergenic non-protein coding RNA 1094 [Source:HGNC Symbol;Acc:HGNC:49219]
ENSG00000113161	1416.8	1.29773	0.364636	3.55898	0.000372295	0.0138105	HMGCR	3-hydroxy-3-methylglutaryl-CoA reductase [Source:HGNC Symbol;Acc:HGNC:5006]
ENSG00000099889	283.347	-1.45381	0.408794	-3.55635	0.000376045	0.0138906	ARVCF	ARVCF delta catenin family member [Source:HGNC Symbol;Acc:HGNC:728]
ENSG00000183671	62.0781	-3.82404	1.07515	-3.55676	0.000375455	0.0138906	CMKLR2	chemerin chemokine-like receptor 2 [Source:HGNC Symbol;Acc:HGNC:4463]
ENSG00000104549	1377.11	1.18785	0.334206	3.55426	0.000379045	0.0139718	SQLE	squalene epoxidase [Source:HGNC Symbol;Acc:HGNC:11279]
ENSG00000175115	4075.91	-1.12633	0.317205	-3.5508	0.000384062	0.0141268	PACS1	phosphofurin acidic cluster sorting protein 1 [Source:HGNC Symbol;Acc:HGNC:30032]
ENSG00000119950	932.016	-1.00985	0.284477	-3.54986	0.000385431	0.0141473	MXI1	MAX interactor 1, dimerization protein [Source:HGNC Symbol;Acc:HGNC:7534]
ENSG00000188133	123.283	-6.78702	1.91447	-3.54511	0.000392449	0.0142846	TMEM215	transmembrane protein 215 [Source:HGNC Symbol;Acc:HGNC:33816]
ENSG00000148219	188.229	1.29566	0.365782	3.54217	0.000396844	0.0144145	ASTN2	astrotactin 2 [Source:HGNC Symbol;Acc:HGNC:17021]
ENSG00000183688	2269.16	-1.17966	0.333238	-3.54	0.000400132	0.0144588	RFLNB	refilin B [Source:HGNC Symbol;Acc:HGNC:28705]
ENSG00000180914	3364.46	-1.59563	0.450779	-3.53972	0.000400551	0.0144588	OXTR	oxytocin receptor [Source:HGNC Symbol;Acc:HGNC:8529]
ENSG00000167703	260.125	1.45295	0.410616	3.53846	0.000402474	0.0144683	SLC43A2	solute carrier family 43 member 2 [Source:HGNC Symbol;Acc:HGNC:23087]
ENSG00000169184	399.833	-5.57821	1.57968	-3.53122	0.000413647	0.0148394	MN1	MN1 proto-oncogene, transcriptional regulator [Source:HGNC Symbol;Acc:HGNC:7180]
ENSG00000182901	14.8259	2.2382	0.633995	3.53031	0.000415066	0.0148405	RGS7	regulator of G protein signaling 7 [Source:HGNC Symbol;Acc:HGNC:10003]
ENSG00000160801	515.27	1.05505	0.29887	3.53011	0.00041538	0.0148405	PTH1R	parathyroid hormone 1 receptor [Source:HGNC Symbol;Acc:HGNC:9608]
ENSG00000166348	556.973	-1.2842	0.3639	-3.52899	0.000417146	0.0148427	USP54	ubiquitin specific peptidase 54 [Source:HGNC Symbol;Acc:HGNC:23513]
ENSG00000113657	8474.51	-1.63327	0.462794	-3.52916	0.000416885	0.0148427	DPYSL3	dihydropyrimidinase like 3 [Source:HGNC Symbol;Acc:HGNC:3015]
ENSG00000021300	27.6021	-3.07561	0.871885	-3.52754	0.00041944	0.0148643	PLEKHB1	pleckstrin homology domain containing B1 [Source:HGNC Symbol;Acc:HGNC:19079]
ENSG00000117016	47.7199	-2.26668	0.643187	-3.52413	0.000424876	0.0150258	RIMS3	regulating synaptic membrane exocytosis 3 [Source:HGNC Symbol;Acc:HGNC:21292]
ENSG00000174348	2475.87	-2.08056	0.59063	-3.52262	0.000427307	0.0150507	PODN	podocan [Source:HGNC Symbol;Acc:HGNC:23174]
ENSG00000262406	10.9373	5.69616	1.61809	3.5203	0.000431051	0.015152	MMP12	matrix metallopeptidase 12 [Source:HGNC Symbol;Acc:HGNC:7158]
ENSG00000166387	399.899	-2.04822	0.582384	-3.51696	0.000436526	0.0153136	PPFIBP2	PPFIA binding protein 2 [Source:HGNC Symbol;Acc:HGNC:9250]
ENSG00000025434	254.492	1.07442	0.305993	3.51127	0.000445965	0.0156133	NR1H3	nuclear receptor subfamily 1 group H member 3 [Source:HGNC Symbol;Acc:HGNC:7966]
ENSG00000148158	1438.57	-1.35356	0.385649	-3.50983	0.000448391	0.0156667	SNX30	sorting nexin family member 30 [Source:HGNC Symbol;Acc:HGNC:23685]
ENSG00000141750	18.169	3.9079	1.11406	3.50779	0.000451839	0.0157556	STAC2	SH3 and cysteine rich domain 2 [Source:HGNC Symbol;Acc:HGNC:23990]
ENSG00000164742	425.114	2.7526	0.784991	3.50653	0.000453982	0.0157673	ADCY1	adenylate cyclase 1 [Source:HGNC Symbol;Acc:HGNC:232]
ENSG00000230018	35.8429	1.58749	0.452657	3.50704	0.000453121	0.0157673	PPIAP39	peptidylprolyl isomerase A pseudogene 39 [Source:HGNC Symbol;Acc:HGNC:53663]
ENSG00000231924	187.751	3.6069	1.02982	3.50245	0.000460993	0.0159472	PSG1	pregnancy specific beta-1-glycoprotein 1 [Source:HGNC Symbol;Acc:HGNC:9514]
ENSG00000255471	64.2487	-1.35647	0.387887	-3.49708	0.000470389	0.0162151		novel transcript
ENSG00000054356	144.412	-2.10384	0.601619	-3.49696	0.000470597	0.0162151	PTPRN	protein tyrosine phosphatase receptor type N [Source:HGNC Symbol;Acc:HGNC:9676]
ENSG00000136826	736.045	1.51604	0.433879	3.49417	0.000475547	0.0163534	KLF4	Kruppel like factor 4 [Source:HGNC Symbol;Acc:HGNC:6348]
ENSG00000183111	166.728	-2.03746	0.583215	-3.4935	0.000476738	0.0163621	ARHGEF37	Rho guanine nucleotide exchange factor 37 [Source:HGNC Symbol;Acc:HGNC:34430]
ENSG00000160886	48.3358	3.46141	0.991555	3.49089	0.000481408	0.0164899	LY6K	lymphocyte antigen 6 family member K [Source:HGNC Symbol;Acc:HGNC:24225]
ENSG00000106069	18.7474	-7.4561	2.13924	-3.48539	0.000491418	0.0167669	CHN2	chimerin 2 [Source:HGNC Symbol;Acc:HGNC:1944]
ENSG00000100079	46.3206	-1.95852	0.562029	-3.48473	0.000492626	0.0167696	LGALS2	galectin 2 [Source:HGNC Symbol;Acc:HGNC:6562]
ENSG00000187621	25.4402	4.07136	1.16954	3.48116	0.000499252	0.0169348	TCL6	T cell leukemia/lymphoma 6 [Source:HGNC Symbol;Acc:HGNC:13463]
ENSG00000250056	16.5192	-7.27392	2.0901	-3.48017	0.00050109	0.0169641	LINC01018	long intergenic non-protein coding RNA 1018 [Source:HGNC Symbol;Acc:HGNC:27394]
ENSG00000205336	177.009	2.38776	0.686882	3.47623	0.000508521	0.0171823	ADGRG1	adhesion G protein-coupled receptor G1 [Source:HGNC Symbol;Acc:HGNC:4512]
ENSG00000142920	56.8968	-1.19227	0.343223	-3.47376	0.000513222	0.0173076	AZIN2	antizyme inhibitor 2 [Source:HGNC Symbol;Acc:HGNC:29957]
ENSG00000251320	15.6691	-7.19653	2.07247	-3.47244	0.000515757	0.0173595		novel transcript
ENSG00000188766	76.9276	-1.7245	0.496924	-3.47035	0.000519779	0.0174515	SPRED3	sprouty related EVH1 domain containing 3 [Source:HGNC Symbol;Acc:HGNC:31041]
ENSG00000114790	234.217	-1.59273	0.459271	-3.46795	0.000524438	0.0175164	ARHGEF26	Rho guanine nucleotide exchange factor 26 [Source:HGNC Symbol;Acc:HGNC:24490]
ENSG00000061455	118.382	-1.9554	0.564081	-3.46653	0.000527224	0.0175758	PRDM6	PR/SET domain 6 [Source:HGNC Symbol;Acc:HGNC:9350]
ENSG00000198774	25.3555	-4.64544	1.34031	-3.46593	0.000528395	0.0175812	RASSF9	Ras association domain family member 9 [Source:HGNC Symbol;Acc:HGNC:15739]
ENSG00000198910	804.1	4.39435	1.26854	3.46409	0.000532021	0.0176682	L1CAM	L1 cell adhesion molecule [Source:HGNC Symbol;Acc:HGNC:6470]
ENSG00000198053	1728.58	-1.51541	0.437857	-3.46097	0.000538228	0.0178257	SIRPA	signal regulatory protein alpha [Source:HGNC Symbol;Acc:HGNC:9662]
ENSG00000057294	109.966	-3.88931	1.12386	-3.46068	0.000538811	0.0178257	PKP2	plakophilin 2 [Source:HGNC Symbol;Acc:HGNC:9024]
ENSG00000145824	34.4826	4.07147	1.17692	3.45942	0.000541345	0.0178419	CXCL14	C-X-C motif chemokine ligand 14 [Source:HGNC Symbol;Acc:HGNC:10640]
ENSG00000120664	26.8189	-1.5935	0.460607	-3.45956	0.000541053	0.0178419	SPART-AS1	SPART antisense RNA 1 [Source:HGNC Symbol;Acc:HGNC:39933]
ENSG00000182240	1182.59	-1.17083	0.338795	-3.45586	0.00054854	0.0180449	BACE2	beta-secretase 2 [Source:HGNC Symbol;Acc:HGNC:934]
ENSG00000196739	1296.45	1.20309	0.34947	3.44261	0.000576119	0.01874	COL27A1	collagen type XXVII alpha 1 chain [Source:HGNC Symbol;Acc:HGNC:22986]
ENSG00000198168	85.4603	-1.26967	0.368892	-3.44186	0.000577725	0.0187572	SVIP	small VCP interacting protein [Source:HGNC Symbol;Acc:HGNC:25238]
ENSG00000127399	105.845	-1.29691	0.376966	-3.44039	0.00058088	0.0188246	LRRC61	leucine rich repeat containing 61 [Source:HGNC Symbol;Acc:HGNC:21704]
ENSG00000051341	44.7504	2.44021	0.709686	3.43844	0.000585075	0.0188757	POLQ	DNA polymerase theta [Source:HGNC Symbol;Acc:HGNC:9186]
ENSG00000106025	67.678	1.98976	0.578674	3.43849	0.000584967	0.0188757	TSPAN12	tetraspanin 12 [Source:HGNC Symbol;Acc:HGNC:21641]
ENSG00000184005	179.572	2.48312	0.722436	3.43715	0.000587864	0.0189104	ST6GALNAC3	ST6 N-acetylgalactosaminide alpha-2,6-sialyltransferase 3 [Source:HGNC Symbol;Acc:HGNC:19343]
ENSG00000266283	19.8523	-5.01899	1.46231	-3.43222	0.000598662	0.0192222		novel transcript, antisense to GATA6
ENSG00000099219	7087.73	1.52767	0.445584	3.42846	0.000607016	0.0193834	ERMP1	endoplasmic reticulum metallopeptidase 1 [Source:HGNC Symbol;Acc:HGNC:23703]
ENSG00000131831	478.169	1.39228	0.406339	3.42641	0.000611623	0.0194948	RAI2	retinoic acid induced 2 [Source:HGNC Symbol;Acc:HGNC:9835]
ENSG00000143847	127.384	-2.73239	0.797967	-3.42419	0.00061663	0.0196185	PPFIA4	PTPRF interacting protein alpha 4 [Source:HGNC Symbol;Acc:HGNC:9248]
ENSG00000152049	1006.63	-3.07981	0.900193	-3.42128	0.000623272	0.0197937	KCNE4	potassium voltage-gated channel subfamily E regulatory subunit 4 [Source:HGNC Symbol;Acc:HGNC:6244]
ENSG00000109063	90.2628	-3.43557	1.00439	-3.42055	0.000624937	0.0198105	MYH3	myosin heavy chain 3 [Source:HGNC Symbol;Acc:HGNC:7573]
ENSG00000278817	9.77924	3.09055	0.904214	3.41794	0.000630969	0.0198619		NULL
ENSG00000262003	15.0519	2.96712	0.868343	3.417	0.000633164	0.0198619		novel transcript, antisense to NXN
ENSG00000250479	506.287	1.17406	0.34345	3.41844	0.000629816	0.0198619	CHCHD10	coiled-coil-helix-coiled-coil-helix domain containing 10 [Source:HGNC Symbol;Acc:HGNC:15559]
ENSG00000175701	178.653	1.03826	0.303844	3.41708	0.000632968	0.0198619	MTLN	mitoregulin [Source:HGNC Symbol;Acc:HGNC:27339]
ENSG00000172137	26.1672	-2.14125	0.62627	-3.41905	0.000628413	0.0198619	CALB2	calbindin 2 [Source:HGNC Symbol;Acc:HGNC:1435]
ENSG00000117479	398.551	-1.00653	0.294798	-3.41431	0.000639436	0.0199368	SLC19A2	solute carrier family 19 member 2 [Source:HGNC Symbol;Acc:HGNC:10938]
ENSG00000091428	15.0665	-2.80914	0.823819	-3.4099	0.000649872	0.020197	RAPGEF4	Rap guanine nucleotide exchange factor 4 [Source:HGNC Symbol;Acc:HGNC:16626]
ENSG00000164211	365.223	1.14876	0.336952	3.40928	0.00065135	0.0202069	STARD4	StAR related lipid transfer domain containing 4 [Source:HGNC Symbol;Acc:HGNC:18058]
ENSG00000157510	349.17	-1.492	0.437797	-3.40797	0.000654491	0.0202683	AFAP1L1	actin filament associated protein 1 like 1 [Source:HGNC Symbol;Acc:HGNC:26714]
ENSG00000134824	9233.38	1.0519	0.309358	3.40028	0.000673179	0.0207365	FADS2	fatty acid desaturase 2 [Source:HGNC Symbol;Acc:HGNC:3575]
ENSG00000179750	30.2028	2.40827	0.70851	3.39906	0.000676176	0.0207484	APOBEC3B	apolipoprotein B mRNA editing enzyme catalytic subunit 3B [Source:HGNC Symbol;Acc:HGNC:17352]
ENSG00000197594	2089.76	1.4415	0.424093	3.39903	0.000676254	0.0207484	ENPP1	ectonucleotide pyrophosphatase/phosphodiesterase 1 [Source:HGNC Symbol;Acc:HGNC:3356]
ENSG00000151320	56.0075	1.188	0.349548	3.39867	0.000677134	0.0207484	AKAP6	A-kinase anchoring protein 6 [Source:HGNC Symbol;Acc:HGNC:376]
ENSG00000180739	7.73496	-3.63072	1.06851	-3.39793	0.000678985	0.0207524	S1PR5	sphingosine-1-phosphate receptor 5 [Source:HGNC Symbol;Acc:HGNC:14299]
ENSG00000102760	1877.43	1.72428	0.507567	3.39715	0.000680915	0.0207548	RGCC	regulator of cell cycle [Source:HGNC Symbol;Acc:HGNC:20369]
ENSG00000142583	140.15	-3.97802	1.17127	-3.39631	0.000683002	0.0207607	SLC2A5	solute carrier family 2 member 5 [Source:HGNC Symbol;Acc:HGNC:11010]
ENSG00000257151	52.6676	-1.25107	0.368577	-3.39432	0.000687987	0.020861	NA	NA
ENSG00000134115	9.08518	5.45919	1.60928	3.39233	0.00069302	0.0209771	CNTN6	contactin 6 [Source:HGNC Symbol;Acc:HGNC:2176]
ENSG00000279278	34.9254	-1.30727	0.385427	-3.39175	0.000694468	0.0209845		novel transcript
ENSG00000159023	350.958	-1.58295	0.467418	-3.38658	0.0007077	0.0213473	EPB41	erythrocyte membrane protein band 4.1 [Source:HGNC Symbol;Acc:HGNC:3377]
ENSG00000142178	66.6499	-3.22305	0.952851	-3.38253	0.000718211	0.0215525	SIK1	salt inducible kinase 1 [Source:HGNC Symbol;Acc:HGNC:11142]
ENSG00000125148	2402.22	-1.32634	0.392364	-3.38038	0.000723869	0.0216478	MT2A	metallothionein 2A [Source:HGNC Symbol;Acc:HGNC:7406]
ENSG00000149294	489.153	-2.6969	0.798066	-3.3793	0.000726708	0.0216955	NCAM1	neural cell adhesion molecule 1 [Source:HGNC Symbol;Acc:HGNC:7656]
ENSG00000166033	23714.2	-1.27151	0.376752	-3.37493	0.000738348	0.0219677	HTRA1	HtrA serine peptidase 1 [Source:HGNC Symbol;Acc:HGNC:9476]
ENSG00000264717	8.10823	-6.2498	1.85256	-3.37361	0.000741904	0.0220359	NPY4R2	neuropeptide Y receptor Y4-2 [Source:HGNC Symbol;Acc:HGNC:52383]
ENSG00000147119	1303.18	1.15674	0.343202	3.37044	0.000750488	0.0222039	CHST7	carbohydrate sulfotransferase 7 [Source:HGNC Symbol;Acc:HGNC:13817]
ENSG00000162591	1039.34	-3.02439	0.897415	-3.37011	0.000751378	0.0222039	MEGF6	multiple EGF like domains 6 [Source:HGNC Symbol;Acc:HGNC:3232]
ENSG00000165023	1049.48	1.5622	0.463794	3.3683	0.00075633	0.0222663	DIRAS2	DIRAS family GTPase 2 [Source:HGNC Symbol;Acc:HGNC:19323]
ENSG00000187210	587.173	-1.08108	0.320987	-3.36798	0.00075722	0.0222663	GCNT1	glucosaminyl (N-acetyl) transferase 1 [Source:HGNC Symbol;Acc:HGNC:4203]
ENSG00000132003	188.175	-1.45306	0.431439	-3.36794	0.000757322	0.0222663	ZSWIM4	zinc finger SWIM-type containing 4 [Source:HGNC Symbol;Acc:HGNC:25704]
ENSG00000143153	704.784	-1.94258	0.576948	-3.367	0.000759919	0.022305	ATP1B1	ATPase Na+/K+ transporting subunit beta 1 [Source:HGNC Symbol;Acc:HGNC:804]
ENSG00000168497	214.644	1.20455	0.358338	3.36149	0.000775227	0.022678	CAVIN2	caveolae associated protein 2 [Source:HGNC Symbol;Acc:HGNC:10690]
ENSG00000179456	379.912	-1.11394	0.331541	-3.35989	0.00077973	0.0227715	ZBTB18	zinc finger and BTB domain containing 18 [Source:HGNC Symbol;Acc:HGNC:13030]
ENSG00000131951	5.71818	4.10875	1.22406	3.35665	0.000788924	0.0228791	LRRC9	leucine rich repeat containing 9 [Source:HGNC Symbol;Acc:HGNC:19848]
ENSG00000183742	18.8049	3.03587	0.904533	3.35628	0.000789974	0.0228791	MACC1	MET transcriptional regulator MACC1 [Source:HGNC Symbol;Acc:HGNC:30215]
ENSG00000162105	34.8879	-2.92131	0.871288	-3.35287	0.000799788	0.0230866	SHANK2	SH3 and multiple ankyrin repeat domains 2 [Source:HGNC Symbol;Acc:HGNC:14295]
ENSG00000126218	997.369	1.04207	0.310894	3.35186	0.000802709	0.0231326	F10	coagulation factor X [Source:HGNC Symbol;Acc:HGNC:3528]
ENSG00000169946	462.404	-1.97643	0.589795	-3.35105	0.000805067	0.0231623	ZFPM2	zinc finger protein, FOG family member 2 [Source:HGNC Symbol;Acc:HGNC:16700]
ENSG00000182175	142.819	-1.1707	0.350302	-3.34197	0.000831859	0.0238677	RGMA	repulsive guidance molecule BMP co-receptor a [Source:HGNC Symbol;Acc:HGNC:30308]
ENSG00000177098	6.06024	-4.82572	1.44404	-3.34182	0.000832324	0.0238677	SCN4B	sodium voltage-gated channel beta subunit 4 [Source:HGNC Symbol;Acc:HGNC:10592]
ENSG00000197380	513.274	-1.14905	0.344257	-3.33776	0.000844567	0.024179	DACT3	dishevelled binding antagonist of beta catenin 3 [Source:HGNC Symbol;Acc:HGNC:30745]
ENSG00000080293	21.8351	2.83739	0.850392	3.33657	0.0008482	0.0242432	SCTR	secretin receptor [Source:HGNC Symbol;Acc:HGNC:10608]
ENSG00000260412	19.8116	4.8333	1.45161	3.32961	0.000869688	0.0248167		novel transcript, overlapping LINGO2
ENSG00000206503	12574.5	1.10107	0.331311	3.32338	0.000889322	0.025171	HLA-A	major histocompatibility complex, class I, A [Source:HGNC Symbol;Acc:HGNC:4931]
ENSG00000173706	11410.8	-1.64563	0.495101	-3.32383	0.000887917	0.025171	HEG1	heart development protein with EGF like domains 1 [Source:HGNC Symbol;Acc:HGNC:29227]
ENSG00000077274	274.746	-2.06367	0.620951	-3.32341	0.000889256	0.025171	CAPN6	calpain 6 [Source:HGNC Symbol;Acc:HGNC:1483]
ENSG00000155846	72.5659	1.44292	0.434387	3.32174	0.000894569	0.0251968	PPARGC1B	PPARG coactivator 1 beta [Source:HGNC Symbol;Acc:HGNC:30022]
ENSG00000184232	2277.39	1.22321	0.368427	3.32009	0.000899891	0.0252651	OAF	out at first homolog [Source:HGNC Symbol;Acc:HGNC:28752]
ENSG00000280339	77.3054	-1.34285	0.40443	-3.32036	0.000899004	0.0252651		novel transcript
ENSG00000177234	6.54772	-4.02631	1.21386	-3.31693	0.000910111	0.0254292	LINC01561	long intergenic non-protein coding RNA 1561 [Source:HGNC Symbol;Acc:HGNC:31365]
ENSG00000163492	6.37527	5.61158	1.69212	3.31629	0.000912202	0.0254311	CCDC141	coiled-coil domain containing 141 [Source:HGNC Symbol;Acc:HGNC:26821]
ENSG00000099954	9.24431	-6.43504	1.94332	-3.31137	0.000928403	0.025734	CECR2	CECR2 histone acetyl-lysine reader [Source:HGNC Symbol;Acc:HGNC:1840]
ENSG00000245532	6785.14	-1.22432	0.36979	-3.31085	0.000930116	0.0257406	NEAT1	nuclear paraspeckle assembly transcript 1 [Source:HGNC Symbol;Acc:HGNC:30815]
ENSG00000130590	60.8506	-1.18112	0.356956	-3.30887	0.000936731	0.0258416	SAMD10	sterile alpha motif domain containing 10 [Source:HGNC Symbol;Acc:HGNC:16129]
ENSG00000102265	14956.5	-1.32685	0.400964	-3.30916	0.000935772	0.0258416	TIMP1	TIMP metallopeptidase inhibitor 1 [Source:HGNC Symbol;Acc:HGNC:11820]
ENSG00000138615	683.362	5.01059	1.51534	3.30658	0.000944415	0.0259473	CILP	cartilage intermediate layer protein [Source:HGNC Symbol;Acc:HGNC:1980]
ENSG00000162998	29.8032	1.96145	0.593163	3.30677	0.000943785	0.0259473	FRZB	frizzled related protein [Source:HGNC Symbol;Acc:HGNC:3959]
ENSG00000148841	1616.6	-1.0996	0.332566	-3.3064	0.000945025	0.0259473	ITPRIP	inositol 1,4,5-trisphosphate receptor interacting protein [Source:HGNC Symbol;Acc:HGNC:29370]
ENSG00000048052	145.782	-1.30091	0.394013	-3.3017	0.000960998	0.0263199	HDAC9	histone deacetylase 9 [Source:HGNC Symbol;Acc:HGNC:14065]
ENSG00000161888	62.8969	2.29373	0.695362	3.29862	0.000971629	0.0265523	SPC24	SPC24 component of NDC80 kinetochore complex [Source:HGNC Symbol;Acc:HGNC:26913]
ENSG00000272482	82.3477	-2.71841	0.824393	-3.29747	0.000975605	0.0266192		novel transcript
ENSG00000141338	733.571	-2.8394	0.861358	-3.29643	0.000979234	0.0266765	ABCA8	ATP binding cassette subfamily A member 8 [Source:HGNC Symbol;Acc:HGNC:38]
ENSG00000120549	736.07	-1.9803	0.601148	-3.29419	0.000987059	0.0267707	KIAA1217	KIAA1217 [Source:HGNC Symbol;Acc:HGNC:25428]
ENSG00000174951	10.4877	-3.05545	0.927546	-3.29412	0.0009873	0.0267707	FUT1	fucosyltransferase 1 (H blood group) [Source:HGNC Symbol;Acc:HGNC:4012]
ENSG00000141401	1780.07	1.64873	0.500697	3.29288	0.000991664	0.0268057	IMPA2	inositol monophosphatase 2 [Source:HGNC Symbol;Acc:HGNC:6051]
ENSG00000105855	951.11	1.43372	0.435344	3.2933	0.000990174	0.0268057	ITGB8	integrin subunit beta 8 [Source:HGNC Symbol;Acc:HGNC:6163]
ENSG00000171877	44.4677	-2.15613	0.655195	-3.29082	0.000998972	0.0269198	FRMD5	FERM domain containing 5 [Source:HGNC Symbol;Acc:HGNC:28214]
ENSG00000158258	3576.25	1.95081	0.593993	3.28424	0.00102258	0.0275135	CLSTN2	calsyntenin 2 [Source:HGNC Symbol;Acc:HGNC:17448]
ENSG00000154553	291.711	-7.4794	2.27867	-3.28235	0.00102945	0.0276131	PDLIM3	PDZ and LIM domain 3 [Source:HGNC Symbol;Acc:HGNC:20767]
ENSG00000180611	167.797	-1.35026	0.411451	-3.28171	0.00103178	0.0276331	MB21D2	Mab-21 domain containing 2 [Source:HGNC Symbol;Acc:HGNC:30438]
ENSG00000134533	186.032	-4.81644	1.4723	-3.27136	0.00107031	0.0285334	RERG	RAS like estrogen regulated growth inhibitor [Source:HGNC Symbol;Acc:HGNC:15980]
ENSG00000104881	629.604	-1.99492	0.610497	-3.2677	0.00108425	0.0288608	PPP1R13L	protein phosphatase 1 regulatory subunit 13 like [Source:HGNC Symbol;Acc:HGNC:18838]
ENSG00000101230	16.0993	1.85523	0.568479	3.2635	0.00110045	0.0291587	ISM1	isthmin 1 [Source:HGNC Symbol;Acc:HGNC:16213]
ENSG00000137266	374.696	-1.90663	0.585297	-3.25754	0.00112382	0.0296426	SLC22A23	solute carrier family 22 member 23 [Source:HGNC Symbol;Acc:HGNC:21106]
ENSG00000230838	14.7962	-7.11456	2.18558	-3.25523	0.00113299	0.0297945	LINC01614	long intergenic non-protein coding RNA 1614 [Source:HGNC Symbol;Acc:HGNC:51847]
ENSG00000164946	52.7133	2.89179	0.888934	3.2531	0.00114154	0.0299741	FREM1	FRAS1 related extracellular matrix 1 [Source:HGNC Symbol;Acc:HGNC:23399]
ENSG00000137834	347.256	-1.13369	0.348749	-3.25073	0.00115108	0.0301791	SMAD6	SMAD family member 6 [Source:HGNC Symbol;Acc:HGNC:6772]
ENSG00000106333	11286.8	1.52267	0.468555	3.24971	0.00115522	0.0301967	PCOLCE	procollagen C-endopeptidase enhancer [Source:HGNC Symbol;Acc:HGNC:8738]
ENSG00000267287	34.5517	-2.39385	0.736947	-3.24834	0.00116081	0.0302076		novel transcript
ENSG00000267280	41.7094	1.08119	0.333106	3.24578	0.00117129	0.0304344	TBX2-AS1	TBX2 antisense RNA 1 [Source:HGNC Symbol;Acc:HGNC:50355]
ENSG00000116962	58312.2	1.4587	0.449544	3.24485	0.00117511	0.0304806	NID1	nidogen 1 [Source:HGNC Symbol;Acc:HGNC:7821]
ENSG00000183729	6.77406	6.45924	1.992	3.2426	0.00118445	0.0305486	NA	NA
ENSG00000129009	14255.6	1.07883	0.333388	3.23596	0.00121235	0.0311302	ISLR	immunoglobulin superfamily containing leucine rich repeat [Source:HGNC Symbol;Acc:HGNC:6133]
ENSG00000169508	10.2094	2.84402	0.879155	3.23494	0.00121667	0.0311493	GPR183	G protein-coupled receptor 183 [Source:HGNC Symbol;Acc:HGNC:3128]
ENSG00000066923	110.349	-1.35798	0.419742	-3.23527	0.00121528	0.0311493	STAG3	stromal antigen 3 [Source:HGNC Symbol;Acc:HGNC:11356]
ENSG00000169218	636.424	-2.60602	0.805816	-3.23401	0.00122065	0.0312053	RSPO1	R-spondin 1 [Source:HGNC Symbol;Acc:HGNC:21679]
ENSG00000167772	836.535	-3.74973	1.16013	-3.23215	0.00122861	0.0313629	ANGPTL4	angiopoietin like 4 [Source:HGNC Symbol;Acc:HGNC:16039]
ENSG00000213967	55.3489	2.683	0.830369	3.23109	0.0012332	0.031388	ZNF726	zinc finger protein 726 [Source:HGNC Symbol;Acc:HGNC:32462]
ENSG00000111728	116.909	1.82259	0.564069	3.23114	0.00123296	0.031388	ST8SIA1	ST8 alpha-N-acetyl-neuraminide alpha-2,8-sialyltransferase 1 [Source:HGNC Symbol;Acc:HGNC:10869]
ENSG00000124749	15.7654	4.00911	1.24188	3.22825	0.00124551	0.0316551	COL21A1	collagen type XXI alpha 1 chain [Source:HGNC Symbol;Acc:HGNC:17025]
ENSG00000115828	1112.91	1.50238	0.466143	3.223	0.00126854	0.0320537	QPCT	glutaminyl-peptide cyclotransferase [Source:HGNC Symbol;Acc:HGNC:9753]
ENSG00000137942	1201.88	-1.37757	0.427383	-3.22327	0.00126737	0.0320537	FNBP1L	formin binding protein 1 like [Source:HGNC Symbol;Acc:HGNC:20851]
ENSG00000127328	62.3995	-1.54834	0.480987	-3.21909	0.00128597	0.0323533	RAB3IP	RAB3A interacting protein [Source:HGNC Symbol;Acc:HGNC:16508]
ENSG00000231290	34.1607	-3.13503	0.974373	-3.21748	0.0012932	0.0324885	APCDD1L-DT	APCDD1L divergent transcript [Source:HGNC Symbol;Acc:HGNC:27152]
ENSG00000011347	49.6087	1.59239	0.495151	3.21598	0.00130001	0.0325645	SYT7	synaptotagmin 7 [Source:HGNC Symbol;Acc:HGNC:11514]
ENSG00000226887	99.2772	2.67164	0.832195	3.21035	0.00132575	0.0331151	ERVMER34-1	endogenous retrovirus group MER34 member 1, envelope [Source:HGNC Symbol;Acc:HGNC:42970]
ENSG00000144619	802.18	2.93699	0.915109	3.20944	0.00132993	0.0331722	CNTN4	contactin 4 [Source:HGNC Symbol;Acc:HGNC:2174]
ENSG00000165244	71.4818	2.56811	0.802482	3.20021	0.00137327	0.0341554	ZNF367	zinc finger protein 367 [Source:HGNC Symbol;Acc:HGNC:18320]
ENSG00000111325	32.4247	1.50538	0.470641	3.19856	0.00138114	0.0342705	OGFOD2	2-oxoglutarate and iron dependent oxygenase domain containing 2 [Source:HGNC Symbol;Acc:HGNC:25823]
ENSG00000165555	11.6838	-2.22447	0.695492	-3.19842	0.00138183	0.0342705	NOXRED1	NADP dependent oxidoreductase domain containing 1 [Source:HGNC Symbol;Acc:HGNC:20487]
ENSG00000171848	180.601	2.25494	0.705675	3.19543	0.0013962	0.0344548	RRM2	ribonucleotide reductase regulatory subunit M2 [Source:HGNC Symbol;Acc:HGNC:10452]
ENSG00000196139	72.8991	-3.62214	1.13349	-3.19555	0.00139564	0.0344548	AKR1C3	aldo-keto reductase family 1 member C3 [Source:HGNC Symbol;Acc:HGNC:386]
ENSG00000101194	641.412	1.06176	0.332463	3.19363	0.00140498	0.0345987	SLC17A9	solute carrier family 17 member 9 [Source:HGNC Symbol;Acc:HGNC:16192]
ENSG00000196172	59.607	1.06946	0.33494	3.19298	0.00140813	0.0346272	ZNF681	zinc finger protein 681 [Source:HGNC Symbol;Acc:HGNC:26457]
ENSG00000150054	22.9035	-2.4654	0.773619	-3.18685	0.00143833	0.0351716	MPP7	membrane palmitoylated protein 7 [Source:HGNC Symbol;Acc:HGNC:26542]
ENSG00000006210	54.1184	2.65972	0.83525	3.18434	0.00145083	0.0354275	CX3CL1	C-X3-C motif chemokine ligand 1 [Source:HGNC Symbol;Acc:HGNC:10647]
ENSG00000164530	12.1418	-6.83002	2.14549	-3.18343	0.00145539	0.0354892	PI16	peptidase inhibitor 16 [Source:HGNC Symbol;Acc:HGNC:21245]
ENSG00000233836	25.9444	1.65881	0.52192	3.17828	0.0014815	0.0358749		zinc finger protein 726 pseudogene 1
ENSG00000188626	20.7872	-3.80372	1.19781	-3.17557	0.00149543	0.0361121	GOLGA8M	golgin A8 family member M [Source:HGNC Symbol;Acc:HGNC:44404]
ENSG00000057704	37.0563	2.16689	0.684119	3.16742	0.00153799	0.0367918	TMCC3	transmembrane and coiled-coil domain family 3 [Source:HGNC Symbol;Acc:HGNC:29199]
ENSG00000151778	65.7057	-1.80963	0.57134	-3.16735	0.00153836	0.0367918	SERP2	stress associated endoplasmic reticulum protein family member 2 [Source:HGNC Symbol;Acc:HGNC:20607]
ENSG00000164778	6.9195	-5.02777	1.58732	-3.16746	0.00153776	0.0367918	EN2	engrailed homeobox 2 [Source:HGNC Symbol;Acc:HGNC:3343]
ENSG00000054598	280.551	-1.3839	0.43734	-3.16436	0.00155425	0.0370703	FOXC1	forkhead box C1 [Source:HGNC Symbol;Acc:HGNC:3800]
ENSG00000179403	924.011	1.30201	0.411722	3.16236	0.00156498	0.0371735	VWA1	von Willebrand factor A domain containing 1 [Source:HGNC Symbol;Acc:HGNC:30910]
ENSG00000160326	221.032	1.27516	0.403475	3.16045	0.00157527	0.03721	SLC2A6	solute carrier family 2 member 6 [Source:HGNC Symbol;Acc:HGNC:11011]
ENSG00000137809	10467.6	-2.15933	0.683313	-3.16009	0.00157718	0.03721	ITGA11	integrin subunit alpha 11 [Source:HGNC Symbol;Acc:HGNC:6136]
ENSG00000170542	329.186	-1.09531	0.346805	-3.1583	0.00158694	0.0373391	SERPINB9	serpin family B member 9 [Source:HGNC Symbol;Acc:HGNC:8955]
ENSG00000119938	1085.92	-1.99576	0.632653	-3.15458	0.00160729	0.037767	PPP1R3C	protein phosphatase 1 regulatory subunit 3C [Source:HGNC Symbol;Acc:HGNC:9293]
ENSG00000162944	196.315	1.25058	0.396682	3.15261	0.0016182	0.0379722	RFTN2	raftlin family member 2 [Source:HGNC Symbol;Acc:HGNC:26402]
ENSG00000165091	13.8518	2.84653	0.903268	3.15137	0.00162506	0.0380819	TMC1	transmembrane channel like 1 [Source:HGNC Symbol;Acc:HGNC:16513]
ENSG00000100385	28.606	2.50271	0.796156	3.14349	0.00166945	0.0390696	IL2RB	interleukin 2 receptor subunit beta [Source:HGNC Symbol;Acc:HGNC:6009]
ENSG00000180573	562.774	1.51328	0.481548	3.14253	0.00167494	0.0391456	H2AC6	H2A clustered histone 6 [Source:HGNC Symbol;Acc:HGNC:4733]
ENSG00000243004	36.666	2.39214	0.763013	3.13512	0.00171785	0.040043		novel transcript, sense overlapping to MACC1
ENSG00000139597	94.0198	-1.1938	0.380791	-3.13506	0.00171817	0.040043	N4BP2L1	NEDD4 binding protein 2 like 1 [Source:HGNC Symbol;Acc:HGNC:25037]
ENSG00000170323	10.2751	4.62073	1.4745	3.13377	0.00172577	0.0400649	FABP4	fatty acid binding protein 4 [Source:HGNC Symbol;Acc:HGNC:3559]
ENSG00000129116	21210.3	-1.2653	0.404008	-3.13187	0.00173695	0.0402708	PALLD	palladin, cytoskeletal associated protein [Source:HGNC Symbol;Acc:HGNC:17068]
ENSG00000138722	16.29	3.13846	1.00237	3.13105	0.00174185	0.0403308	MMRN1	multimerin 1 [Source:HGNC Symbol;Acc:HGNC:7178]
ENSG00000131620	169.529	2.80406	0.896164	3.12896	0.00175429	0.0404103	ANO1	anoctamin 1 [Source:HGNC Symbol;Acc:HGNC:21625]
ENSG00000140538	21.8515	-2.50314	0.800085	-3.1286	0.00175643	0.0404103	NTRK3	neurotrophic receptor tyrosine kinase 3 [Source:HGNC Symbol;Acc:HGNC:8033]
ENSG00000133048	2693.44	-2.67154	0.853705	-3.12935	0.00175194	0.0404103	CHI3L1	chitinase 3 like 1 [Source:HGNC Symbol;Acc:HGNC:1932]
ENSG00000139174	707.383	-1.35365	0.43321	-3.12469	0.00177993	0.0408868	PRICKLE1	prickle planar cell polarity protein 1 [Source:HGNC Symbol;Acc:HGNC:17019]
ENSG00000147257	13.0406	-6.93267	2.22001	-3.12281	0.00179132	0.0410402	GPC3	glypican 3 [Source:HGNC Symbol;Acc:HGNC:4451]
ENSG00000196358	139.959	-1.25035	0.40064	-3.12089	0.00180308	0.0412554	NTNG2	netrin G2 [Source:HGNC Symbol;Acc:HGNC:14288]
ENSG00000161896	123.009	3.2761	1.05042	3.11884	0.00181565	0.0414887	IP6K3	inositol hexakisphosphate kinase 3 [Source:HGNC Symbol;Acc:HGNC:17269]
ENSG00000166165	339.703	1.2516	0.401637	3.11625	0.00183167	0.0416878	CKB	creatine kinase B [Source:HGNC Symbol;Acc:HGNC:1991]
ENSG00000183856	127.567	1.92599	0.618739	3.11277	0.00185342	0.0420411	IQGAP3	IQ motif containing GTPase activating protein 3 [Source:HGNC Symbol;Acc:HGNC:20669]
ENSG00000118523	19473.7	-1.62927	0.523438	-3.11263	0.0018543	0.0420411	CCN2	cellular communication network factor 2 [Source:HGNC Symbol;Acc:HGNC:2500]
ENSG00000225439	90.7662	1.20554	0.387413	3.11176	0.00185973	0.0421095	BOLA3-AS1	BOLA3 divergent transcript [Source:HGNC Symbol;Acc:HGNC:42922]
ENSG00000128262	26.193	-1.70785	0.549482	-3.10811	0.00188286	0.0424698	POM121L9P	POM121 transmembrane nucleoporin like 9, pseudogene [Source:HGNC Symbol;Acc:HGNC:30080]
ENSG00000176597	311.502	1.15543	0.371901	3.10683	0.00189107	0.042598	B3GNT5	UDP-GlcNAc:betaGal beta-1,3-N-acetylglucosaminyltransferase 5 [Source:HGNC Symbol;Acc:HGNC:15684]
ENSG00000218052	78.0344	2.32987	0.750268	3.10539	0.00190031	0.0427508	ADAMTS7P4	ADAMTS7 pseudogene 4 [Source:HGNC Symbol;Acc:HGNC:49410]
ENSG00000184985	196.54	-2.53066	0.815533	-3.10307	0.00191524	0.0429758	SORCS2	sortilin related VPS10 domain containing receptor 2 [Source:HGNC Symbol;Acc:HGNC:16698]
ENSG00000251179	10.7597	-2.60332	0.839891	-3.09959	0.00193787	0.0432056	TMEM92-AS1	TMEM92 antisense RNA 1 [Source:HGNC Symbol;Acc:HGNC:50442]
ENSG00000285744	9.87821	2.78891	0.901967	3.09203	0.00198791	0.044152		novel transcript
ENSG00000071282	2333.96	-2.43601	0.788549	-3.08924	0.00200671	0.0444562	LMCD1	LIM and cysteine rich domains 1 [Source:HGNC Symbol;Acc:HGNC:6633]
ENSG00000183876	248.471	-1.16681	0.377783	-3.08857	0.00201125	0.0445001	ARSI	arylsulfatase family member I [Source:HGNC Symbol;Acc:HGNC:32521]
ENSG00000262580	50.0896	-1.17001	0.378902	-3.08788	0.00201587	0.0445448		novel transcript, antisense to CARD14
ENSG00000124920	579.564	-1.46562	0.474693	-3.08752	0.00201837	0.0445448	MYRF	myelin regulatory factor [Source:HGNC Symbol;Acc:HGNC:1181]
ENSG00000118971	609.533	1.81684	0.588534	3.08706	0.00202147	0.0445566	CCND2	cyclin D2 [Source:HGNC Symbol;Acc:HGNC:1583]
ENSG00000132688	1580.63	1.62697	0.527297	3.08548	0.00203221	0.0446804	NES	nestin [Source:HGNC Symbol;Acc:HGNC:7756]
ENSG00000086696	94.6705	3.03312	0.984773	3.08002	0.00206988	0.045337	HSD17B2	hydroxysteroid 17-beta dehydrogenase 2 [Source:HGNC Symbol;Acc:HGNC:5211]
ENSG00000069482	5.13769	6.05967	1.97182	3.07314	0.00211818	0.0456506	GAL	galanin and GMAP prepropeptide [Source:HGNC Symbol;Acc:HGNC:4114]
ENSG00000128045	695.288	2.11134	0.686999	3.07328	0.00211717	0.0456506	RASL11B	RAS like family 11 member B [Source:HGNC Symbol;Acc:HGNC:23804]
ENSG00000154839	56.0408	1.98566	0.64557	3.07582	0.00209921	0.0456506	SKA1	spindle and kinetochore associated complex subunit 1 [Source:HGNC Symbol;Acc:HGNC:28109]
ENSG00000115414	93592.3	-1.79557	0.58373	-3.07604	0.00209773	0.0456506	FN1	fibronectin 1 [Source:HGNC Symbol;Acc:HGNC:3778]
ENSG00000173641	843.11	-1.996	0.649605	-3.07264	0.00212171	0.0456506	HSPB7	heat shock protein family B (small) member 7 [Source:HGNC Symbol;Acc:HGNC:5249]
ENSG00000006432	40.0256	-2.20951	0.718825	-3.07379	0.0021136	0.0456506	MAP3K9	mitogen-activated protein kinase kinase kinase 9 [Source:HGNC Symbol;Acc:HGNC:6861]
ENSG00000182575	365.204	-2.50289	0.81345	-3.07688	0.00209181	0.0456506	NXPH3	neurexophilin 3 [Source:HGNC Symbol;Acc:HGNC:8077]
ENSG00000116711	63.5415	-3.69003	1.19977	-3.07562	0.00210063	0.0456506	PLA2G4A	phospholipase A2 group IVA [Source:HGNC Symbol;Acc:HGNC:9035]
ENSG00000154734	44769.3	1.66721	0.543044	3.07011	0.0021398	0.045776	ADAMTS1	ADAM metallopeptidase with thrombospondin type 1 motif 1 [Source:HGNC Symbol;Acc:HGNC:217]
ENSG00000146070	5.03629	6.03037	1.96688	3.06596	0.00216971	0.0463203	PLA2G7	phospholipase A2 group VII [Source:HGNC Symbol;Acc:HGNC:9040]
ENSG00000183087	10210.9	-2.24204	0.731585	-3.06463	0.00217942	0.0464525	GAS6	growth arrest specific 6 [Source:HGNC Symbol;Acc:HGNC:4168]
ENSG00000091651	70.9789	1.67565	0.547432	3.06093	0.00220649	0.0468577	ORC6	origin recognition complex subunit 6 [Source:HGNC Symbol;Acc:HGNC:17151]
ENSG00000152952	3904.16	-1.14511	0.374234	-3.05989	0.00221419	0.0469641	PLOD2	procollagen-lysine,2-oxoglutarate 5-dioxygenase 2 [Source:HGNC Symbol;Acc:HGNC:9082]
ENSG00000158022	10.0202	-3.6278	1.18669	-3.05708	0.00223501	0.0472905	TRIM63	tripartite motif containing 63 [Source:HGNC Symbol;Acc:HGNC:16007]
ENSG00000175305	30.7398	1.57233	0.514514	3.05595	0.00224352	0.047413	CCNE2	cyclin E2 [Source:HGNC Symbol;Acc:HGNC:1590]
ENSG00000164061	19.7977	-1.56011	0.510793	-3.05429	0.00225591	0.0476172	BSN	bassoon presynaptic cytomatrix protein [Source:HGNC Symbol;Acc:HGNC:1117]
ENSG00000101265	307.417	-2.55941	0.838326	-3.053	0.00226563	0.0476911	RASSF2	Ras association domain family member 2 [Source:HGNC Symbol;Acc:HGNC:9883]
ENSG00000081052	105.141	-3.19828	1.04768	-3.05274	0.00226762	0.0476911	COL4A4	collagen type IV alpha 4 chain [Source:HGNC Symbol;Acc:HGNC:2206]
ENSG00000124126	1197.38	2.06	0.675355	3.05025	0.0022865	0.0478573	PREX1	phosphatidylinositol-3,4,5-trisphosphate dependent Rac exchange factor 1 [Source:HGNC Symbol;Acc:HGNC:32594]
ENSG00000101134	38.2454	-3.26298	1.06987	-3.04989	0.00228926	0.0478577	DOK5	docking protein 5 [Source:HGNC Symbol;Acc:HGNC:16173]
ENSG00000037965	64.6242	-3.43214	1.12656	-3.04658	0.00231462	0.0482721	HOXC8	homeobox C8 [Source:HGNC Symbol;Acc:HGNC:5129]
ENSG00000204991	181.605	1.15677	0.380068	3.04357	0.00233787	0.0486405	SPIRE2	spire type actin nucleation factor 2 [Source:HGNC Symbol;Acc:HGNC:30623]
ENSG00000144596	25.5405	2.62765	0.863693	3.04234	0.00234744	0.0486679	GRIP2	glutamate receptor interacting protein 2 [Source:HGNC Symbol;Acc:HGNC:23841]
ENSG00000214944	483.745	-1.23693	0.406952	-3.0395	0.00236968	0.0490681	ARHGEF28	Rho guanine nucleotide exchange factor 28 [Source:HGNC Symbol;Acc:HGNC:30322]
ENSG00000101115	30.5071	-2.47957	0.81621	-3.0379	0.00238231	0.0492712	SALL4	spalt like transcription factor 4 [Source:HGNC Symbol;Acc:HGNC:15924]
ENSG00000147606	13.619	4.49765	1.48247	3.03388	0.0024143	0.0497558	SLC26A7	solute carrier family 26 member 7 [Source:HGNC Symbol;Acc:HGNC:14467]
ENSG00000029153	246.124	-1.39103	0.458479	-3.034	0.00241332	0.0497558	ARNTL2	aryl hydrocarbon receptor nuclear translocator like 2 [Source:HGNC Symbol;Acc:HGNC:18984]

## Sheet: Day6_genelist
	baseMean	log2FoldChange	lfcSE	stat	pvalue	padj	gene_name	description
ENSG00000111057	2822.41	-2.35979	0.201694	-11.6999	1.27635e-31	2.27816e-27	KRT18	keratin 18 [Source:HGNC Symbol;Acc:HGNC:6430]
ENSG00000187699	478.501	3.2869	0.369142	8.90416	5.37895e-19	4.80045e-15	C2orf88	chromosome 2 open reading frame 88 [Source:HGNC Symbol;Acc:HGNC:28191]
ENSG00000104321	75.0942	2.67365	0.317903	8.41028	4.09028e-17	2.43358e-13	TRPA1	transient receptor potential cation channel subfamily A member 1 [Source:HGNC Symbol;Acc:HGNC:497]
ENSG00000196932	333.869	3.77819	0.511436	7.38741	1.4972e-13	6.68089e-10	TMEM26	transmembrane protein 26 [Source:HGNC Symbol;Acc:HGNC:28550]
ENSG00000162383	68.1189	-2.97562	0.410451	-7.24964	4.17873e-13	1.49172e-09	SLC1A7	solute carrier family 1 member 7 [Source:HGNC Symbol;Acc:HGNC:10945]
ENSG00000124212	8654.98	-6.48262	0.901	-7.19492	6.24982e-13	1.85922e-09	PTGIS	prostaglandin I2 synthase [Source:HGNC Symbol;Acc:HGNC:9603]
ENSG00000094963	257.262	-4.0369	0.577995	-6.98432	2.86244e-12	7.29881e-09	FMO2	flavin containing dimethylaniline monoxygenase 2 [Source:HGNC Symbol;Acc:HGNC:3770]
ENSG00000166825	2829	1.27796	0.186053	6.86879	6.4748e-12	1.44461e-08	ANPEP	alanyl aminopeptidase, membrane [Source:HGNC Symbol;Acc:HGNC:500]
ENSG00000187955	11858.6	2.83963	0.415364	6.8365	8.11526e-12	1.60944e-08	COL14A1	collagen type XIV alpha 1 chain [Source:HGNC Symbol;Acc:HGNC:2191]
ENSG00000179862	262.049	-1.1275	0.165337	-6.81938	9.14351e-12	1.63203e-08	CITED4	Cbp/p300 interacting transactivator with Glu/Asp rich carboxy-terminal domain 4 [Source:HGNC Symbol;Acc:HGNC:18696]
ENSG00000079257	784.655	-2.23726	0.332151	-6.73565	1.63198e-11	2.52933e-08	LXN	latexin [Source:HGNC Symbol;Acc:HGNC:13347]
ENSG00000134198	240.116	-6.26184	0.930482	-6.72967	1.70049e-11	2.52933e-08	TSPAN2	tetraspanin 2 [Source:HGNC Symbol;Acc:HGNC:20659]
ENSG00000248115	38.7595	4.5837	0.693879	6.6059	3.95099e-11	5.42471e-08		novel transcript
ENSG00000203805	148.843	-3.27589	0.500913	-6.53982	6.15916e-11	7.85249e-08	PLPP4	phospholipid phosphatase 4 [Source:HGNC Symbol;Acc:HGNC:23531]
ENSG00000150637	338.632	1.56561	0.242329	6.46068	1.04234e-10	1.23837e-07	CD226	CD226 molecule [Source:HGNC Symbol;Acc:HGNC:16961]
ENSG00000111981	117.916	-2.93559	0.45505	-6.45114	1.11008e-10	1.23837e-07	ULBP1	UL16 binding protein 1 [Source:HGNC Symbol;Acc:HGNC:14893]
ENSG00000120708	33801.4	-2.04443	0.326045	-6.2704	3.60124e-10	3.78109e-07	TGFBI	transforming growth factor beta induced [Source:HGNC Symbol;Acc:HGNC:11771]
ENSG00000135424	266.569	-3.41582	0.546236	-6.25338	4.01668e-10	3.98298e-07	ITGA7	integrin subunit alpha 7 [Source:HGNC Symbol;Acc:HGNC:6143]
ENSG00000153707	473.146	1.8151	0.295278	6.14708	7.89226e-10	7.41416e-07	PTPRD	protein tyrosine phosphatase receptor type D [Source:HGNC Symbol;Acc:HGNC:9668]
ENSG00000100234	95838.4	3.25125	0.531911	6.11239	9.8148e-10	8.75922e-07	TIMP3	TIMP metallopeptidase inhibitor 3 [Source:HGNC Symbol;Acc:HGNC:11822]
ENSG00000091972	396.871	-3.67651	0.60653	-6.06155	1.34819e-09	1.14589e-06	CD200	CD200 molecule [Source:HGNC Symbol;Acc:HGNC:7203]
ENSG00000155962	67.7447	2.84059	0.472455	6.0124	1.82792e-09	1.48302e-06	CLIC2	chloride intracellular channel 2 [Source:HGNC Symbol;Acc:HGNC:2063]
ENSG00000133216	298.499	-2.39554	0.403371	-5.93879	2.87126e-09	2.22823e-06	EPHB2	EPH receptor B2 [Source:HGNC Symbol;Acc:HGNC:3393]
ENSG00000107984	4898.59	1.55018	0.264141	5.86875	4.39088e-09	3.26553e-06	DKK1	dickkopf WNT signaling pathway inhibitor 1 [Source:HGNC Symbol;Acc:HGNC:2891]
ENSG00000134508	236.165	-3.93397	0.672444	-5.85026	4.90803e-09	3.50414e-06	CABLES1	Cdk5 and Abl enzyme substrate 1 [Source:HGNC Symbol;Acc:HGNC:25097]
ENSG00000183346	82.2919	3.60998	0.619479	5.82744	5.62826e-09	3.74585e-06	CABCOCO1	ciliary associated calcium binding coiled-coil 1 [Source:HGNC Symbol;Acc:HGNC:28678]
ENSG00000165626	180.519	-2.94008	0.50462	-5.82632	5.66631e-09	3.74585e-06	BEND7	BEN domain containing 7 [Source:HGNC Symbol;Acc:HGNC:23514]
ENSG00000166147	23503.4	1.07	0.183892	5.81861	5.93389e-09	3.78265e-06	FBN1	fibrillin 1 [Source:HGNC Symbol;Acc:HGNC:3603]
ENSG00000122679	29.3414	4.85821	0.844595	5.75212	8.81298e-09	5.24343e-06	RAMP3	receptor activity modifying protein 3 [Source:HGNC Symbol;Acc:HGNC:9845]
ENSG00000160190	133.934	-1.56082	0.271327	-5.75255	8.79084e-09	5.24343e-06	SLC37A1	solute carrier family 37 member 1 [Source:HGNC Symbol;Acc:HGNC:11024]
ENSG00000111341	7472.87	-3.63355	0.636213	-5.71122	1.12166e-08	6.45824e-06	MGP	matrix Gla protein [Source:HGNC Symbol;Acc:HGNC:7060]
ENSG00000106483	242.244	-5.13014	0.899328	-5.70441	1.16745e-08	6.51183e-06	SFRP4	secreted frizzled related protein 4 [Source:HGNC Symbol;Acc:HGNC:10778]
ENSG00000197943	40.5507	2.09913	0.372714	5.632	1.7813e-08	9.63468e-06	PLCG2	phospholipase C gamma 2 [Source:HGNC Symbol;Acc:HGNC:9066]
ENSG00000137507	2983.13	-2.80738	0.500757	-5.60627	2.06739e-08	1.08532e-05	LRRC32	leucine rich repeat containing 32 [Source:HGNC Symbol;Acc:HGNC:4161]
ENSG00000145632	511.839	-1.9128	0.341766	-5.59682	2.1832e-08	1.11337e-05	PLK2	polo like kinase 2 [Source:HGNC Symbol;Acc:HGNC:19699]
ENSG00000147394	242.076	-1.8541	0.337655	-5.49111	3.99413e-08	1.92679e-05	ZNF185	zinc finger protein 185 with LIM domain [Source:HGNC Symbol;Acc:HGNC:12976]
ENSG00000196154	1605.88	3.17861	0.580726	5.47351	4.41206e-08	2.07239e-05	S100A4	S100 calcium binding protein A4 [Source:HGNC Symbol;Acc:HGNC:10494]
ENSG00000145808	85.944	4.39895	0.808324	5.44207	5.26648e-08	2.41029e-05	ADAMTS19	ADAM metallopeptidase with thrombospondin type 1 motif 19 [Source:HGNC Symbol;Acc:HGNC:17111]
ENSG00000054938	293.187	-4.20558	0.78581	-5.35191	8.7032e-08	3.88359e-05	CHRDL2	chordin like 2 [Source:HGNC Symbol;Acc:HGNC:24168]
ENSG00000154678	138.754	-6.26302	1.17163	-5.34555	9.01433e-08	3.92431e-05	PDE1C	phosphodiesterase 1C [Source:HGNC Symbol;Acc:HGNC:8776]
ENSG00000023171	166.051	-1.18619	0.223351	-5.31087	1.09105e-07	4.63671e-05	GRAMD1B	GRAM domain containing 1B [Source:HGNC Symbol;Acc:HGNC:29214]
ENSG00000183971	115.414	2.12456	0.403439	5.26614	1.39326e-07	5.40614e-05	NPW	neuropeptide W [Source:HGNC Symbol;Acc:HGNC:30509]
ENSG00000188191	763.574	-1.48442	0.28161	-5.27119	1.3554e-07	5.40614e-05	PRKAR1B	protein kinase cAMP-dependent type I regulatory subunit beta [Source:HGNC Symbol;Acc:HGNC:9390]
ENSG00000261971	75.7813	-1.50097	0.284482	-5.27616	1.31919e-07	5.40614e-05	MMP25-AS1	MMP25 antisense RNA 1 [Source:HGNC Symbol;Acc:HGNC:51372]
ENSG00000168079	1258.8	4.07818	0.776836	5.24973	1.52323e-07	5.78473e-05	SCARA5	scavenger receptor class A member 5 [Source:HGNC Symbol;Acc:HGNC:28701]
ENSG00000103375	13.1757	5.10462	0.988111	5.16604	2.39106e-07	8.53561e-05	AQP8	aquaporin 8 [Source:HGNC Symbol;Acc:HGNC:642]
ENSG00000107798	2115.11	1.06983	0.206842	5.17221	2.31342e-07	8.53561e-05	LIPA	lipase A, lysosomal acid type [Source:HGNC Symbol;Acc:HGNC:6617]
ENSG00000270629	429.632	-1.04434	0.202131	-5.16667	2.38307e-07	8.53561e-05	NBPF14	NBPF member 14 [Source:HGNC Symbol;Acc:HGNC:25232]
ENSG00000152270	97.8592	2.89164	0.560868	5.15565	2.52751e-07	8.67568e-05	PDE3B	phosphodiesterase 3B [Source:HGNC Symbol;Acc:HGNC:8779]
ENSG00000120254	2951.68	-1.0522	0.203974	-5.1585	2.48932e-07	8.67568e-05	MTHFD1L	methylenetetrahydrofolate dehydrogenase (NADP+ dependent) 1 like [Source:HGNC Symbol;Acc:HGNC:21055]
ENSG00000196358	121.312	-1.62126	0.315693	-5.13558	2.81276e-07	9.47264e-05	NTNG2	netrin G2 [Source:HGNC Symbol;Acc:HGNC:14288]
ENSG00000118849	1124.04	-3.99813	0.779412	-5.12968	2.9024e-07	9.5935e-05	RARRES1	retinoic acid receptor responder 1 [Source:HGNC Symbol;Acc:HGNC:9867]
ENSG00000077616	222.434	2.59749	0.50873	5.10583	3.29337e-07	0.000103122	NAALAD2	N-acetylated alpha-linked acidic dipeptidase 2 [Source:HGNC Symbol;Acc:HGNC:14526]
ENSG00000167034	40.7144	-2.87098	0.561776	-5.11053	3.21249e-07	0.000103122	NKX3-1	NK3 homeobox 1 [Source:HGNC Symbol;Acc:HGNC:7838]
ENSG00000134363	977.545	-3.18662	0.624031	-5.10651	3.28166e-07	0.000103122	FST	follistatin [Source:HGNC Symbol;Acc:HGNC:3971]
ENSG00000176971	2726.53	-3.49153	0.68427	-5.10256	3.35094e-07	0.000103122	FIBIN	fin bud initiation factor homolog [Source:HGNC Symbol;Acc:HGNC:33747]
ENSG00000174348	2269.35	-2.25595	0.445855	-5.05983	4.19637e-07	0.000124835	PODN	podocan [Source:HGNC Symbol;Acc:HGNC:23174]
ENSG00000171533	447.407	-1.63137	0.323606	-5.04122	4.62565e-07	0.00013535	MAP6	microtubule associated protein 6 [Source:HGNC Symbol;Acc:HGNC:6868]
ENSG00000119431	140.689	-1.08205	0.215193	-5.02828	4.94894e-07	0.000142474	HDHD3	haloacid dehalogenase like hydrolase domain containing 3 [Source:HGNC Symbol;Acc:HGNC:28171]
ENSG00000126562	200.741	-2.13694	0.42537	-5.02371	5.06823e-07	0.000143592	WNK4	WNK lysine deficient protein kinase 4 [Source:HGNC Symbol;Acc:HGNC:14544]
ENSG00000153246	2755.26	1.38586	0.282572	4.90446	9.36865e-07	0.000253365	PLA2R1	phospholipase A2 receptor 1 [Source:HGNC Symbol;Acc:HGNC:9042]
ENSG00000143061	337.888	3.12257	0.637779	4.89601	9.78011e-07	0.000260545	IGSF3	immunoglobulin superfamily member 3 [Source:HGNC Symbol;Acc:HGNC:5950]
ENSG00000113532	59.0766	5.99374	1.22943	4.87521	1.08693e-06	0.000285302	ST8SIA4	ST8 alpha-N-acetyl-neuraminide alpha-2,8-sialyltransferase 4 [Source:HGNC Symbol;Acc:HGNC:10871]
ENSG00000137878	79.3151	2.37699	0.489564	4.85532	1.20192e-06	0.000309146	GCOM1	GCOM1, MYZAP-POLR2M combined locus [Source:HGNC Symbol;Acc:HGNC:26424]
ENSG00000183098	563.751	-4.44427	0.915665	-4.8536	1.2124e-06	0.000309146	GPC6	glypican 6 [Source:HGNC Symbol;Acc:HGNC:4454]
ENSG00000142149	409.838	-2.31213	0.477105	-4.84618	1.25862e-06	0.000316409	HUNK	hormonally up-regulated Neu-associated kinase [Source:HGNC Symbol;Acc:HGNC:13326]
ENSG00000080573	680.917	2.25001	0.465424	4.83431	1.33607e-06	0.000331214	COL5A3	collagen type V alpha 3 chain [Source:HGNC Symbol;Acc:HGNC:14864]
ENSG00000112559	70.9736	-4.98227	1.03581	-4.81001	1.50921e-06	0.00036263	MDFI	MyoD family inhibitor [Source:HGNC Symbol;Acc:HGNC:6967]
ENSG00000134996	699.78	1.01334	0.211191	4.79821	1.60089e-06	0.000375977	OSTF1	osteoclast stimulating factor 1 [Source:HGNC Symbol;Acc:HGNC:8510]
ENSG00000235823	85.7571	1.30989	0.274395	4.77374	1.80836e-06	0.000408574	OLMALINC	oligodendrocyte maturation-associated long intergenic non-coding RNA [Source:HGNC Symbol;Acc:HGNC:28060]
ENSG00000076716	799.058	-2.42084	0.506941	-4.7754	1.79354e-06	0.000408574	GPC4	glypican 4 [Source:HGNC Symbol;Acc:HGNC:4452]
ENSG00000196616	471.318	-4.27128	0.894495	-4.77507	1.79645e-06	0.000408574	ADH1B	alcohol dehydrogenase 1B (class I), beta polypeptide [Source:HGNC Symbol;Acc:HGNC:250]
ENSG00000137573	22338.6	-2.33778	0.490807	-4.76314	1.90606e-06	0.000425266	SULF1	sulfatase 1 [Source:HGNC Symbol;Acc:HGNC:20391]
ENSG00000128596	184.922	-1.10375	0.232287	-4.75165	2.01768e-06	0.000444611	CCDC136	coiled-coil domain containing 136 [Source:HGNC Symbol;Acc:HGNC:22225]
ENSG00000172164	584.614	1.43823	0.303588	4.73745	2.16429e-06	0.000471103	SNTB1	syntrophin beta 1 [Source:HGNC Symbol;Acc:HGNC:11168]
ENSG00000162552	1720.77	2.66679	0.564804	4.72162	2.33972e-06	0.000503153	WNT4	Wnt family member 4 [Source:HGNC Symbol;Acc:HGNC:12783]
ENSG00000198542	1399.72	-4.44301	0.942275	-4.71519	2.41481e-06	0.000513119	ITGBL1	integrin subunit beta like 1 [Source:HGNC Symbol;Acc:HGNC:6164]
ENSG00000175040	4925.7	2.36822	0.505173	4.68794	2.75972e-06	0.00057951	CHST2	carbohydrate sulfotransferase 2 [Source:HGNC Symbol;Acc:HGNC:1970]
ENSG00000112893	5554.06	1.63733	0.355214	4.60941	4.03811e-06	0.000828463	MAN2A1	mannosidase alpha class 2A member 1 [Source:HGNC Symbol;Acc:HGNC:6824]
ENSG00000276107	200.872	-2.72367	0.592245	-4.59889	4.24742e-06	0.000861503	THBS1-IT1	THBS1 intronic transcript 1 [Source:HGNC Symbol;Acc:HGNC:55225]
ENSG00000057704	51.0135	2.36836	0.516273	4.58743	4.48743e-06	0.000899957	TMCC3	transmembrane and coiled-coil domain family 3 [Source:HGNC Symbol;Acc:HGNC:29199]
ENSG00000169174	273.508	4.00615	0.873888	4.58428	4.55549e-06	0.000903454	PCSK9	proprotein convertase subtilisin/kexin type 9 [Source:HGNC Symbol;Acc:HGNC:20001]
ENSG00000154065	69.4013	-1.78308	0.39017	-4.57	4.87714e-06	0.000956616	ANKRD29	ankyrin repeat domain 29 [Source:HGNC Symbol;Acc:HGNC:27110]
ENSG00000143126	276.012	-2.05812	0.45169	-4.55648	5.20178e-06	0.0010092	CELSR2	cadherin EGF LAG seven-pass G-type receptor 2 [Source:HGNC Symbol;Acc:HGNC:3231]
ENSG00000183549	15.6034	4.4942	0.988101	4.54832	5.40758e-06	0.00101644	ACSM5	acyl-CoA synthetase medium chain family member 5 [Source:HGNC Symbol;Acc:HGNC:26060]
ENSG00000118515	5185.68	-1.94992	0.42865	-4.54898	5.39074e-06	0.00101644	SGK1	serum/glucocorticoid regulated kinase 1 [Source:HGNC Symbol;Acc:HGNC:10810]
ENSG00000267287	42.301	-3.32255	0.730515	-4.54823	5.40993e-06	0.00101644		novel transcript
ENSG00000206190	284.308	-3.11674	0.686171	-4.54222	5.56656e-06	0.00103497	ATP10A	ATPase phospholipid transporting 10A (putative) [Source:HGNC Symbol;Acc:HGNC:13542]
ENSG00000117600	518.638	6.2319	1.37903	4.51903	6.21227e-06	0.00112634	PLPPR4	phospholipid phosphatase related 4 [Source:HGNC Symbol;Acc:HGNC:23496]
ENSG00000005379	636.51	-1.18528	0.262478	-4.51571	6.31039e-06	0.00112634	TSPOAP1	TSPO associated protein 1 [Source:HGNC Symbol;Acc:HGNC:16831]
ENSG00000029153	221.028	-1.30895	0.289505	-4.52135	6.14469e-06	0.00112634	ARNTL2	aryl hydrocarbon receptor nuclear translocator like 2 [Source:HGNC Symbol;Acc:HGNC:18984]
ENSG00000188766	70.9659	-1.94392	0.43034	-4.51717	6.26721e-06	0.00112634	SPRED3	sprouty related EVH1 domain containing 3 [Source:HGNC Symbol;Acc:HGNC:31041]
ENSG00000170571	51.311	-6.83378	1.51731	-4.50386	6.67296e-06	0.00117926	EMB	embigin [Source:HGNC Symbol;Acc:HGNC:30465]
ENSG00000048540	758.004	-3.52763	0.78895	-4.4713	7.77469e-06	0.00136049	LMO3	LIM domain only 3 [Source:HGNC Symbol;Acc:HGNC:6643]
ENSG00000259345	57.5949	-2.44368	0.54705	-4.46701	7.93203e-06	0.00137455		novel transcript
ENSG00000146197	686.223	-1.37987	0.309843	-4.45346	8.44963e-06	0.00145017	SCUBE3	signal peptide, CUB domain and EGF like domain containing 3 [Source:HGNC Symbol;Acc:HGNC:13655]
ENSG00000138741	31.9882	2.68631	0.604144	4.44648	8.72892e-06	0.00148383	TRPC3	transient receptor potential cation channel subfamily C member 3 [Source:HGNC Symbol;Acc:HGNC:12335]
ENSG00000123095	418.316	-3.89775	0.879365	-4.43245	9.31662e-06	0.0015688	BHLHE41	basic helix-loop-helix family member e41 [Source:HGNC Symbol;Acc:HGNC:16617]
ENSG00000188626	26.9844	-2.69694	0.609321	-4.42613	9.59368e-06	0.00160035	GOLGA8M	golgin A8 family member M [Source:HGNC Symbol;Acc:HGNC:44404]
ENSG00000146250	14.7567	-3.37015	0.762308	-4.42099	9.82511e-06	0.00162378	PRSS35	serine protease 35 [Source:HGNC Symbol;Acc:HGNC:21387]
ENSG00000027644	124.109	2.53909	0.576562	4.40385	1.06347e-05	0.00174145	INSRR	insulin receptor related receptor [Source:HGNC Symbol;Acc:HGNC:6093]
ENSG00000172987	187.834	3.37971	0.770069	4.38883	1.1396e-05	0.00184916	HPSE2	heparanase 2 (inactive) [Source:HGNC Symbol;Acc:HGNC:18374]
ENSG00000285294	16.2851	-5.17374	1.17938	-4.38682	1.15019e-05	0.00184953	LINC00842	long intergenic non-protein coding RNA 842 [Source:HGNC Symbol;Acc:HGNC:44989]
ENSG00000197380	545.104	-1.15755	0.265735	-4.35604	1.32438e-05	0.00211062	DACT3	dishevelled binding antagonist of beta catenin 3 [Source:HGNC Symbol;Acc:HGNC:30745]
ENSG00000134443	11.3719	6.6179	1.52655	4.3352	1.45626e-05	0.00228636	GRP	gastrin releasing peptide [Source:HGNC Symbol;Acc:HGNC:4605]
ENSG00000184185	57.8998	-3.36209	0.775641	-4.3346	1.46028e-05	0.00228636	KCNJ12	potassium inwardly rectifying channel subfamily J member 12 [Source:HGNC Symbol;Acc:HGNC:6258]
ENSG00000254810	28.1222	-5.9722	1.3811	-4.32424	1.53057e-05	0.00237558		novel transcript
ENSG00000067057	1552.53	-1.42933	0.331745	-4.30851	1.64359e-05	0.00252901	PFKP	phosphofructokinase, platelet [Source:HGNC Symbol;Acc:HGNC:8878]
ENSG00000248587	14.163	-5.88942	1.36861	-4.30323	1.68327e-05	0.00256792	GDNF-AS1	GDNF antisense RNA 1 [Source:HGNC Symbol;Acc:HGNC:43592]
ENSG00000197558	42.5683	-1.63548	0.382344	-4.2775	1.89005e-05	0.00285894	SSPOP	SCO-spondin, pseudogene [Source:HGNC Symbol;Acc:HGNC:21998]
ENSG00000158258	5190.72	2.18006	0.510906	4.26704	1.9808e-05	0.00297104	CLSTN2	calsyntenin 2 [Source:HGNC Symbol;Acc:HGNC:17448]
ENSG00000111817	2172.73	-1.32965	0.31254	-4.25433	2.09671e-05	0.00311869	DSE	dermatan sulfate epimerase [Source:HGNC Symbol;Acc:HGNC:21144]
ENSG00000119946	163.965	2.1929	0.516296	4.24738	2.16284e-05	0.00319046	CNNM1	cyclin and CBS domain divalent metal cation transport mediator 1 [Source:HGNC Symbol;Acc:HGNC:102]
ENSG00000176049	38.7982	6.36518	1.50077	4.24126	2.22267e-05	0.0032254	JAKMIP2	janus kinase and microtubule interacting protein 2 [Source:HGNC Symbol;Acc:HGNC:29067]
ENSG00000149968	675.802	3.20207	0.756856	4.23075	2.32916e-05	0.00328328	MMP3	matrix metallopeptidase 3 [Source:HGNC Symbol;Acc:HGNC:7173]
ENSG00000137474	38.6016	1.82192	0.430275	4.23432	2.29246e-05	0.00328328	MYO7A	myosin VIIA [Source:HGNC Symbol;Acc:HGNC:7606]
ENSG00000135047	6114.66	1.13388	0.268041	4.23025	2.33436e-05	0.00328328	CTSL	cathepsin L [Source:HGNC Symbol;Acc:HGNC:2537]
ENSG00000102452	149.569	-3.68808	0.871871	-4.23007	2.33614e-05	0.00328328	NALCN	sodium leak channel, non-selective [Source:HGNC Symbol;Acc:HGNC:19082]
ENSG00000078295	44.3592	1.91122	0.453446	4.21489	2.49904e-05	0.00348479	ADCY2	adenylate cyclase 2 [Source:HGNC Symbol;Acc:HGNC:233]
ENSG00000197766	762.991	2.05721	0.4931	4.17199	3.01953e-05	0.00417796	CFD	complement factor D [Source:HGNC Symbol;Acc:HGNC:2771]
ENSG00000234546	77.5956	-1.20937	0.290283	-4.1662	3.09723e-05	0.0042525	LNCTAM34A	long non coding transcriptional activator of miR34a [Source:HGNC Symbol;Acc:HGNC:52548]
ENSG00000104177	170.364	-1.50187	0.360841	-4.16214	3.15284e-05	0.0042958	MYEF2	myelin expression factor 2 [Source:HGNC Symbol;Acc:HGNC:17940]
ENSG00000176697	193.99	-2.20711	0.530543	-4.1601	3.18108e-05	0.00430145	BDNF	brain derived neurotrophic factor [Source:HGNC Symbol;Acc:HGNC:1033]
ENSG00000136002	175.8	-4.21939	1.01676	-4.14983	3.32724e-05	0.00446526	ARHGEF4	Rho guanine nucleotide exchange factor 4 [Source:HGNC Symbol;Acc:HGNC:684]
ENSG00000162981	92.4737	3.39019	0.819594	4.13642	3.52765e-05	0.00466408	LRATD1	LRAT domain containing 1 [Source:HGNC Symbol;Acc:HGNC:20743]
ENSG00000072954	48.8751	-2.40524	0.581353	-4.13732	3.51384e-05	0.00466408	TMEM38A	transmembrane protein 38A [Source:HGNC Symbol;Acc:HGNC:28462]
ENSG00000250366	5.38034	5.52098	1.3368	4.13001	3.62753e-05	0.0047381	TUNAR	TCL1 upstream neural differentiation-associated RNA [Source:HGNC Symbol;Acc:HGNC:44088]
ENSG00000181104	11201.3	1.12793	0.273144	4.12942	3.63673e-05	0.0047381	F2R	coagulation factor II thrombin receptor [Source:HGNC Symbol;Acc:HGNC:3537]
ENSG00000137124	1848.14	-2.52474	0.612097	-4.12475	3.71139e-05	0.0047658	ALDH1B1	aldehyde dehydrogenase 1 family member B1 [Source:HGNC Symbol;Acc:HGNC:407]
ENSG00000163792	198.609	-8.22739	1.99455	-4.12494	3.70838e-05	0.0047658	TCF23	transcription factor 23 [Source:HGNC Symbol;Acc:HGNC:18602]
ENSG00000221923	246.231	1.05073	0.255476	4.11284	3.9082e-05	0.00498267	ZNF880	zinc finger protein 880 [Source:HGNC Symbol;Acc:HGNC:37249]
ENSG00000236609	566.631	-1.56768	0.382746	-4.09587	4.20591e-05	0.00532421	ZNF853	zinc finger protein 853 [Source:HGNC Symbol;Acc:HGNC:21767]
ENSG00000101871	628.715	-1.26966	0.310568	-4.08818	4.34765e-05	0.00546487	MID1	midline 1 [Source:HGNC Symbol;Acc:HGNC:7095]
ENSG00000064225	108.338	-1.49493	0.366546	-4.07843	4.53404e-05	0.0056593	ST3GAL6	ST3 beta-galactoside alpha-2,3-sialyltransferase 6 [Source:HGNC Symbol;Acc:HGNC:18080]
ENSG00000005059	141.845	-1.47492	0.36228	-4.07122	4.67677e-05	0.00575307	MCUB	mitochondrial calcium uniporter dominant negative subunit beta [Source:HGNC Symbol;Acc:HGNC:26076]
ENSG00000169218	747.303	-2.80869	0.6903	-4.06879	4.72573e-05	0.00575307	RSPO1	R-spondin 1 [Source:HGNC Symbol;Acc:HGNC:21679]
ENSG00000166432	31.3756	-3.02348	0.743134	-4.06856	4.73048e-05	0.00575307	ZMAT1	zinc finger matrin-type 1 [Source:HGNC Symbol;Acc:HGNC:29377]
ENSG00000153162	1197.86	-5.18906	1.27552	-4.06818	4.73809e-05	0.00575307	BMP6	bone morphogenetic protein 6 [Source:HGNC Symbol;Acc:HGNC:1073]
ENSG00000140285	6129.54	-1.40014	0.344479	-4.06452	4.81316e-05	0.00580474	FGF7	fibroblast growth factor 7 [Source:HGNC Symbol;Acc:HGNC:3685]
ENSG00000133321	69.2155	-1.86292	0.45872	-4.06114	4.8834e-05	0.00581989	PLAAT4	phospholipase A and acyltransferase 4 [Source:HGNC Symbol;Acc:HGNC:9869]
ENSG00000077157	4287.18	-2.3408	0.576593	-4.0597	4.91353e-05	0.00581989	PPP1R12B	protein phosphatase 1 regulatory subunit 12B [Source:HGNC Symbol;Acc:HGNC:7619]
ENSG00000170873	224.182	-3.51839	0.866765	-4.05923	4.92355e-05	0.00581989	MTSS1	MTSS I-BAR domain containing 1 [Source:HGNC Symbol;Acc:HGNC:20443]
ENSG00000105825	3732.25	-2.06239	0.509339	-4.04914	5.14053e-05	0.0060364	TFPI2	tissue factor pathway inhibitor 2 [Source:HGNC Symbol;Acc:HGNC:11761]
ENSG00000154856	4280.41	2.96107	0.732314	4.04345	5.26713e-05	0.00603938	APCDD1	APC down-regulated 1 [Source:HGNC Symbol;Acc:HGNC:15718]
ENSG00000259807	41.6557	-1.76432	0.436228	-4.04449	5.24379e-05	0.00603938		novel transcript
ENSG00000164949	1372.55	-2.16577	0.53589	-4.04145	5.31224e-05	0.00603938	GEM	GTP binding protein overexpressed in skeletal muscle [Source:HGNC Symbol;Acc:HGNC:4234]
ENSG00000137501	261.876	-2.52691	0.625163	-4.042	5.29962e-05	0.00603938	SYTL2	synaptotagmin like 2 [Source:HGNC Symbol;Acc:HGNC:15585]
ENSG00000141448	1119.01	-3.31043	0.819068	-4.04171	5.3064e-05	0.00603938	GATA6	GATA binding protein 6 [Source:HGNC Symbol;Acc:HGNC:4174]
ENSG00000187621	25.8448	3.73361	0.92609	4.03159	5.54005e-05	0.0062585	TCL6	T cell leukemia/lymphoma 6 [Source:HGNC Symbol;Acc:HGNC:13463]
ENSG00000152578	69.8335	4.50517	1.12527	4.00362	6.23806e-05	0.00700271	GRIA4	glutamate ionotropic receptor AMPA type subunit 4 [Source:HGNC Symbol;Acc:HGNC:4574]
ENSG00000135472	221.782	2.89731	0.724102	4.00125	6.3008e-05	0.00702894	FAIM2	Fas apoptotic inhibitory molecule 2 [Source:HGNC Symbol;Acc:HGNC:17067]
ENSG00000099998	929.646	-1.41626	0.35531	-3.98598	6.72025e-05	0.0074503	GGT5	gamma-glutamyltransferase 5 [Source:HGNC Symbol;Acc:HGNC:4260]
ENSG00000147606	9.43856	3.49722	0.878829	3.97941	6.90867e-05	0.00750996	SLC26A7	solute carrier family 26 member 7 [Source:HGNC Symbol;Acc:HGNC:14467]
ENSG00000226950	635.435	1.13721	0.285952	3.97692	6.98141e-05	0.00750996	DANCR	differentiation antagonizing non-protein coding RNA [Source:HGNC Symbol;Acc:HGNC:28964]
ENSG00000171617	1100.17	-1.84773	0.46466	-3.97652	6.9931e-05	0.00750996	ENC1	ectodermal-neural cortex 1 [Source:HGNC Symbol;Acc:HGNC:3345]
ENSG00000120664	29.0729	-2.34615	0.589557	-3.97952	6.90548e-05	0.00750996	SPART-AS1	SPART antisense RNA 1 [Source:HGNC Symbol;Acc:HGNC:39933]
ENSG00000232040	30.0522	-2.37911	0.598459	-3.97539	7.02652e-05	0.00750996	ZBED9	zinc finger BED-type containing 9 [Source:HGNC Symbol;Acc:HGNC:13851]
ENSG00000204634	626.987	1.20272	0.303661	3.96075	7.47158e-05	0.00793811	TBC1D8	TBC1 domain family member 8 [Source:HGNC Symbol;Acc:HGNC:17791]
ENSG00000146070	10.592	5.23063	1.32744	3.94038	8.13518e-05	0.00854146	PLA2G7	phospholipase A2 group VII [Source:HGNC Symbol;Acc:HGNC:9040]
ENSG00000213160	868.987	-1.63521	0.414986	-3.9404	8.13454e-05	0.00854146	KLHL23	kelch like family member 23 [Source:HGNC Symbol;Acc:HGNC:27506]
ENSG00000233834	6.48342	6.54115	1.66907	3.91905	8.88987e-05	0.00927925		novel transcript
ENSG00000137752	209.699	1.41777	0.361894	3.91764	8.942e-05	0.0092794	CASP1	caspase 1 [Source:HGNC Symbol;Acc:HGNC:1499]
ENSG00000215548	8.09463	3.99929	1.02185	3.91377	9.08654e-05	0.00932102	FRG1JP	FSHD region gene 1 family member J, pseudogene [Source:HGNC Symbol;Acc:HGNC:51768]
ENSG00000173926	107.646	-3.47019	0.886593	-3.91408	9.075e-05	0.00932102	MARCHF3	membrane associated ring-CH-type finger 3 [Source:HGNC Symbol;Acc:HGNC:28728]
ENSG00000164742	1005.45	3.03245	0.777101	3.90226	9.52997e-05	0.00961019	ADCY1	adenylate cyclase 1 [Source:HGNC Symbol;Acc:HGNC:232]
ENSG00000158008	137.06	-2.03101	0.52321	-3.88183	0.000103675	0.010396	EXTL1	exostosin like glycosyltransferase 1 [Source:HGNC Symbol;Acc:HGNC:3515]
ENSG00000261377	21.6742	-2.76169	0.712785	-3.87451	0.000106842	0.0106537	PDCD6IPP2	PDCD6IP pseudogene 2 [Source:HGNC Symbol;Acc:HGNC:49873]
ENSG00000110693	246.581	3.08167	0.796918	3.86699	0.000110188	0.0109062	SOX6	SRY-box transcription factor 6 [Source:HGNC Symbol;Acc:HGNC:16421]
ENSG00000196182	1219.55	1.01919	0.263623	3.86609	0.000110595	0.0109062	STK40	serine/threonine kinase 40 [Source:HGNC Symbol;Acc:HGNC:21373]
ENSG00000066629	1144.87	1.22297	0.316504	3.864	0.000111547	0.0109396	EML1	EMAP like 1 [Source:HGNC Symbol;Acc:HGNC:3330]
ENSG00000099954	12.1924	-6.64954	1.72276	-3.85981	0.000113477	0.011068	CECR2	CECR2 histone acetyl-lysine reader [Source:HGNC Symbol;Acc:HGNC:1840]
ENSG00000119514	55.2262	-3.21954	0.834739	-3.85694	0.000114817	0.0111379	GALNT12	polypeptide N-acetylgalactosaminyltransferase 12 [Source:HGNC Symbol;Acc:HGNC:19877]
ENSG00000054793	1649.84	-1.25527	0.325639	-3.85478	0.000115834	0.0111758	ATP9A	ATPase phospholipid transporting 9A (putative) [Source:HGNC Symbol;Acc:HGNC:13540]
ENSG00000108950	2172.48	-2.2261	0.578483	-3.84817	0.000119005	0.01142	FAM20A	FAM20A golgi associated secretory pathway pseudokinase [Source:HGNC Symbol;Acc:HGNC:23015]
ENSG00000166741	6228.85	-1.13802	0.296189	-3.84221	0.000121933	0.0116385	NNMT	nicotinamide N-methyltransferase [Source:HGNC Symbol;Acc:HGNC:7861]
ENSG00000156675	461.172	-1.56106	0.40647	-3.84055	0.000122761	0.0116551	RAB11FIP1	RAB11 family interacting protein 1 [Source:HGNC Symbol;Acc:HGNC:30265]
ENSG00000137834	386.877	-1.20309	0.313688	-3.83531	0.000125404	0.0117807	SMAD6	SMAD family member 6 [Source:HGNC Symbol;Acc:HGNC:6772]
ENSG00000279117	222.63	1.23481	0.323525	3.81675	0.000135222	0.0124411		TEC
ENSG00000158445	35.9097	-1.85773	0.48645	-3.81895	0.000134022	0.0124411	KCNB1	potassium voltage-gated channel subfamily B member 1 [Source:HGNC Symbol;Acc:HGNC:6231]
ENSG00000091986	13543.2	-2.15466	0.564231	-3.81875	0.000134132	0.0124411	CCDC80	coiled-coil domain containing 80 [Source:HGNC Symbol;Acc:HGNC:30649]
ENSG00000128262	44.9007	-2.27527	0.595928	-3.81802	0.000134525	0.0124411	POM121L9P	POM121 transmembrane nucleoporin like 9, pseudogene [Source:HGNC Symbol;Acc:HGNC:30080]
ENSG00000212864	102.186	-1.30497	0.343114	-3.80332	0.000142768	0.0130455	RNF208	ring finger protein 208 [Source:HGNC Symbol;Acc:HGNC:25420]
ENSG00000154864	578.664	-4.91397	1.2923	-3.80248	0.000143253	0.0130455	PIEZO2	piezo type mechanosensitive ion channel component 2 [Source:HGNC Symbol;Acc:HGNC:26270]
ENSG00000130164	7986.65	1.63607	0.430817	3.79761	0.000146101	0.0130516	LDLR	low density lipoprotein receptor [Source:HGNC Symbol;Acc:HGNC:6547]
ENSG00000116106	287.927	-1.91415	0.504073	-3.79736	0.000146245	0.0130516	EPHA4	EPH receptor A4 [Source:HGNC Symbol;Acc:HGNC:3388]
ENSG00000266094	71.5536	-2.85987	0.752512	-3.80043	0.000144444	0.0130516	RASSF5	Ras association domain family member 5 [Source:HGNC Symbol;Acc:HGNC:17609]
ENSG00000154639	111.93	-3.47859	0.915631	-3.79912	0.000145211	0.0130516	CXADR	CXADR Ig-like cell adhesion molecule [Source:HGNC Symbol;Acc:HGNC:2559]
ENSG00000125378	183.007	1.96449	0.517804	3.79388	0.000148313	0.0131704	BMP4	bone morphogenetic protein 4 [Source:HGNC Symbol;Acc:HGNC:1071]
ENSG00000163531	1418.09	-4.50684	1.18941	-3.78913	0.000151178	0.0133583	NFASC	neurofascin [Source:HGNC Symbol;Acc:HGNC:29866]
ENSG00000163638	1180.26	2.53882	0.670943	3.78396	0.000154355	0.0135718	ADAMTS9	ADAM metallopeptidase with thrombospondin type 1 motif 9 [Source:HGNC Symbol;Acc:HGNC:13202]
ENSG00000185666	23.7483	2.89279	0.766909	3.77202	0.000161934	0.0141685	SYN3	synapsin III [Source:HGNC Symbol;Acc:HGNC:11496]
ENSG00000143850	450.8	1.58759	0.421434	3.7671	0.000165153	0.0143796	PLEKHA6	pleckstrin homology domain containing A6 [Source:HGNC Symbol;Acc:HGNC:17053]
ENSG00000162998	32.2078	2.04542	0.543403	3.76409	0.000167154	0.0144132	FRZB	frizzled related protein [Source:HGNC Symbol;Acc:HGNC:3959]
ENSG00000197594	2542.77	1.59982	0.424905	3.76512	0.000166472	0.0144132	ENPP1	ectonucleotide pyrophosphatase/phosphodiesterase 1 [Source:HGNC Symbol;Acc:HGNC:3356]
ENSG00000163947	267.049	-1.71812	0.45713	-3.75849	0.000170943	0.014669	ARHGEF3	Rho guanine nucleotide exchange factor 3 [Source:HGNC Symbol;Acc:HGNC:683]
ENSG00000174332	386.38	1.53426	0.409	3.75126	0.000175951	0.014955	GLIS1	GLIS family zinc finger 1 [Source:HGNC Symbol;Acc:HGNC:29525]
ENSG00000156869	133.389	1.09696	0.29287	3.74557	0.000179986	0.0152254	FRRS1	ferric chelate reductase 1 [Source:HGNC Symbol;Acc:HGNC:27622]
ENSG00000174307	3142.09	-1.08846	0.290721	-3.74399	0.000181123	0.0152494	PHLDA3	pleckstrin homology like domain family A member 3 [Source:HGNC Symbol;Acc:HGNC:8934]
ENSG00000008441	4702.97	-1.8137	0.485099	-3.73882	0.000184883	0.0154929	NFIX	nuclear factor I X [Source:HGNC Symbol;Acc:HGNC:7788]
ENSG00000139211	2246.76	-2.58119	0.690993	-3.73549	0.000187353	0.0156265	AMIGO2	adhesion molecule with Ig like domain 2 [Source:HGNC Symbol;Acc:HGNC:24073]
ENSG00000236404	12.1752	-4.75325	1.27482	-3.72857	0.000192568	0.0159127	VLDLR-AS1	VLDLR antisense RNA 1 [Source:HGNC Symbol;Acc:HGNC:49621]
ENSG00000248334	103.978	-1.51057	0.405996	-3.72065	0.000198707	0.0162694	WHAMMP2	WAS protein homolog associated with actin, golgi membranes and microtubules pseudogene 2 [Source:HGNC Symbol;Acc:HGNC:32360]
ENSG00000112837	149.195	-3.94807	1.06504	-3.70696	0.000209762	0.0169414	TBX18	T-box transcription factor 18 [Source:HGNC Symbol;Acc:HGNC:11595]
ENSG00000223652	21.2124	-2.19063	0.59124	-3.70514	0.000211273	0.0169866		novel transcript
ENSG00000151773	97.022	-1.32917	0.359842	-3.69376	0.000220963	0.0176498	CCDC122	coiled-coil domain containing 122 [Source:HGNC Symbol;Acc:HGNC:26478]
ENSG00000165716	45.3878	-2.24752	0.608567	-3.69314	0.0002215	0.0176498	DIPK1B	divergent protein kinase domain 1B [Source:HGNC Symbol;Acc:HGNC:28290]
ENSG00000183762	922.917	1.93635	0.526565	3.67733	0.000235685	0.0186139	KREMEN1	kringle containing transmembrane protein 1 [Source:HGNC Symbol;Acc:HGNC:17550]
ENSG00000137801	177698	-2.30521	0.62671	-3.67827	0.000234817	0.0186139	THBS1	thrombospondin 1 [Source:HGNC Symbol;Acc:HGNC:11785]
ENSG00000134369	4928.7	-1.20489	0.329591	-3.65572	0.000256464	0.0200032	NAV1	neuron navigator 1 [Source:HGNC Symbol;Acc:HGNC:15989]
ENSG00000134250	9433.49	-1.34375	0.367593	-3.65554	0.000256638	0.0200032	NOTCH2	notch receptor 2 [Source:HGNC Symbol;Acc:HGNC:7882]
ENSG00000162692	341.994	5.31109	1.45408	3.65255	0.000259647	0.0200625	VCAM1	vascular cell adhesion molecule 1 [Source:HGNC Symbol;Acc:HGNC:12663]
ENSG00000181744	1166.3	1.31122	0.358976	3.65266	0.00025954	0.0200625	DIPK2A	divergent protein kinase domain 2A [Source:HGNC Symbol;Acc:HGNC:28490]
ENSG00000140795	42.5178	3.3202	0.910433	3.64684	0.000265485	0.0202506	MYLK3	myosin light chain kinase 3 [Source:HGNC Symbol;Acc:HGNC:29826]
ENSG00000172062	259.291	-1.25097	0.342879	-3.64843	0.000263851	0.0202506	SMN1	survival of motor neuron 1, telomeric [Source:HGNC Symbol;Acc:HGNC:11117]
ENSG00000115738	754.387	-2.03476	0.55789	-3.64725	0.000265064	0.0202506	ID2	inhibitor of DNA binding 2 [Source:HGNC Symbol;Acc:HGNC:5361]
ENSG00000176597	303.678	1.38279	0.379408	3.6446	0.000267809	0.0202547	B3GNT5	UDP-GlcNAc:betaGal beta-1,3-N-acetylglucosaminyltransferase 5 [Source:HGNC Symbol;Acc:HGNC:15684]
ENSG00000082497	447.114	-1.59764	0.438268	-3.64534	0.000267037	0.0202547	SERTAD4	SERTA domain containing 4 [Source:HGNC Symbol;Acc:HGNC:25236]
ENSG00000129354	18.7127	2.24235	0.618105	3.62777	0.000285875	0.0213431	AP1M2	adaptor related protein complex 1 subunit mu 2 [Source:HGNC Symbol;Acc:HGNC:558]
ENSG00000171130	201.356	-1.2027	0.331452	-3.62859	0.000284978	0.0213431	ATP6V0E2	ATPase H+ transporting V0 subunit e2 [Source:HGNC Symbol;Acc:HGNC:21723]
ENSG00000111907	63.1477	-4.01308	1.10651	-3.62678	0.000286982	0.0213431	TPD52L1	TPD52 like 1 [Source:HGNC Symbol;Acc:HGNC:12006]
ENSG00000198400	170.399	3.22481	0.890042	3.62321	0.000290973	0.0215501	NTRK1	neurotrophic receptor tyrosine kinase 1 [Source:HGNC Symbol;Acc:HGNC:8031]
ENSG00000264876	4.29581	5.94777	1.6431	3.61984	0.000294782	0.0215638		novel transcript
ENSG00000181804	109.249	1.55709	0.429995	3.62119	0.000293254	0.0215638	SLC9A9	solute carrier family 9 member A9 [Source:HGNC Symbol;Acc:HGNC:20653]
ENSG00000236304	24.9297	-3.25209	0.8983	-3.62027	0.000294292	0.0215638		novel transcript
ENSG00000230563	6.48997	5.00093	1.38207	3.61843	0.000296397	0.0215935		novel transcript
ENSG00000205336	218.908	2.62576	0.726301	3.61525	0.000300062	0.0216834	ADGRG1	adhesion G protein-coupled receptor G1 [Source:HGNC Symbol;Acc:HGNC:4512]
ENSG00000124762	12720.5	-1.01777	0.281471	-3.61589	0.000299322	0.0216834	CDKN1A	cyclin dependent kinase inhibitor 1A [Source:HGNC Symbol;Acc:HGNC:1784]
ENSG00000151702	150.341	-2.08883	0.57802	-3.61376	0.000301783	0.0217198	FLI1	Fli-1 proto-oncogene, ETS transcription factor [Source:HGNC Symbol;Acc:HGNC:3749]
ENSG00000246859	93.2272	-1.95153	0.542213	-3.59919	0.000319211	0.0227904	STARD4-AS1	STARD4 antisense RNA 1 [Source:HGNC Symbol;Acc:HGNC:44117]
ENSG00000141668	8.06622	5.39285	1.50023	3.59468	0.000324793	0.0229329	CBLN2	cerebellin 2 precursor [Source:HGNC Symbol;Acc:HGNC:1544]
ENSG00000163283	9.92607	2.88612	0.802718	3.59543	0.000323853	0.0229329	ALPP	alkaline phosphatase, placental [Source:HGNC Symbol;Acc:HGNC:439]
ENSG00000278917	10.7843	2.56611	0.714197	3.593	0.000326887	0.0229329		TEC
ENSG00000128039	367.517	1.10881	0.308654	3.59241	0.000327631	0.0229329	SRD5A3	steroid 5 alpha-reductase 3 [Source:HGNC Symbol;Acc:HGNC:25812]
ENSG00000071575	979.233	-1.56668	0.435942	-3.59378	0.000325914	0.0229329	TRIB2	tribbles pseudokinase 2 [Source:HGNC Symbol;Acc:HGNC:30809]
ENSG00000228598	15.1519	4.2715	1.19	3.58951	0.000331302	0.0230993	MACC1-AS1	MACC1 antisense RNA 1 [Source:HGNC Symbol;Acc:HGNC:41257]
ENSG00000039139	40.0501	1.73149	0.482693	3.58715	0.000334312	0.0232185	DNAH5	dynein axonemal heavy chain 5 [Source:HGNC Symbol;Acc:HGNC:2950]
ENSG00000165795	153.728	-2.45493	0.685444	-3.58152	0.000341603	0.0236328	NDRG2	NDRG family member 2 [Source:HGNC Symbol;Acc:HGNC:14460]
ENSG00000136856	783.909	1.4118	0.394406	3.57955	0.000344181	0.0237192	SLC2A8	solute carrier family 2 member 8 [Source:HGNC Symbol;Acc:HGNC:13812]
ENSG00000197614	1488.93	-8.0219	2.24609	-3.57149	0.000354959	0.0243679	MFAP5	microfibril associated protein 5 [Source:HGNC Symbol;Acc:HGNC:29673]
ENSG00000228203	37.7395	1.74874	0.489926	3.5694	0.000357799	0.024463	GRASLND	glycosaminoglycan regulatory associated long non-coding RNA [Source:HGNC Symbol;Acc:HGNC:30963]
ENSG00000279118	153.437	-1.13595	0.318388	-3.56782	0.000359959	0.024463		tec
ENSG00000180739	12.5229	-3.41087	0.956106	-3.56746	0.000360455	0.024463	S1PR5	sphingosine-1-phosphate receptor 5 [Source:HGNC Symbol;Acc:HGNC:14299]
ENSG00000103044	87.6785	-2.55613	0.716817	-3.56595	0.00036254	0.0245113	HAS3	hyaluronan synthase 3 [Source:HGNC Symbol;Acc:HGNC:4820]
ENSG00000107518	483.158	1.6962	0.476581	3.5591	0.000372134	0.0249708	ATRNL1	attractin like 1 [Source:HGNC Symbol;Acc:HGNC:29063]
ENSG00000137486	577.265	1.18993	0.334634	3.5559	0.000376689	0.0251817	ARRB1	arrestin beta 1 [Source:HGNC Symbol;Acc:HGNC:711]
ENSG00000187796	341.102	1.78772	0.503772	3.54866	0.000387191	0.0257872	CARD9	caspase recruitment domain family member 9 [Source:HGNC Symbol;Acc:HGNC:16391]
ENSG00000152086	19.3993	3.44029	0.970749	3.54395	0.000394174	0.0259617	TUBA3E	tubulin alpha 3e [Source:HGNC Symbol;Acc:HGNC:20765]
ENSG00000054598	282.004	-1.38589	0.391009	-3.54438	0.000393534	0.0259617	FOXC1	forkhead box C1 [Source:HGNC Symbol;Acc:HGNC:3800]
ENSG00000071282	2390.54	-2.56284	0.724317	-3.53829	0.000402724	0.0264273	LMCD1	LIM and cysteine rich domains 1 [Source:HGNC Symbol;Acc:HGNC:6633]
ENSG00000149571	105.003	-1.23229	0.348958	-3.53133	0.000413476	0.0269348	KIRREL3	kirre like nephrin family adhesion molecule 3 [Source:HGNC Symbol;Acc:HGNC:23204]
ENSG00000215018	247.381	3.48879	0.989209	3.52685	0.000420529	0.0271348	COL28A1	collagen type XXVIII alpha 1 chain [Source:HGNC Symbol;Acc:HGNC:22442]
ENSG00000184304	960.778	-1.60126	0.454078	-3.5264	0.000421252	0.0271348	PRKD1	protein kinase D1 [Source:HGNC Symbol;Acc:HGNC:9407]
ENSG00000048740	519.467	-2.29465	0.650865	-3.52554	0.000422627	0.0271348	CELF2	CUGBP Elav-like family member 2 [Source:HGNC Symbol;Acc:HGNC:2550]
ENSG00000122861	1395.36	1.86034	0.528616	3.51927	0.000432736	0.0273147	PLAU	plasminogen activator, urokinase [Source:HGNC Symbol;Acc:HGNC:9052]
ENSG00000114790	267.401	-1.6166	0.459348	-3.51933	0.000432635	0.0273147	ARHGEF26	Rho guanine nucleotide exchange factor 26 [Source:HGNC Symbol;Acc:HGNC:24490]
ENSG00000176678	106.238	-3.23718	0.919583	-3.52027	0.000431102	0.0273147	FOXL1	forkhead box L1 [Source:HGNC Symbol;Acc:HGNC:3817]
ENSG00000183111	171.458	-2.0955	0.595934	-3.51633	0.000437558	0.0274999	ARHGEF37	Rho guanine nucleotide exchange factor 37 [Source:HGNC Symbol;Acc:HGNC:34430]
ENSG00000146411	272.109	-1.93021	0.549271	-3.51413	0.000441193	0.0276311	SLC2A12	solute carrier family 2 member 12 [Source:HGNC Symbol;Acc:HGNC:18067]
ENSG00000196139	64.3983	-3.87712	1.10444	-3.51047	0.000447311	0.0279163	AKR1C3	aldo-keto reductase family 1 member C3 [Source:HGNC Symbol;Acc:HGNC:386]
ENSG00000166482	21677.8	1.43125	0.408024	3.50777	0.000451885	0.0281035	MFAP4	microfibril associated protein 4 [Source:HGNC Symbol;Acc:HGNC:7035]
ENSG00000205683	16.0073	2.73149	0.779019	3.50633	0.00045434	0.028158	DPF3	double PHD fingers 3 [Source:HGNC Symbol;Acc:HGNC:17427]
ENSG00000188112	249.45	-1.12537	0.321143	-3.50426	0.000457885	0.0282694	C6orf132	chromosome 6 open reading frame 132 [Source:HGNC Symbol;Acc:HGNC:21288]
ENSG00000174137	49.8575	-1.16156	0.331548	-3.50343	0.000459305	0.0282694	FAM53A	family with sequence similarity 53 member A [Source:HGNC Symbol;Acc:HGNC:31860]
ENSG00000057294	143.652	-3.55215	1.01445	-3.50154	0.000462582	0.0282761	PKP2	plakophilin 2 [Source:HGNC Symbol;Acc:HGNC:9024]
ENSG00000135643	313.261	1.72373	0.492929	3.49692	0.000470662	0.0286719	KCNMB4	potassium calcium-activated channel subfamily M regulatory beta subunit 4 [Source:HGNC Symbol;Acc:HGNC:6289]
ENSG00000179761	36.4984	-2.00301	0.57428	-3.48786	0.000486907	0.0293608	PIPOX	pipecolic acid and sarcosine oxidase [Source:HGNC Symbol;Acc:HGNC:17804]
ENSG00000164342	24.0727	-5.74951	1.64823	-3.48829	0.000486122	0.0293608	TLR3	toll like receptor 3 [Source:HGNC Symbol;Acc:HGNC:11849]
ENSG00000183087	10234.4	-2.46376	0.706801	-3.48579	0.00049068	0.0294887	GAS6	growth arrest specific 6 [Source:HGNC Symbol;Acc:HGNC:4168]
ENSG00000140470	76.9655	2.54384	0.730571	3.48199	0.000497696	0.0296112	ADAMTS17	ADAM metallopeptidase with thrombospondin type 1 motif 17 [Source:HGNC Symbol;Acc:HGNC:17109]
ENSG00000130433	31.3064	-3.20452	0.919892	-3.48358	0.000494755	0.0296112	CACNG6	calcium voltage-gated channel auxiliary subunit gamma 6 [Source:HGNC Symbol;Acc:HGNC:13625]
ENSG00000149485	5739.17	1.44424	0.415172	3.47866	0.000503922	0.0298821	FADS1	fatty acid desaturase 1 [Source:HGNC Symbol;Acc:HGNC:3574]
ENSG00000027869	124.808	1.76899	0.509178	3.47421	0.000512354	0.0300823	SH2D2A	SH2 domain containing 2A [Source:HGNC Symbol;Acc:HGNC:10821]
ENSG00000180914	3765.64	-1.34419	0.386789	-3.47526	0.000510353	0.0300823	OXTR	oxytocin receptor [Source:HGNC Symbol;Acc:HGNC:8529]
ENSG00000091656	564.569	-2.2267	0.642203	-3.46729	0.000525734	0.0307666	ZFHX4	zinc finger homeobox 4 [Source:HGNC Symbol;Acc:HGNC:30939]
ENSG00000259207	959.02	1.24585	0.360575	3.45518	0.000549933	0.031963	ITGB3	integrin subunit beta 3 [Source:HGNC Symbol;Acc:HGNC:6156]
ENSG00000154874	126.988	1.41661	0.410882	3.44772	0.000565339	0.0324461	CCDC144B	coiled-coil domain containing 144B (pseudogene) [Source:HGNC Symbol;Acc:HGNC:26704]
ENSG00000011465	62695.2	1.367	0.396838	3.44472	0.000571645	0.032555	DCN	decorin [Source:HGNC Symbol;Acc:HGNC:2705]
ENSG00000067064	1091.81	1.2738	0.370023	3.4425	0.000576357	0.032555	IDI1	isopentenyl-diphosphate delta isomerase 1 [Source:HGNC Symbol;Acc:HGNC:5387]
ENSG00000006432	52.2571	-2.7336	0.793637	-3.4444	0.000572325	0.032555	MAP3K9	mitogen-activated protein kinase kinase kinase 9 [Source:HGNC Symbol;Acc:HGNC:6861]
ENSG00000225969	7.39256	3.54952	1.03145	3.4413	0.000578918	0.0325965	ABHD11-AS1	ABHD11 antisense RNA 1 (tail to tail) [Source:HGNC Symbol;Acc:HGNC:18289]
ENSG00000205835	21.0673	-3.11169	0.905893	-3.43494	0.000592677	0.033162	GMNC	geminin coiled-coil domain containing [Source:HGNC Symbol;Acc:HGNC:40049]
ENSG00000228221	146.888	-4.01994	1.17091	-3.43316	0.000596585	0.0332764	LINC00578	long intergenic non-protein coding RNA 578 [Source:HGNC Symbol;Acc:HGNC:43807]
ENSG00000011201	472.982	2.55968	0.74577	3.43226	0.000598576	0.0332834	ANOS1	anosmin 1 [Source:HGNC Symbol;Acc:HGNC:6211]
ENSG00000247311	4.91545	4.61523	1.34599	3.42889	0.000606058	0.0335551		novel transcript
ENSG00000118257	5753.09	-1.33919	0.390717	-3.42753	0.000609101	0.0335551	NRP2	neuropilin 2 [Source:HGNC Symbol;Acc:HGNC:8005]
ENSG00000260910	35.3574	-2.9545	0.861853	-3.42808	0.000607859	0.0335551	LINC00565	long intergenic non-protein coding RNA 565 [Source:HGNC Symbol;Acc:HGNC:43709]
ENSG00000169860	381.457	1.84876	0.540902	3.41791	0.000631028	0.0345498	P2RY1	purinergic receptor P2Y1 [Source:HGNC Symbol;Acc:HGNC:8539]
ENSG00000092421	100.315	2.7255	0.798688	3.41247	0.000643776	0.0349189	SEMA6A	semaphorin 6A [Source:HGNC Symbol;Acc:HGNC:10738]
ENSG00000099194	12196.8	1.8217	0.533573	3.41416	0.000639789	0.0349189	SCD	stearoyl-CoA desaturase [Source:HGNC Symbol;Acc:HGNC:10571]
ENSG00000197372	127.02	1.19106	0.349056	3.41222	0.000644371	0.0349189	ZNF675	zinc finger protein 675 [Source:HGNC Symbol;Acc:HGNC:30768]
ENSG00000115363	241.933	-2.48911	0.730225	-3.40869	0.000652755	0.0350935	EVA1A	eva-1 homolog A, regulator of programmed cell death [Source:HGNC Symbol;Acc:HGNC:25816]
ENSG00000172179	156.93	3.02607	0.888766	3.4048	0.000662117	0.0353836	PRL	prolactin [Source:HGNC Symbol;Acc:HGNC:9445]
ENSG00000142408	55.5139	-2.53335	0.743969	-3.40518	0.000661197	0.0353836	CACNG8	calcium voltage-gated channel auxiliary subunit gamma 8 [Source:HGNC Symbol;Acc:HGNC:13628]
ENSG00000159216	1902.69	-1.28073	0.376642	-3.40039	0.000672896	0.0358523	RUNX1	RUNX family transcription factor 1 [Source:HGNC Symbol;Acc:HGNC:10471]
ENSG00000036672	22.7086	-1.91211	0.562557	-3.39896	0.000676418	0.0358922	USP2	ubiquitin specific peptidase 2 [Source:HGNC Symbol;Acc:HGNC:12618]
ENSG00000169946	491.39	-2.22355	0.654593	-3.39684	0.000681688	0.0358922	ZFPM2	zinc finger protein, FOG family member 2 [Source:HGNC Symbol;Acc:HGNC:16700]
ENSG00000154553	291.262	-7.5505	2.22266	-3.39705	0.000681162	0.0358922	PDLIM3	PDZ and LIM domain 3 [Source:HGNC Symbol;Acc:HGNC:20767]
ENSG00000187556	11.5574	-2.99335	0.882046	-3.39365	0.000689687	0.0361004	NANOS3	nanos C2HC-type zinc finger 3 [Source:HGNC Symbol;Acc:HGNC:22048]
ENSG00000112972	1078.56	1.54357	0.45512	3.39157	0.000694936	0.0362687	HMGCS1	3-hydroxy-3-methylglutaryl-CoA synthase 1 [Source:HGNC Symbol;Acc:HGNC:5007]
ENSG00000046889	42.6039	2.98128	0.879995	3.38783	0.000704473	0.0366593	PREX2	phosphatidylinositol-3,4,5-trisphosphate dependent Rac exchange factor 2 [Source:HGNC Symbol;Acc:HGNC:22950]
ENSG00000065809	924.825	1.26607	0.37402	3.38503	0.000711704	0.0368209	FAM107B	family with sequence similarity 107 member B [Source:HGNC Symbol;Acc:HGNC:23726]
ENSG00000240207	36.5537	-1.92466	0.568551	-3.38521	0.000711249	0.0368209		novel transcript, antisense to RARRES1
ENSG00000224596	58.517	1.07072	0.316411	3.38394	0.000714524	0.0368599	ZMIZ1-AS1	ZMIZ1 antisense RNA 1 [Source:HGNC Symbol;Acc:HGNC:27433]
ENSG00000149972	7.14084	3.83746	1.13682	3.37562	0.000736507	0.0376766	CNTN5	contactin 5 [Source:HGNC Symbol;Acc:HGNC:2175]
ENSG00000122641	6605.07	-1.91459	0.567195	-3.37555	0.000736687	0.0376766	INHBA	inhibin subunit beta A [Source:HGNC Symbol;Acc:HGNC:6066]
ENSG00000260947	6.03557	5.6919	1.68957	3.36885	0.00075482	0.0382788		novel transcript
ENSG00000224687	37.2983	-1.3978	0.415085	-3.3675	0.000758535	0.0383544	RASAL2-AS1	RASAL2 antisense RNA 1 [Source:HGNC Symbol;Acc:HGNC:44170]
ENSG00000189058	1740.67	2.26769	0.674431	3.36238	0.000772737	0.0388194	APOD	apolipoprotein D [Source:HGNC Symbol;Acc:HGNC:612]
ENSG00000268573	19.9616	-1.60803	0.47843	-3.36106	0.000776431	0.0388194		novel transcript
ENSG00000170390	526.823	-1.64466	0.490024	-3.35628	0.000789972	0.0392763	DCLK2	doublecortin like kinase 2 [Source:HGNC Symbol;Acc:HGNC:19002]
ENSG00000154153	158.785	2.46123	0.733877	3.35374	0.000797277	0.0395294	RETREG1	reticulophagy regulator 1 [Source:HGNC Symbol;Acc:HGNC:25964]
ENSG00000147408	70.0362	-2.76509	0.825193	-3.35085	0.000805648	0.0398338	CSGALNACT1	chondroitin sulfate N-acetylgalactosaminyltransferase 1 [Source:HGNC Symbol;Acc:HGNC:24290]
ENSG00000262003	18.1654	1.99291	0.595647	3.34579	0.000820495	0.0402336		novel transcript, antisense to NXN
ENSG00000115525	1986.08	1.87943	0.561522	3.34702	0.000816847	0.0402336	ST3GAL5	ST3 beta-galactoside alpha-2,3-sialyltransferase 5 [Source:HGNC Symbol;Acc:HGNC:10872]
ENSG00000204851	70.4943	-2.09422	0.625851	-3.3462	0.000819285	0.0402336	PNMA8B	PNMA family member 8B [Source:HGNC Symbol;Acc:HGNC:29206]
ENSG00000181885	53.7632	1.29502	0.387162	3.34489	0.000823152	0.0402533	CLDN7	claudin 7 [Source:HGNC Symbol;Acc:HGNC:2049]
ENSG00000128242	4.87521	-5.33351	1.5957	-3.34243	0.000830493	0.0403909	GAL3ST1	galactose-3-O-sulfotransferase 1 [Source:HGNC Symbol;Acc:HGNC:24240]
ENSG00000138039	7.58244	2.54073	0.760866	3.33926	0.000840013	0.0407412	LHCGR	luteinizing hormone/choriogonadotropin receptor [Source:HGNC Symbol;Acc:HGNC:6585]
ENSG00000118495	1197.05	1.32104	0.395696	3.33852	0.000842259	0.0407412	PLAGL1	PLAG1 like zinc finger 1 [Source:HGNC Symbol;Acc:HGNC:9046]
ENSG00000116962	61472.7	1.49408	0.447817	3.33637	0.000848791	0.0408358	NID1	nidogen 1 [Source:HGNC Symbol;Acc:HGNC:7821]
ENSG00000100473	32.605	3.6986	1.10905	3.33494	0.00085319	0.0409371	COCH	cochlin [Source:HGNC Symbol;Acc:HGNC:2180]
ENSG00000173200	10.2407	-2.80468	0.841835	-3.33162	0.000863409	0.0413163	PARP15	poly(ADP-ribose) polymerase family member 15 [Source:HGNC Symbol;Acc:HGNC:26876]
ENSG00000105880	70.2376	-2.09992	0.630668	-3.32967	0.000869476	0.0414954	DLX5	distal-less homeobox 5 [Source:HGNC Symbol;Acc:HGNC:2918]
ENSG00000123700	15.0475	-4.49387	1.35378	-3.3195	0.000901775	0.0429221	KCNJ2	potassium inwardly rectifying channel subfamily J member 2 [Source:HGNC Symbol;Acc:HGNC:6263]
ENSG00000230018	39.511	1.88369	0.568649	3.31258	0.000924411	0.0438053	PPIAP39	peptidylprolyl isomerase A pseudogene 39 [Source:HGNC Symbol;Acc:HGNC:53663]
ENSG00000134986	1077.28	-1.37735	0.416013	-3.31084	0.000930147	0.0438053	NREP	neuronal regeneration related protein [Source:HGNC Symbol;Acc:HGNC:16834]
ENSG00000171877	37.3051	-2.06305	0.622951	-3.31174	0.000927162	0.0438053	FRMD5	FERM domain containing 5 [Source:HGNC Symbol;Acc:HGNC:28214]
ENSG00000134259	25.8643	-4.88098	1.47643	-3.30594	0.000946577	0.0444617	NGF	nerve growth factor [Source:HGNC Symbol;Acc:HGNC:7808]
ENSG00000139998	405.144	-1.18634	0.359109	-3.30356	0.000954661	0.0447237	RAB15	RAB15, member RAS oncogene family [Source:HGNC Symbol;Acc:HGNC:20150]
ENSG00000102445	174.291	1.76345	0.53414	3.30148	0.000961776	0.044843	RUBCNL	rubicon like autophagy enhancer [Source:HGNC Symbol;Acc:HGNC:20420]
ENSG00000077238	1496.87	-1.37548	0.416641	-3.30134	0.000962231	0.044843	IL4R	interleukin 4 receptor [Source:HGNC Symbol;Acc:HGNC:6015]
ENSG00000148848	11297.9	-1.25914	0.381975	-3.29641	0.000979293	0.045401	ADAM12	ADAM metallopeptidase domain 12 [Source:HGNC Symbol;Acc:HGNC:190]
ENSG00000198774	21.3536	-5.61011	1.704	-3.29231	0.000993664	0.0459479	RASSF9	Ras association domain family member 9 [Source:HGNC Symbol;Acc:HGNC:15739]
ENSG00000176533	40.6513	-2.14562	0.652262	-3.28951	0.00100363	0.0462888	GNG7	G protein subunit gamma 7 [Source:HGNC Symbol;Acc:HGNC:4410]
ENSG00000167771	70.2686	1.16971	0.355753	3.28797	0.00100913	0.0464228	RCOR2	REST corepressor 2 [Source:HGNC Symbol;Acc:HGNC:27455]
ENSG00000157510	357.334	-1.29377	0.393817	-3.28521	0.00101905	0.0464731	AFAP1L1	actin filament associated protein 1 like 1 [Source:HGNC Symbol;Acc:HGNC:26714]
ENSG00000124920	591.619	-1.58715	0.483226	-3.28449	0.00102168	0.0464731	MYRF	myelin regulatory factor [Source:HGNC Symbol;Acc:HGNC:1181]
ENSG00000172137	28.1992	-3.21148	0.978213	-3.28301	0.00102705	0.0464731	CALB2	calbindin 2 [Source:HGNC Symbol;Acc:HGNC:1435]
ENSG00000250056	13.1876	-5.78402	1.76201	-3.28263	0.00102845	0.0464731	LINC01018	long intergenic non-protein coding RNA 1018 [Source:HGNC Symbol;Acc:HGNC:27394]
ENSG00000102760	2651.04	1.48022	0.451482	3.27858	0.00104329	0.0469061	RGCC	regulator of cell cycle [Source:HGNC Symbol;Acc:HGNC:20369]
ENSG00000143153	742.404	-2.19398	0.66916	-3.27871	0.00104282	0.0469061	ATP1B1	ATPase Na+/K+ transporting subunit beta 1 [Source:HGNC Symbol;Acc:HGNC:804]
ENSG00000109063	90.0282	-3.03146	0.926332	-3.27255	0.00106583	0.047799	MYH3	myosin heavy chain 3 [Source:HGNC Symbol;Acc:HGNC:7573]
ENSG00000163083	419.625	1.69889	0.519552	3.2699	0.00107584	0.0481269	INHBB	inhibin subunit beta B [Source:HGNC Symbol;Acc:HGNC:6067]
ENSG00000133466	1450.03	1.46081	0.447292	3.2659	0.00109118	0.0484488	C1QTNF6	C1q and TNF related 6 [Source:HGNC Symbol;Acc:HGNC:14343]
ENSG00000164778	11.2259	-2.30882	0.706923	-3.26601	0.00109075	0.0484488	EN2	engrailed homeobox 2 [Source:HGNC Symbol;Acc:HGNC:3343]
ENSG00000143341	233.134	-2.6447	0.809663	-3.26642	0.00108918	0.0484488	HMCN1	hemicentin 1 [Source:HGNC Symbol;Acc:HGNC:19194]
ENSG00000106605	431.05	-1.30385	0.399558	-3.26323	0.00110151	0.0486654	BLVRA	biliverdin reductase A [Source:HGNC Symbol;Acc:HGNC:1062]
ENSG00000283154	119.343	-1.68442	0.516152	-3.26341	0.0011008	0.0486654	IQCJ-SCHIP1	IQCJ-SCHIP1 readthrough [Source:HGNC Symbol;Acc:HGNC:38842]
ENSG00000139174	671.675	-1.36454	0.418364	-3.2616	0.00110785	0.0488246	PRICKLE1	prickle planar cell polarity protein 1 [Source:HGNC Symbol;Acc:HGNC:17019]
ENSG00000251442	48.1913	2.40801	0.739257	3.25735	0.00112459	0.0493693	LINC01094	long intergenic non-protein coding RNA 1094 [Source:HGNC Symbol;Acc:HGNC:49219]
ENSG00000133116	12.9988	1.96633	0.603842	3.25637	0.00112848	0.0493693	KL	klotho [Source:HGNC Symbol;Acc:HGNC:6344]
ENSG00000160219	38.6808	1.53904	0.472951	3.25412	0.00113744	0.0495175	GAB3	GRB2 associated binding protein 3 [Source:HGNC Symbol;Acc:HGNC:17515]
ENSG00000171812	598.187	-2.34176	0.719545	-3.2545	0.00113593	0.0495175	COL8A2	collagen type VIII alpha 2 chain [Source:HGNC Symbol;Acc:HGNC:2216]
ENSG00000185920	544.102	1.11588	0.343373	3.24976	0.00115503	0.0499934	PTCH1	patched 1 [Source:HGNC Symbol;Acc:HGNC:9585]

## Sheet: Day8_genelist
	baseMean	log2FoldChange	lfcSE	stat	pvalue	padj	gene_name	description
ENSG00000270629	410.699	-1.37491	0.196118	-7.01062	2.37264e-12	3.31742e-08	NBPF14	NBPF member 14 [Source:HGNC Symbol;Acc:HGNC:25232]
ENSG00000203805	135.096	-2.98795	0.435942	-6.85401	7.18055e-12	3.31742e-08	PLPP4	phospholipid phosphatase 4 [Source:HGNC Symbol;Acc:HGNC:23531]
ENSG00000124212	7213.32	-6.72526	0.969999	-6.93327	4.1122e-12	3.31742e-08	PTGIS	prostaglandin I2 synthase [Source:HGNC Symbol;Acc:HGNC:9603]
ENSG00000102452	180.576	-4.04243	0.600885	-6.72746	1.72647e-11	6.38103e-08	NALCN	sodium leak channel, non-selective [Source:HGNC Symbol;Acc:HGNC:19082]
ENSG00000174348	1941.13	-2.23605	0.335139	-6.672	2.52336e-11	7.77194e-08	PODN	podocan [Source:HGNC Symbol;Acc:HGNC:23174]
ENSG00000054654	777.389	-1.15639	0.174313	-6.63398	3.26745e-11	8.62607e-08	SYNE2	spectrin repeat containing nuclear envelope protein 2 [Source:HGNC Symbol;Acc:HGNC:17084]
ENSG00000187955	9784.09	2.20473	0.334166	6.59771	4.17564e-11	9.64573e-08	COL14A1	collagen type XIV alpha 1 chain [Source:HGNC Symbol;Acc:HGNC:2191]
ENSG00000091972	390.258	-3.8555	0.597293	-6.45496	1.08249e-10	2.22272e-07	CD200	CD200 molecule [Source:HGNC Symbol;Acc:HGNC:7203]
ENSG00000134198	267.012	-6.02979	0.940511	-6.41118	1.44393e-10	2.66839e-07	TSPAN2	tetraspanin 2 [Source:HGNC Symbol;Acc:HGNC:20659]
ENSG00000153707	422.347	1.73233	0.276367	6.26822	3.65201e-10	6.13538e-07	PTPRD	protein tyrosine phosphatase receptor type D [Source:HGNC Symbol;Acc:HGNC:9668]
ENSG00000154678	140.696	-7.42485	1.22608	-6.05578	1.39738e-09	2.15196e-06	PDE1C	phosphodiesterase 1C [Source:HGNC Symbol;Acc:HGNC:8776]
ENSG00000165626	153.75	-2.76747	0.458361	-6.03774	1.56283e-09	2.22163e-06	BEND7	BEN domain containing 7 [Source:HGNC Symbol;Acc:HGNC:23514]
ENSG00000120708	26738.3	-2.14079	0.356625	-6.0029	1.93824e-09	2.55848e-06	TGFBI	transforming growth factor beta induced [Source:HGNC Symbol;Acc:HGNC:11771]
ENSG00000111057	2624.22	-2.21984	0.379182	-5.8543	4.79031e-09	5.53281e-06	KRT18	keratin 18 [Source:HGNC Symbol;Acc:HGNC:6430]
ENSG00000118849	564.999	-3.51664	0.605465	-5.80817	6.31599e-09	6.7627e-06	RARRES1	retinoic acid receptor responder 1 [Source:HGNC Symbol;Acc:HGNC:9867]
ENSG00000137573	21697.8	-2.50653	0.444341	-5.641	1.69065e-08	1.56216e-05	SULF1	sulfatase 1 [Source:HGNC Symbol;Acc:HGNC:20391]
ENSG00000118515	4726.72	-2.09557	0.373197	-5.61517	1.96367e-08	1.72803e-05	SGK1	serum/glucocorticoid regulated kinase 1 [Source:HGNC Symbol;Acc:HGNC:10810]
ENSG00000230563	10.3313	7.10604	1.26863	5.60136	2.12671e-08	1.78644e-05		novel transcript
ENSG00000116016	13513.7	-1.09093	0.19857	-5.49394	3.93065e-08	2.79379e-05	EPAS1	endothelial PAS domain protein 1 [Source:HGNC Symbol;Acc:HGNC:3374]
ENSG00000023171	156.163	-1.21756	0.221163	-5.50525	3.68646e-08	2.79379e-05	GRAMD1B	GRAM domain containing 1B [Source:HGNC Symbol;Acc:HGNC:29214]
ENSG00000248334	102.245	-1.78467	0.331991	-5.37566	7.63024e-08	5.22248e-05	WHAMMP2	WAS protein homolog associated with actin, golgi membranes and microtubules pseudogene 2 [Source:HGNC Symbol;Acc:HGNC:32360]
ENSG00000106483	167.722	-5.33151	1.00808	-5.28879	1.2313e-07	7.84637e-05	SFRP4	secreted frizzled related protein 4 [Source:HGNC Symbol;Acc:HGNC:10778]
ENSG00000101871	652.844	-1.28438	0.243596	-5.27257	1.34527e-07	8.28684e-05	MID1	midline 1 [Source:HGNC Symbol;Acc:HGNC:7095]
ENSG00000196154	2012.68	3.27351	0.626036	5.22895	1.7048e-07	9.54688e-05	S100A4	S100 calcium binding protein A4 [Source:HGNC Symbol;Acc:HGNC:10494]
ENSG00000151773	77.8375	-1.28323	0.245278	-5.23173	1.67929e-07	9.54688e-05	CCDC122	coiled-coil domain containing 122 [Source:HGNC Symbol;Acc:HGNC:26478]
ENSG00000134508	196.385	-4.13748	0.789969	-5.23752	1.62752e-07	9.54688e-05	CABLES1	Cdk5 and Abl enzyme substrate 1 [Source:HGNC Symbol;Acc:HGNC:25097]
ENSG00000213160	878.417	-2.11747	0.409692	-5.16845	2.36045e-07	0.00012527	KLHL23	kelch like family member 23 [Source:HGNC Symbol;Acc:HGNC:27506]
ENSG00000137507	2451.88	-2.61798	0.506624	-5.16749	2.37254e-07	0.00012527	LRRC32	leucine rich repeat containing 32 [Source:HGNC Symbol;Acc:HGNC:4161]
ENSG00000196932	226.694	3.0764	0.606563	5.07186	3.93946e-07	0.000184422	TMEM26	transmembrane protein 26 [Source:HGNC Symbol;Acc:HGNC:28550]
ENSG00000196739	1206.62	1.2124	0.239164	5.06935	3.99182e-07	0.000184422	COL27A1	collagen type XXVII alpha 1 chain [Source:HGNC Symbol;Acc:HGNC:22986]
ENSG00000166825	2423.99	1.00625	0.19828	5.07488	3.87735e-07	0.000184422	ANPEP	alanyl aminopeptidase, membrane [Source:HGNC Symbol;Acc:HGNC:500]
ENSG00000188191	687.692	-1.45843	0.286937	-5.08275	3.72003e-07	0.000184422	PRKAR1B	protein kinase cAMP-dependent type I regulatory subunit beta [Source:HGNC Symbol;Acc:HGNC:9390]
ENSG00000198542	1447.89	-4.05222	0.79878	-5.07301	3.91567e-07	0.000184422	ITGBL1	integrin subunit beta like 1 [Source:HGNC Symbol;Acc:HGNC:6164]
ENSG00000240207	22.9896	-2.58282	0.51615	-5.004	5.61517e-07	0.000247068		novel transcript, antisense to RARRES1
ENSG00000253669	35.5834	1.72803	0.347127	4.97809	6.42164e-07	0.000275981	GASAL1	growth arrest associated lncRNA 1 [Source:HGNC Symbol;Acc:HGNC:53461]
ENSG00000143341	174.477	-3.23501	0.652168	-4.96039	7.03531e-07	0.000295483	HMCN1	hemicentin 1 [Source:HGNC Symbol;Acc:HGNC:19194]
ENSG00000116106	277.714	-1.86568	0.377077	-4.94775	7.50779e-07	0.00030832	EPHA4	EPH receptor A4 [Source:HGNC Symbol;Acc:HGNC:3388]
ENSG00000029153	204.767	-1.04425	0.211688	-4.93298	8.0983e-07	0.000325341	ARNTL2	aryl hydrocarbon receptor nuclear translocator like 2 [Source:HGNC Symbol;Acc:HGNC:18984]
ENSG00000169174	272.106	4.52306	0.919986	4.91645	8.81266e-07	0.000339287	PCSK9	proprotein convertase subtilisin/kexin type 9 [Source:HGNC Symbol;Acc:HGNC:20001]
ENSG00000153162	1045.74	-4.75219	0.966046	-4.91922	8.68883e-07	0.000339287	BMP6	bone morphogenetic protein 6 [Source:HGNC Symbol;Acc:HGNC:1073]
ENSG00000221923	228.597	1.10161	0.224628	4.90416	9.38289e-07	0.000353869	ZNF880	zinc finger protein 880 [Source:HGNC Symbol;Acc:HGNC:37249]
ENSG00000150637	391.781	1.46619	0.299484	4.89572	9.79461e-07	0.000362009	CD226	CD226 molecule [Source:HGNC Symbol;Acc:HGNC:16961]
ENSG00000188015	91.9986	2.45391	0.502869	4.87981	1.06187e-06	0.000377371	S100A3	S100 calcium binding protein A3 [Source:HGNC Symbol;Acc:HGNC:10493]
ENSG00000183346	82.7884	2.96556	0.609026	4.86934	1.11972e-06	0.000390423	CABCOCO1	ciliary associated calcium binding coiled-coil 1 [Source:HGNC Symbol;Acc:HGNC:28678]
ENSG00000111817	2093.92	-1.27954	0.263322	-4.85921	1.17854e-06	0.000403323	DSE	dermatan sulfate epimerase [Source:HGNC Symbol;Acc:HGNC:21144]
ENSG00000105976	781.994	-1.16469	0.240193	-4.84899	1.24094e-06	0.000411005	MET	MET proto-oncogene, receptor tyrosine kinase [Source:HGNC Symbol;Acc:HGNC:7029]
ENSG00000163531	1523.75	-4.89821	1.0103	-4.84826	1.24547e-06	0.000411005	NFASC	neurofascin [Source:HGNC Symbol;Acc:HGNC:29866]
ENSG00000079257	519.223	-1.92478	0.398493	-4.83015	1.36432e-06	0.000442326	LXN	latexin [Source:HGNC Symbol;Acc:HGNC:13347]
ENSG00000176971	2603.31	-3.23158	0.670113	-4.82244	1.41816e-06	0.000451856	FIBIN	fin bud initiation factor homolog [Source:HGNC Symbol;Acc:HGNC:33747]
ENSG00000162552	1449.59	2.26412	0.4716	4.80093	1.57932e-06	0.000494675	WNT4	Wnt family member 4 [Source:HGNC Symbol;Acc:HGNC:12783]
ENSG00000196616	577.081	-5.11147	1.07433	-4.75783	1.95685e-06	0.000602711	ADH1B	alcohol dehydrogenase 1B (class I), beta polypeptide [Source:HGNC Symbol;Acc:HGNC:250]
ENSG00000111341	9069.7	-2.97784	0.627352	-4.74668	2.06786e-06	0.00062646	MGP	matrix Gla protein [Source:HGNC Symbol;Acc:HGNC:7060]
ENSG00000100234	96751.7	2.82143	0.597622	4.7211	2.34568e-06	0.000699165	TIMP3	TIMP metallopeptidase inhibitor 3 [Source:HGNC Symbol;Acc:HGNC:11822]
ENSG00000175229	8.62675	-6.29281	1.33861	-4.70101	2.58872e-06	0.000759358	GAL3ST3	galactose-3-O-sulfotransferase 3 [Source:HGNC Symbol;Acc:HGNC:24144]
ENSG00000196182	1209.57	1.30839	0.278512	4.69779	2.62995e-06	0.000759398	STK40	serine/threonine kinase 40 [Source:HGNC Symbol;Acc:HGNC:21373]
ENSG00000172460	33.181	1.67431	0.358999	4.66383	3.10375e-06	0.000843526	PRSS30P	serine protease 30, pseudogene [Source:HGNC Symbol;Acc:HGNC:28753]
ENSG00000155368	981.008	1.0356	0.22205	4.66382	3.10389e-06	0.000843526	DBI	diazepam binding inhibitor, acyl-CoA binding protein [Source:HGNC Symbol;Acc:HGNC:2690]
ENSG00000277778	57.0451	-1.65306	0.354391	-4.6645	3.09363e-06	0.000843526	PGM5P2	phosphoglucomutase 5 pseudogene 2 [Source:HGNC Symbol;Acc:HGNC:18965]
ENSG00000276107	212.429	-2.88705	0.617947	-4.67201	2.98268e-06	0.000843526	THBS1-IT1	THBS1 intronic transcript 1 [Source:HGNC Symbol;Acc:HGNC:55225]
ENSG00000179761	26.117	-2.54388	0.554455	-4.58807	4.47358e-06	0.00116439	PIPOX	pipecolic acid and sarcosine oxidase [Source:HGNC Symbol;Acc:HGNC:17804]
ENSG00000183323	156.147	-1.01919	0.222407	-4.58256	4.59308e-06	0.00117889	CCDC125	coiled-coil domain containing 125 [Source:HGNC Symbol;Acc:HGNC:28924]
ENSG00000130164	7289.83	1.7003	0.371577	4.57591	4.74147e-06	0.00120031	LDLR	low density lipoprotein receptor [Source:HGNC Symbol;Acc:HGNC:6547]
ENSG00000054598	281.968	-1.60425	0.350957	-4.57107	4.85248e-06	0.00121181	FOXC1	forkhead box C1 [Source:HGNC Symbol;Acc:HGNC:3800]
ENSG00000151702	127.089	-2.52934	0.55384	-4.56692	4.94941e-06	0.00121954	FLI1	Fli-1 proto-oncogene, ETS transcription factor [Source:HGNC Symbol;Acc:HGNC:3749]
ENSG00000198417	16.0926	-3.43828	0.759463	-4.52724	5.97579e-06	0.00143419	MT1F	metallothionein 1F [Source:HGNC Symbol;Acc:HGNC:7398]
ENSG00000142149	383.047	-1.92052	0.425034	-4.51851	6.22754e-06	0.00147545	HUNK	hormonally up-regulated Neu-associated kinase [Source:HGNC Symbol;Acc:HGNC:13326]
ENSG00000122641	6929.37	-2.59773	0.578559	-4.49	7.12232e-06	0.00164526	INHBA	inhibin subunit beta A [Source:HGNC Symbol;Acc:HGNC:6066]
ENSG00000262003	17.9584	2.23591	0.499543	4.47592	7.60844e-06	0.00173585		novel transcript, antisense to NXN
ENSG00000138741	33.7661	3.15496	0.705867	4.46962	7.83601e-06	0.00174469	TRPC3	transient receptor potential cation channel subfamily C member 3 [Source:HGNC Symbol;Acc:HGNC:12335]
ENSG00000111981	105.543	-2.91158	0.651054	-4.4721	7.74548e-06	0.00174469	ULBP1	UL16 binding protein 1 [Source:HGNC Symbol;Acc:HGNC:14893]
ENSG00000184185	50.5493	-4.24738	0.951293	-4.46485	8.01261e-06	0.00176277	KCNJ12	potassium inwardly rectifying channel subfamily J member 12 [Source:HGNC Symbol;Acc:HGNC:6258]
ENSG00000162383	55.3063	-1.89721	0.425493	-4.45885	8.24016e-06	0.00179151	SLC1A7	solute carrier family 1 member 7 [Source:HGNC Symbol;Acc:HGNC:10945]
ENSG00000145808	76.2247	3.80912	0.856789	4.4458	8.75642e-06	0.00188161	ADAMTS19	ADAM metallopeptidase with thrombospondin type 1 motif 19 [Source:HGNC Symbol;Acc:HGNC:17111]
ENSG00000125378	153.275	2.27799	0.513691	4.43455	9.22658e-06	0.00195985	BMP4	bone morphogenetic protein 4 [Source:HGNC Symbol;Acc:HGNC:1071]
ENSG00000113532	33.568	6.27814	1.42423	4.40808	1.04289e-05	0.00219007	ST8SIA4	ST8 alpha-N-acetyl-neuraminide alpha-2,8-sialyltransferase 4 [Source:HGNC Symbol;Acc:HGNC:10871]
ENSG00000140285	5587.24	-1.51163	0.344029	-4.39389	1.11339e-05	0.00231184	FGF7	fibroblast growth factor 7 [Source:HGNC Symbol;Acc:HGNC:3685]
ENSG00000188626	22.9523	-4.22024	0.961865	-4.38756	1.14628e-05	0.0023537	GOLGA8M	golgin A8 family member M [Source:HGNC Symbol;Acc:HGNC:44404]
ENSG00000170421	498.909	-1.07118	0.244925	-4.37351	1.22267e-05	0.00248297	KRT8	keratin 8 [Source:HGNC Symbol;Acc:HGNC:6446]
ENSG00000204634	596.286	1.32563	0.303325	4.37034	1.24053e-05	0.00249186	TBC1D8	TBC1 domain family member 8 [Source:HGNC Symbol;Acc:HGNC:17791]
ENSG00000146197	703.952	-1.68532	0.386728	-4.3579	1.31314e-05	0.00259936	SCUBE3	signal peptide, CUB domain and EGF like domain containing 3 [Source:HGNC Symbol;Acc:HGNC:13655]
ENSG00000077157	4251.1	-2.29707	0.527287	-4.3564	1.32219e-05	0.00259936	PPP1R12B	protein phosphatase 1 regulatory subunit 12B [Source:HGNC Symbol;Acc:HGNC:7619]
ENSG00000135424	250.21	-2.96466	0.681592	-4.34961	1.36382e-05	0.00265299	ITGA7	integrin subunit alpha 7 [Source:HGNC Symbol;Acc:HGNC:6143]
ENSG00000034971	29.2441	-3.50885	0.807763	-4.34391	1.39971e-05	0.00269443	MYOC	myocilin [Source:HGNC Symbol;Acc:HGNC:7610]
ENSG00000172164	629.596	1.4919	0.345029	4.32399	1.53234e-05	0.00291935	SNTB1	syntrophin beta 1 [Source:HGNC Symbol;Acc:HGNC:11168]
ENSG00000101333	74.1066	-3.21924	0.745912	-4.31585	1.58989e-05	0.00299807	PLCB4	phospholipase C beta 4 [Source:HGNC Symbol;Acc:HGNC:9059]
ENSG00000172987	134.575	3.27496	0.759982	4.30926	1.638e-05	0.0030576	HPSE2	heparanase 2 (inactive) [Source:HGNC Symbol;Acc:HGNC:18374]
ENSG00000127328	67.7191	-1.80315	0.418694	-4.3066	1.65785e-05	0.0030637	RAB3IP	RAB3A interacting protein [Source:HGNC Symbol;Acc:HGNC:16508]
ENSG00000236609	528.678	-1.32655	0.308489	-4.30015	1.70683e-05	0.00312299	ZNF853	zinc finger protein 853 [Source:HGNC Symbol;Acc:HGNC:21767]
ENSG00000166833	675.607	-1.70469	0.397521	-4.2883	1.80044e-05	0.00323031	NAV2	neuron navigator 2 [Source:HGNC Symbol;Acc:HGNC:15997]
ENSG00000166432	33.8364	-3.60694	0.842223	-4.28265	1.84682e-05	0.00328166	ZMAT1	zinc finger matrin-type 1 [Source:HGNC Symbol;Acc:HGNC:29377]
ENSG00000235823	98.8233	1.30189	0.305143	4.26651	1.98556e-05	0.00339752	OLMALINC	oligodendrocyte maturation-associated long intergenic non-coding RNA [Source:HGNC Symbol;Acc:HGNC:28060]
ENSG00000054793	1533.95	-1.36218	0.319742	-4.26024	2.04206e-05	0.00344384	ATP9A	ATPase phospholipid transporting 9A (putative) [Source:HGNC Symbol;Acc:HGNC:13540]
ENSG00000156804	5888.75	-1.40626	0.330313	-4.25736	2.06854e-05	0.00344384	FBXO32	F-box protein 32 [Source:HGNC Symbol;Acc:HGNC:16731]
ENSG00000198523	107.596	-4.79901	1.12701	-4.25819	2.06088e-05	0.00344384	PLN	phospholamban [Source:HGNC Symbol;Acc:HGNC:9080]
ENSG00000070193	13.5621	3.7772	0.887815	4.25449	2.09526e-05	0.00345719	FGF10	fibroblast growth factor 10 [Source:HGNC Symbol;Acc:HGNC:3666]
ENSG00000198208	27.9126	-2.19408	0.516417	-4.24866	2.15058e-05	0.00351705	RPS6KL1	ribosomal protein S6 kinase like 1 [Source:HGNC Symbol;Acc:HGNC:20222]
ENSG00000187699	441.951	2.47137	0.582951	4.23942	2.24097e-05	0.00363272	C2orf88	chromosome 2 open reading frame 88 [Source:HGNC Symbol;Acc:HGNC:28191]
ENSG00000172458	56.6577	-1.14859	0.271886	-4.22453	2.39435e-05	0.00384761	IL17D	interleukin 17D [Source:HGNC Symbol;Acc:HGNC:5984]
ENSG00000206190	270.359	-2.79895	0.664027	-4.21512	2.49645e-05	0.00394312	ATP10A	ATPase phospholipid transporting 10A (putative) [Source:HGNC Symbol;Acc:HGNC:13542]
ENSG00000094963	293.938	-3.66429	0.869013	-4.21661	2.48005e-05	0.00394312	FMO2	flavin containing dimethylaniline monoxygenase 2 [Source:HGNC Symbol;Acc:HGNC:3770]
ENSG00000178401	120.601	-1.18629	0.282403	-4.2007	2.66094e-05	0.00414784	DNAJC22	DnaJ heat shock protein family (Hsp40) member C22 [Source:HGNC Symbol;Acc:HGNC:25802]
ENSG00000197614	1523.79	-8.00688	1.90647	-4.19985	2.67096e-05	0.00414784	MFAP5	microfibril associated protein 5 [Source:HGNC Symbol;Acc:HGNC:29673]
ENSG00000122679	19.0097	3.4997	0.833891	4.19683	2.70675e-05	0.00416839	RAMP3	receptor activity modifying protein 3 [Source:HGNC Symbol;Acc:HGNC:9845]
ENSG00000120254	2605.33	-1.1085	0.26438	-4.19284	2.75487e-05	0.00420743	MTHFD1L	methylenetetrahydrofolate dehydrogenase (NADP+ dependent) 1 like [Source:HGNC Symbol;Acc:HGNC:21055]
ENSG00000227068	63.5777	3.17513	0.758223	4.1876	2.8192e-05	0.00427015		novel transcript
ENSG00000147852	572.369	-1.79268	0.428346	-4.18511	2.85031e-05	0.00427015	VLDLR	very low density lipoprotein receptor [Source:HGNC Symbol;Acc:HGNC:12698]
ENSG00000137801	183704	-2.54159	0.607467	-4.18392	2.86525e-05	0.00427015	THBS1	thrombospondin 1 [Source:HGNC Symbol;Acc:HGNC:11785]
ENSG00000147394	217.527	-1.6859	0.403807	-4.175	2.97985e-05	0.00437045	ZNF185	zinc finger protein 185 with LIM domain [Source:HGNC Symbol;Acc:HGNC:12976]
ENSG00000118194	62.4477	-4.25336	1.01866	-4.17546	2.97384e-05	0.00437045	TNNT2	troponin T2, cardiac type [Source:HGNC Symbol;Acc:HGNC:11949]
ENSG00000143061	266.027	2.56097	0.615941	4.15783	3.2129e-05	0.00467516	IGSF3	immunoglobulin superfamily member 3 [Source:HGNC Symbol;Acc:HGNC:5950]
ENSG00000112559	51.9308	-4.54534	1.09415	-4.15423	3.26388e-05	0.00471222	MDFI	MyoD family inhibitor [Source:HGNC Symbol;Acc:HGNC:6967]
ENSG00000152078	69.5323	-1.90617	0.462085	-4.12515	3.70494e-05	0.00530755	TLCD4	TLC domain containing 4 [Source:HGNC Symbol;Acc:HGNC:26477]
ENSG00000106025	86.9246	1.62181	0.393433	4.12219	3.75288e-05	0.00533486	TSPAN12	tetraspanin 12 [Source:HGNC Symbol;Acc:HGNC:21641]
ENSG00000266094	68.0609	-3.03722	0.740535	-4.10138	4.10686e-05	0.00579349	RASSF5	Ras association domain family member 5 [Source:HGNC Symbol;Acc:HGNC:17609]
ENSG00000129354	18.9344	2.3952	0.584409	4.09851	4.15826e-05	0.00582157	AP1M2	adaptor related protein complex 1 subunit mu 2 [Source:HGNC Symbol;Acc:HGNC:558]
ENSG00000102466	47.3336	-4.23303	1.0373	-4.08081	4.48794e-05	0.00623588	FGF14	fibroblast growth factor 14 [Source:HGNC Symbol;Acc:HGNC:3671]
ENSG00000080573	654.972	1.84775	0.453308	4.07614	4.57893e-05	0.00626804	COL5A3	collagen type V alpha 3 chain [Source:HGNC Symbol;Acc:HGNC:14864]
ENSG00000170558	4697.52	-1.86742	0.459574	-4.06337	4.83692e-05	0.00657252	CDH2	cadherin 2 [Source:HGNC Symbol;Acc:HGNC:1759]
ENSG00000175040	4980.4	2.15244	0.53085	4.05472	5.01953e-05	0.00662579	CHST2	carbohydrate sulfotransferase 2 [Source:HGNC Symbol;Acc:HGNC:1970]
ENSG00000091656	606.147	-2.42675	0.598435	-4.05516	5.01005e-05	0.00662579	ZFHX4	zinc finger homeobox 4 [Source:HGNC Symbol;Acc:HGNC:30939]
ENSG00000134363	1029.57	-2.66136	0.656032	-4.05675	4.97595e-05	0.00662579	FST	follistatin [Source:HGNC Symbol;Acc:HGNC:3971]
ENSG00000285294	14.0346	-3.45769	0.853823	-4.04966	5.12921e-05	0.00672253	LINC00842	long intergenic non-protein coding RNA 842 [Source:HGNC Symbol;Acc:HGNC:44989]
ENSG00000099998	754.19	-1.38005	0.341014	-4.04691	5.18973e-05	0.00675396	GGT5	gamma-glutamyltransferase 5 [Source:HGNC Symbol;Acc:HGNC:4260]
ENSG00000164211	424.763	1.31672	0.325871	4.04062	5.33107e-05	0.00688938	STARD4	StAR related lipid transfer domain containing 4 [Source:HGNC Symbol;Acc:HGNC:18058]
ENSG00000080493	135.588	-2.2071	0.547408	-4.0319	5.53266e-05	0.00710025	SLC4A4	solute carrier family 4 member 4 [Source:HGNC Symbol;Acc:HGNC:11030]
ENSG00000184828	8.52581	4.77326	1.18634	4.02352	5.73356e-05	0.0072079	ZBTB7C	zinc finger and BTB domain containing 7C [Source:HGNC Symbol;Acc:HGNC:31700]
ENSG00000154380	4371.99	-1.11186	0.276322	-4.0238	5.72668e-05	0.0072079	ENAH	ENAH actin regulator [Source:HGNC Symbol;Acc:HGNC:18271]
ENSG00000076716	875.577	-2.08378	0.519095	-4.01424	5.96364e-05	0.00739652	GPC4	glypican 4 [Source:HGNC Symbol;Acc:HGNC:4452]
ENSG00000133216	251.978	-1.72104	0.430937	-3.9937	6.50501e-05	0.00790872	EPHB2	EPH receptor B2 [Source:HGNC Symbol;Acc:HGNC:3393]
ENSG00000165434	1471.25	-1.25661	0.314939	-3.99	6.60734e-05	0.00798063	PGM2L1	phosphoglucomutase 2 like 1 [Source:HGNC Symbol;Acc:HGNC:20898]
ENSG00000167780	16.7647	4.02422	1.00922	3.98747	6.6781e-05	0.00801371	SOAT2	sterol O-acyltransferase 2 [Source:HGNC Symbol;Acc:HGNC:11178]
ENSG00000162692	289.411	3.97532	0.997662	3.98464	6.75821e-05	0.00805753	VCAM1	vascular cell adhesion molecule 1 [Source:HGNC Symbol;Acc:HGNC:12663]
ENSG00000134250	8985.24	-1.49561	0.375731	-3.98054	6.87583e-05	0.00809333	NOTCH2	notch receptor 2 [Source:HGNC Symbol;Acc:HGNC:7882]
ENSG00000137033	200.069	-4.1818	1.05048	-3.98084	6.86717e-05	0.00809333	IL33	interleukin 33 [Source:HGNC Symbol;Acc:HGNC:16028]
ENSG00000137124	1700.67	-2.46129	0.620015	-3.96973	7.19543e-05	0.00841592	ALDH1B1	aldehyde dehydrogenase 1 family member B1 [Source:HGNC Symbol;Acc:HGNC:407]
ENSG00000139910	66.902	1.66567	0.420728	3.95903	7.52562e-05	0.00869209	NOVA1	NOVA alternative splicing regulator 1 [Source:HGNC Symbol;Acc:HGNC:7886]
ENSG00000128262	35.8775	-1.80788	0.456627	-3.9592	7.52022e-05	0.00869209	POM121L9P	POM121 transmembrane nucleoporin like 9, pseudogene [Source:HGNC Symbol;Acc:HGNC:30080]
ENSG00000197943	32.9899	1.88104	0.475598	3.95511	7.64993e-05	0.00878078	PLCG2	phospholipase C gamma 2 [Source:HGNC Symbol;Acc:HGNC:9066]
ENSG00000112972	1186.94	1.77768	0.45076	3.94374	8.02218e-05	0.00909508	HMGCS1	3-hydroxy-3-methylglutaryl-CoA synthase 1 [Source:HGNC Symbol;Acc:HGNC:5007]
ENSG00000171533	468.767	-1.50033	0.380401	-3.94406	8.01127e-05	0.00909508	MAP6	microtubule associated protein 6 [Source:HGNC Symbol;Acc:HGNC:6868]
ENSG00000148848	10553.5	-1.84242	0.467623	-3.93998	8.14901e-05	0.00918254	ADAM12	ADAM metallopeptidase domain 12 [Source:HGNC Symbol;Acc:HGNC:190]
ENSG00000170571	42.7782	-7.63491	1.93874	-3.93807	8.21395e-05	0.00919963	EMB	embigin [Source:HGNC Symbol;Acc:HGNC:30465]
ENSG00000135472	197.927	2.52395	0.641245	3.93601	8.28475e-05	0.00922302	FAIM2	Fas apoptotic inhibitory molecule 2 [Source:HGNC Symbol;Acc:HGNC:17067]
ENSG00000235997	14.3622	-5.15585	1.3123	-3.92885	8.53533e-05	0.00944508	LINC01936	long intergenic non-protein coding RNA 1936 [Source:HGNC Symbol;Acc:HGNC:52759]
ENSG00000099194	11998.5	2.02035	0.516328	3.91291	9.11892e-05	0.00997146	SCD	stearoyl-CoA desaturase [Source:HGNC Symbol;Acc:HGNC:10571]
ENSG00000165716	38.2929	-1.67365	0.427907	-3.91126	9.18158e-05	0.00998092	DIPK1B	divergent protein kinase domain 1B [Source:HGNC Symbol;Acc:HGNC:28290]
ENSG00000279118	195.46	-1.35369	0.346343	-3.90853	9.28601e-05	0.0100354		tec
ENSG00000178015	46.1359	-1.54081	0.396319	-3.8878	0.000101157	0.0108685	GPR150	G protein-coupled receptor 150 [Source:HGNC Symbol;Acc:HGNC:23628]
ENSG00000112893	4876.85	1.16816	0.30083	3.88311	0.000103127	0.0110161	MAN2A1	mannosidase alpha class 2A member 1 [Source:HGNC Symbol;Acc:HGNC:6824]
ENSG00000128039	337.237	1.13536	0.29268	3.87919	0.000104806	0.0110675	SRD5A3	steroid 5 alpha-reductase 3 [Source:HGNC Symbol;Acc:HGNC:25812]
ENSG00000142235	146.793	2.91687	0.75256	3.87592	0.000106221	0.0111532	LMTK3	lemur tyrosine kinase 3 [Source:HGNC Symbol;Acc:HGNC:19295]
ENSG00000264230	5.76969	-5.71631	1.48187	-3.85749	0.000114559	0.0119607	ANXA8L1	annexin A8 like 1 [Source:HGNC Symbol;Acc:HGNC:23334]
ENSG00000124491	10.214	7.08629	1.83792	3.8556	0.000115445	0.0119855	F13A1	coagulation factor XIII A chain [Source:HGNC Symbol;Acc:HGNC:3531]
ENSG00000102804	4195.93	-1.4779	0.38414	-3.84729	0.000119431	0.0121735	TSC22D1	TSC22 domain family member 1 [Source:HGNC Symbol;Acc:HGNC:16826]
ENSG00000152049	757.912	-3.2319	0.840251	-3.84635	0.00011989	0.0121735	KCNE4	potassium voltage-gated channel subfamily E regulatory subunit 4 [Source:HGNC Symbol;Acc:HGNC:6244]
ENSG00000169710	5794.5	1.39879	0.364479	3.83778	0.000124152	0.0124017	FASN	fatty acid synthase [Source:HGNC Symbol;Acc:HGNC:3594]
ENSG00000165028	41.7111	-1.22076	0.318031	-3.83851	0.000123782	0.0124017	NIPSNAP3B	nipsnap homolog 3B [Source:HGNC Symbol;Acc:HGNC:23641]
ENSG00000091986	11820.1	-1.9381	0.504771	-3.83956	0.000123255	0.0124017	CCDC80	coiled-coil domain containing 80 [Source:HGNC Symbol;Acc:HGNC:30649]
ENSG00000179082	17.6321	-3.80499	0.992255	-3.83469	0.000125724	0.0124913	LINC02913	long intergenic non-protein coding RNA 2913 [Source:HGNC Symbol;Acc:HGNC:31370]
ENSG00000160285	3848.8	1.31664	0.345004	3.81631	0.000135463	0.013387	LSS	lanosterol synthase [Source:HGNC Symbol;Acc:HGNC:6708]
ENSG00000147408	54.4368	-3.49857	0.918422	-3.80932	0.000139348	0.0136976	CSGALNACT1	chondroitin sulfate N-acetylgalactosaminyltransferase 1 [Source:HGNC Symbol;Acc:HGNC:24290]
ENSG00000116133	3005.02	2.2407	0.588705	3.80616	0.000141143	0.0138007	DHCR24	24-dehydrocholesterol reductase [Source:HGNC Symbol;Acc:HGNC:2859]
ENSG00000276600	274.302	1.9074	0.501441	3.80384	0.000142468	0.0138569	RAB7B	RAB7B, member RAS oncogene family [Source:HGNC Symbol;Acc:HGNC:30513]
ENSG00000123095	368.889	-3.486	0.920021	-3.78905	0.000151225	0.0146316	BHLHE41	basic helix-loop-helix family member e41 [Source:HGNC Symbol;Acc:HGNC:16617]
ENSG00000103044	88.5047	-2.35452	0.621832	-3.78642	0.000152832	0.0147101	HAS3	hyaluronan synthase 3 [Source:HGNC Symbol;Acc:HGNC:4820]
ENSG00000114790	292.433	-1.584	0.418532	-3.78466	0.000153919	0.0147379	ARHGEF26	Rho guanine nucleotide exchange factor 26 [Source:HGNC Symbol;Acc:HGNC:24490]
ENSG00000104177	164.675	-1.85605	0.492628	-3.76765	0.000164794	0.0152569	MYEF2	myelin expression factor 2 [Source:HGNC Symbol;Acc:HGNC:17940]
ENSG00000164949	1158.12	-2.05796	0.54586	-3.77012	0.000163168	0.0152569	GEM	GTP binding protein overexpressed in skeletal muscle [Source:HGNC Symbol;Acc:HGNC:4234]
ENSG00000136002	170.175	-3.52352	0.934762	-3.76943	0.000163619	0.0152569	ARHGEF4	Rho guanine nucleotide exchange factor 4 [Source:HGNC Symbol;Acc:HGNC:684]
ENSG00000152578	74.764	4.03133	1.07334	3.75589	0.000172726	0.0156997	GRIA4	glutamate ionotropic receptor AMPA type subunit 4 [Source:HGNC Symbol;Acc:HGNC:4574]
ENSG00000169218	534.921	-2.8003	0.747771	-3.74486	0.000180496	0.0162711	RSPO1	R-spondin 1 [Source:HGNC Symbol;Acc:HGNC:21679]
ENSG00000232040	27.1458	-2.88023	0.770601	-3.73765	0.00018575	0.0166634	ZBED9	zinc finger BED-type containing 9 [Source:HGNC Symbol;Acc:HGNC:13851]
ENSG00000156510	4.88259	5.25344	1.40771	3.73191	0.000190036	0.0167331	HKDC1	hexokinase domain containing 1 [Source:HGNC Symbol;Acc:HGNC:23302]
ENSG00000160886	40.7177	2.59532	0.69547	3.73176	0.000190149	0.0167331	LY6K	lymphocyte antigen 6 family member K [Source:HGNC Symbol;Acc:HGNC:24225]
ENSG00000074416	4671.29	1.30983	0.350675	3.73518	0.000187584	0.0167331	MGLL	monoglyceride lipase [Source:HGNC Symbol;Acc:HGNC:17038]
ENSG00000180720	7.54832	-5.12383	1.37275	-3.73252	0.000189571	0.0167331	CHRM4	cholinergic receptor muscarinic 4 [Source:HGNC Symbol;Acc:HGNC:1953]
ENSG00000122861	1135.76	1.59348	0.427338	3.72885	0.000192353	0.0168469	PLAU	plasminogen activator, urokinase [Source:HGNC Symbol;Acc:HGNC:9052]
ENSG00000077616	232.449	2.34004	0.628443	3.72355	0.000196444	0.0170324	NAALAD2	N-acetylated alpha-linked acidic dipeptidase 2 [Source:HGNC Symbol;Acc:HGNC:14526]
ENSG00000139973	33.3291	-2.01237	0.540591	-3.72253	0.000197236	0.0170324	SYT16	synaptotagmin 16 [Source:HGNC Symbol;Acc:HGNC:23142]
ENSG00000067064	1104.74	1.56505	0.4209	3.71833	0.00020054	0.0170886	IDI1	isopentenyl-diphosphate delta isomerase 1 [Source:HGNC Symbol;Acc:HGNC:5387]
ENSG00000257335	19.1705	-3.27682	0.881296	-3.71818	0.000200662	0.0170886	MGAM	maltase-glucoamylase [Source:HGNC Symbol;Acc:HGNC:7043]
ENSG00000188707	90.47	-1.56531	0.421531	-3.71339	0.000204498	0.0171778	ZBED6CL	ZBED6 C-terminal like [Source:HGNC Symbol;Acc:HGNC:21720]
ENSG00000198774	16.9657	-7.26878	1.96127	-3.70616	0.000210423	0.0175956	RASSF9	Ras association domain family member 9 [Source:HGNC Symbol;Acc:HGNC:15739]
ENSG00000149485	5553.79	1.45083	0.391894	3.70211	0.000213817	0.017776	FADS1	fatty acid desaturase 1 [Source:HGNC Symbol;Acc:HGNC:3574]
ENSG00000048540	896.321	-2.87391	0.776463	-3.70129	0.000214505	0.017776	LMO3	LIM domain only 3 [Source:HGNC Symbol;Acc:HGNC:6643]
ENSG00000267287	28.7427	-2.98382	0.807311	-3.696	0.000219021	0.0180692		novel transcript
ENSG00000169946	489.24	-2.08298	0.565393	-3.68413	0.000229485	0.0188484	ZFPM2	zinc finger protein, FOG family member 2 [Source:HGNC Symbol;Acc:HGNC:16700]
ENSG00000136367	68.661	-2.28767	0.623844	-3.66705	0.000245361	0.0198871	ZFHX2	zinc finger homeobox 2 [Source:HGNC Symbol;Acc:HGNC:20152]
ENSG00000066468	200.514	-4.38399	1.19609	-3.66528	0.000247072	0.0199383	FGFR2	fibroblast growth factor receptor 2 [Source:HGNC Symbol;Acc:HGNC:3689]
ENSG00000103375	18.4033	2.76496	0.75702	3.65243	0.000259772	0.0207818	AQP8	aquaporin 8 [Source:HGNC Symbol;Acc:HGNC:642]
ENSG00000156103	234.922	1.18506	0.324374	3.65337	0.000258819	0.0207818	MMP16	matrix metallopeptidase 16 [Source:HGNC Symbol;Acc:HGNC:7162]
ENSG00000104313	7.93948	3.64605	0.998994	3.64972	0.000262523	0.0209113	EYA1	EYA transcriptional coactivator and phosphatase 1 [Source:HGNC Symbol;Acc:HGNC:3519]
ENSG00000259363	56.326	1.77846	0.48749	3.6482	0.000264086	0.0209455		novel transcript
ENSG00000215861	149.133	-2.13557	0.586509	-3.64116	0.000271416	0.0213164		phosphodiesterase 4D interacting protein (myomegalin) (PDE4DIP) pseudogene
ENSG00000182704	4388.2	1.21745	0.335117	3.63289	0.000280261	0.0217614	TSKU	tsukushi, small leucine rich proteoglycan [Source:HGNC Symbol;Acc:HGNC:28850]
ENSG00000214900	12.5332	4.59172	1.26692	3.62432	0.000289724	0.0221219	LINC01588	long intergenic non-protein coding RNA 1588 [Source:HGNC Symbol;Acc:HGNC:27503]
ENSG00000163638	1155.01	2.6222	0.723193	3.62586	0.000288003	0.0221219	ADAMTS9	ADAM metallopeptidase with thrombospondin type 1 motif 9 [Source:HGNC Symbol;Acc:HGNC:13202]
ENSG00000280339	58.9892	-1.78737	0.493302	-3.62328	0.000290888	0.0221219		novel transcript
ENSG00000153246	2618.05	1.05796	0.292864	3.61246	0.000303304	0.0229716	PLA2R1	phospholipase A2 receptor 1 [Source:HGNC Symbol;Acc:HGNC:9042]
ENSG00000177234	4.26107	-5.26885	1.46327	-3.60075	0.000317304	0.0238365	LINC01561	long intergenic non-protein coding RNA 1561 [Source:HGNC Symbol;Acc:HGNC:31365]
ENSG00000145632	487.351	-1.61261	0.448298	-3.59719	0.000321678	0.0240672	PLK2	polo like kinase 2 [Source:HGNC Symbol;Acc:HGNC:19699]
ENSG00000135047	5594.03	1.05895	0.294771	3.59245	0.000327588	0.0243126	CTSL	cathepsin L [Source:HGNC Symbol;Acc:HGNC:2537]
ENSG00000163110	10522.1	-1.64199	0.45702	-3.59282	0.000327116	0.0243126	PDLIM5	PDZ and LIM domain 5 [Source:HGNC Symbol;Acc:HGNC:17468]
ENSG00000143850	443.838	1.33745	0.373059	3.58509	0.000336963	0.0249083	PLEKHA6	pleckstrin homology domain containing A6 [Source:HGNC Symbol;Acc:HGNC:17053]
ENSG00000101187	20.24	2.18902	0.611063	3.58231	0.000340568	0.024975	SLCO4A1	solute carrier organic anion transporter family member 4A1 [Source:HGNC Symbol;Acc:HGNC:10953]
ENSG00000254810	30.6401	-3.69704	1.03274	-3.57985	0.000343789	0.0251115		novel transcript
ENSG00000254458	16.1518	3.5459	0.992513	3.57265	0.00035339	0.0256104		novel transcript
ENSG00000118257	5613.02	-1.5273	0.427656	-3.57134	0.000355166	0.0256385	NRP2	neuropilin 2 [Source:HGNC Symbol;Acc:HGNC:8005]
ENSG00000237149	93.7252	1.11997	0.313704	3.57016	0.000356762	0.0256535	ZNF503-AS2	ZNF503 antisense RNA 2 [Source:HGNC Symbol;Acc:HGNC:23525]
ENSG00000184304	940.604	-1.54556	0.435384	-3.54989	0.000385396	0.0269777	PRKD1	protein kinase D1 [Source:HGNC Symbol;Acc:HGNC:9407]
ENSG00000120437	439.081	1.68205	0.474552	3.54451	0.00039334	0.0273268	ACAT2	acetyl-CoA acetyltransferase 2 [Source:HGNC Symbol;Acc:HGNC:94]
ENSG00000166741	5358.62	-1.20926	0.341516	-3.54085	0.000398837	0.0275019	NNMT	nicotinamide N-methyltransferase [Source:HGNC Symbol;Acc:HGNC:7861]
ENSG00000146411	262.915	-1.9516	0.552447	-3.53264	0.000411435	0.0280565	SLC2A12	solute carrier family 2 member 12 [Source:HGNC Symbol;Acc:HGNC:18067]
ENSG00000162591	757.009	-2.89848	0.820399	-3.53301	0.000410855	0.0280565	MEGF6	multiple EGF like domains 6 [Source:HGNC Symbol;Acc:HGNC:3232]
ENSG00000269609	33.5269	-1.50969	0.428094	-3.52655	0.000421016	0.0283955	C10orf95-AS1	C10orf95 antisense RNA 1 [Source:HGNC Symbol;Acc:HGNC:45238]
ENSG00000183762	1053.33	2.11728	0.601895	3.51768	0.000435333	0.0290431	KREMEN1	kringle containing transmembrane protein 1 [Source:HGNC Symbol;Acc:HGNC:17550]
ENSG00000154864	616.53	-4.86948	1.38979	-3.50374	0.00045877	0.0304966	PIEZO2	piezo type mechanosensitive ion channel component 2 [Source:HGNC Symbol;Acc:HGNC:26270]
ENSG00000152270	101.818	3.02335	0.863623	3.50078	0.000463905	0.0307275	PDE3B	phosphodiesterase 3B [Source:HGNC Symbol;Acc:HGNC:8779]
ENSG00000108244	36.0336	4.08158	1.16775	3.49526	0.000473599	0.0312575	KRT23	keratin 23 [Source:HGNC Symbol;Acc:HGNC:6438]
ENSG00000123700	12.8157	-3.96066	1.13401	-3.49261	0.000478316	0.0314565	KCNJ2	potassium inwardly rectifying channel subfamily J member 2 [Source:HGNC Symbol;Acc:HGNC:6263]
ENSG00000137501	271.397	-2.08103	0.596046	-3.49139	0.000480506	0.0314885	SYTL2	synaptotagmin like 2 [Source:HGNC Symbol;Acc:HGNC:15585]
ENSG00000075223	3630.8	-1.28125	0.367135	-3.48985	0.000483295	0.0315341	SEMA3C	semaphorin 3C [Source:HGNC Symbol;Acc:HGNC:10725]
ENSG00000108950	1649.67	-2.03901	0.584549	-3.48818	0.000486321	0.0315341	FAM20A	FAM20A golgi associated secretory pathway pseudokinase [Source:HGNC Symbol;Acc:HGNC:23015]
ENSG00000146070	23.4607	5.33214	1.53817	3.46655	0.000527184	0.0332504	PLA2G7	phospholipase A2 group VII [Source:HGNC Symbol;Acc:HGNC:9040]
ENSG00000167508	762.209	1.36019	0.39225	3.46766	0.000525002	0.0332504	MVD	mevalonate diphosphate decarboxylase [Source:HGNC Symbol;Acc:HGNC:7529]
ENSG00000054938	213.73	-3.63105	1.04724	-3.46727	0.000525779	0.0332504	CHRDL2	chordin like 2 [Source:HGNC Symbol;Acc:HGNC:24168]
ENSG00000169255	222.197	-1.63984	0.473297	-3.46471	0.000530804	0.0333648	B3GALNT1	beta-1,3-N-acetylgalactosaminyltransferase 1 (globoside blood group) [Source:HGNC Symbol;Acc:HGNC:918]
ENSG00000172260	1759.97	-1.46037	0.421779	-3.4624	0.000535385	0.0335387	NEGR1	neuronal growth regulator 1 [Source:HGNC Symbol;Acc:HGNC:17302]
ENSG00000171889	24.1918	-2.67279	0.772719	-3.45894	0.000542307	0.0338576	MIR31HG	MIR31 host gene [Source:HGNC Symbol;Acc:HGNC:37187]
ENSG00000259345	70.523	-2.59348	0.750515	-3.4556	0.000549065	0.0338859		novel transcript
ENSG00000261377	18.5797	-2.69113	0.778887	-3.4551	0.000550095	0.0338859	PDCD6IPP2	PDCD6IP pseudogene 2 [Source:HGNC Symbol;Acc:HGNC:49873]
ENSG00000154856	5707.02	3.07034	0.890538	3.44774	0.000565303	0.034707	APCDD1	APC down-regulated 1 [Source:HGNC Symbol;Acc:HGNC:15718]
ENSG00000072954	51.8783	-1.29678	0.376351	-3.44567	0.000569638	0.0348573	TMEM38A	transmembrane protein 38A [Source:HGNC Symbol;Acc:HGNC:28462]
ENSG00000155962	65.5585	2.72657	0.792952	3.43851	0.000584929	0.0356749	CLIC2	chloride intracellular channel 2 [Source:HGNC Symbol;Acc:HGNC:2063]
ENSG00000104415	2994.93	-1.66853	0.485518	-3.43659	0.000589087	0.0358103	CCN4	cellular communication network factor 4 [Source:HGNC Symbol;Acc:HGNC:12769]
ENSG00000184995	7.1294	-5.02384	1.46444	-3.43056	0.000602343	0.0364961	IFNE	interferon epsilon [Source:HGNC Symbol;Acc:HGNC:18163]
ENSG00000171951	103.994	-4.29161	1.25237	-3.42679	0.000610763	0.0368853	SCG2	secretogranin II [Source:HGNC Symbol;Acc:HGNC:10575]
ENSG00000141448	896.983	-2.6961	0.787199	-3.42493	0.000614963	0.0370179	GATA6	GATA binding protein 6 [Source:HGNC Symbol;Acc:HGNC:4174]
ENSG00000128422	84.3952	2.19567	0.64273	3.41616	0.000635098	0.0376846	KRT17	keratin 17 [Source:HGNC Symbol;Acc:HGNC:6427]
ENSG00000134986	987.056	-1.11662	0.327328	-3.41131	0.000646522	0.0380684	NREP	neuronal regeneration related protein [Source:HGNC Symbol;Acc:HGNC:16834]
ENSG00000265190	20.585	-2.95757	0.867244	-3.41031	0.000648893	0.0380684	ANXA8	annexin A8 [Source:HGNC Symbol;Acc:HGNC:546]
ENSG00000253661	15.1895	-6.13295	1.79798	-3.41102	0.000647206	0.0380684	ZFHX4-AS1	ZFHX4 antisense RNA 1 [Source:HGNC Symbol;Acc:HGNC:44165]
ENSG00000170873	214.709	-2.97414	0.873429	-3.40514	0.000661312	0.0386742	MTSS1	MTSS I-BAR domain containing 1 [Source:HGNC Symbol;Acc:HGNC:20443]
ENSG00000065809	979.924	1.17412	0.346058	3.39283	0.000691749	0.0396858	FAM107B	family with sequence similarity 107 member B [Source:HGNC Symbol;Acc:HGNC:23726]
ENSG00000008441	4295.25	-1.67046	0.492459	-3.39208	0.000693643	0.0396858	NFIX	nuclear factor I X [Source:HGNC Symbol;Acc:HGNC:7788]
ENSG00000102981	18.479	-1.70694	0.502733	-3.39533	0.00068547	0.0396858	PARD6A	par-6 family cell polarity regulator alpha [Source:HGNC Symbol;Acc:HGNC:15943]
ENSG00000011201	579.543	2.83173	0.835291	3.39011	0.000698641	0.0398484	ANOS1	anosmin 1 [Source:HGNC Symbol;Acc:HGNC:6211]
ENSG00000001630	223.691	1.2568	0.371266	3.38518	0.000711321	0.0401324	CYP51A1	cytochrome P450 family 51 subfamily A member 1 [Source:HGNC Symbol;Acc:HGNC:2649]
ENSG00000120645	100.893	-1.43551	0.424104	-3.3848	0.000712306	0.0401324	IQSEC3	IQ motif and Sec7 domain ArfGEF 3 [Source:HGNC Symbol;Acc:HGNC:29193]
ENSG00000119514	37.3771	-3.10583	0.917356	-3.38564	0.000710136	0.0401324	GALNT12	polypeptide N-acetylgalactosaminyltransferase 12 [Source:HGNC Symbol;Acc:HGNC:19877]
ENSG00000174844	3.45756	-4.97366	1.47237	-3.378	0.000730138	0.041012	DNAH12	dynein axonemal heavy chain 12 [Source:HGNC Symbol;Acc:HGNC:2943]
ENSG00000187621	19.3683	3.8834	1.15037	3.37578	0.000736065	0.0412197	TCL6	T cell leukemia/lymphoma 6 [Source:HGNC Symbol;Acc:HGNC:13463]
ENSG00000134955	21.2157	1.88832	0.561705	3.36176	0.000774465	0.0428506	SLC37A2	solute carrier family 37 member 2 [Source:HGNC Symbol;Acc:HGNC:20644]
ENSG00000170390	526.602	-1.59814	0.476219	-3.35589	0.000791107	0.0433818	DCLK2	doublecortin like kinase 2 [Source:HGNC Symbol;Acc:HGNC:19002]
ENSG00000267640	20.4024	-1.73944	0.518321	-3.35591	0.000791053	0.0433818		novel zinc finger protein pseudogene
ENSG00000126562	173.298	-1.89324	0.563929	-3.35723	0.000787272	0.0433818	WNK4	WNK lysine deficient protein kinase 4 [Source:HGNC Symbol;Acc:HGNC:14544]
ENSG00000135643	307.801	1.40428	0.418759	3.35344	0.000798127	0.0435751	KCNMB4	potassium calcium-activated channel subfamily M regulatory beta subunit 4 [Source:HGNC Symbol;Acc:HGNC:6289]
ENSG00000120664	26.8747	-1.3326	0.397738	-3.35045	0.000806811	0.0438525	SPART-AS1	SPART antisense RNA 1 [Source:HGNC Symbol;Acc:HGNC:39933]
ENSG00000110660	162.443	-1.54092	0.46033	-3.34743	0.000815647	0.0439451	SLC35F2	solute carrier family 35 member F2 [Source:HGNC Symbol;Acc:HGNC:23615]
ENSG00000176678	95.9279	-3.06462	0.915314	-3.34816	0.000813493	0.0439451	FOXL1	forkhead box L1 [Source:HGNC Symbol;Acc:HGNC:3817]
ENSG00000197766	912.461	1.94899	0.582947	3.34333	0.000827792	0.0442339	CFD	complement factor D [Source:HGNC Symbol;Acc:HGNC:2771]
ENSG00000076864	20.5388	-2.73589	0.818345	-3.3432	0.00082819	0.0442339	RAP1GAP	RAP1 GTPase activating protein [Source:HGNC Symbol;Acc:HGNC:9858]
ENSG00000080224	9.0456	3.96039	1.18912	3.33052	0.000866829	0.0457686	EPHA6	EPH receptor A6 [Source:HGNC Symbol;Acc:HGNC:19296]
ENSG00000285887	11.8204	4.98306	1.50052	3.32089	0.000897302	0.0472426		novel transcript
ENSG00000123096	972.956	-1.776	0.535438	-3.31691	0.000910192	0.0476497	SSPN	sarcospan [Source:HGNC Symbol;Acc:HGNC:11322]
ENSG00000196139	71.4636	-3.27189	0.986765	-3.31577	0.000913911	0.0477093	AKR1C3	aldo-keto reductase family 1 member C3 [Source:HGNC Symbol;Acc:HGNC:386]
ENSG00000136869	1264.83	-1.44131	0.43572	-3.30788	0.000940051	0.0489356	TLR4	toll like receptor 4 [Source:HGNC Symbol;Acc:HGNC:11850]
ENSG00000267280	51.6743	1.13922	0.344607	3.30586	0.000946838	0.0490128	TBX2-AS1	TBX2 antisense RNA 1 [Source:HGNC Symbol;Acc:HGNC:50355]
ENSG00000109063	122.567	-3.6327	1.09866	-3.30648	0.000944777	0.0490128	MYH3	myosin heavy chain 3 [Source:HGNC Symbol;Acc:HGNC:7573]
ENSG00000100558	10.6008	-2.37561	0.719217	-3.30305	0.000956403	0.0490953	PLEK2	pleckstrin 2 [Source:HGNC Symbol;Acc:HGNC:19238]
ENSG00000183092	11.9858	-3.49271	1.0572	-3.30374	0.000954045	0.0490953	BEGAIN	brain enriched guanylate kinase associated [Source:HGNC Symbol;Acc:HGNC:24163]
ENSG00000110693	204.709	2.48379	0.752379	3.30125	0.000962558	0.0492744	SOX6	SRY-box transcription factor 6 [Source:HGNC Symbol;Acc:HGNC:16421]
ENSG00000134443	6.86014	5.77373	1.75115	3.29711	0.000976854	0.0496667	GRP	gastrin releasing peptide [Source:HGNC Symbol;Acc:HGNC:4605]
ENSG00000052802	1604.71	1.70689	0.517998	3.29516	0.000983659	0.0496667	MSMO1	methylsterol monooxygenase 1 [Source:HGNC Symbol;Acc:HGNC:10545]
ENSG00000159216	1706.79	-1.42455	0.432251	-3.29565	0.000981952	0.0496667	RUNX1	RUNX family transcription factor 1 [Source:HGNC Symbol;Acc:HGNC:10471]
ENSG00000257800	23.92	-1.52338	0.462115	-3.29654	0.000978842	0.0496667	FNBP1P1	formin binding protein 1 pseudogene 1 [Source:HGNC Symbol;Acc:HGNC:44528]

## Sheet: KEGG_All_Timepoints
	Cluster	ID	Description	GeneRatio	BgRatio	pvalue	p.adjust	qvalue	geneID	Count
1	Day0	hsa04810	Regulation of actin cytoskeleton	13/179	229/8465	0.00111041	0.00111041	0.072332	3696/4660/10000/2335/55740/50649/3679/28984/2263/1131/4629/5154/80310	13
2	Day0	hsa05412	Arrhythmogenic right ventricular cardiomyopathy	7/179	77/8465	0.00116224	0.00116224	0.072332	3696/775/5318/3679/1674/1000/6932	7
3	Day0	hsa01521	EGFR tyrosine kinase inhibitor resistance	7/179	79/8465	0.00135231	0.00135231	0.072332	10000/2263/5336/3570/2621/5154/80310	7
4	Day0	hsa04014	Ras signaling pathway	13/179	236/8465	0.00145986	0.00145986	0.072332	10000/2903/4803/10235/2263/5336/8844/5924/83593/5154/80310/627/9846	13
5	Day0	hsa04010	MAPK signaling pathway	15/179	302/8465	0.00180708	0.00180708	0.072332	10000/775/408/11221/3306/4803/2668/10235/2263/5924/5154/80310/627/2318/4902	15
6	Day0	hsa05217	Basal cell carcinoma	6/179	63/8465	0.00205766	0.00205766	0.072332	5727/8643/8324/652/54361/6932	6
7	Day0	hsa04270	Vascular smooth muscle contraction	9/179	134/8465	0.00209134	0.00209134	0.072332	94274/4660/775/27345/59/5739/4629/5332/3778	9
8	Day0	hsa04924	Renin secretion	6/179	69/8465	0.00327138	0.00327138	0.0990024	775/5140/5137/5332/3778/5734	6
9	Day0	hsa04919	Thyroid hormone signaling pathway	8/179	121/8465	0.004038	0.004038	0.108625	7068/4853/10000/5214/5336/652/54361/5332	8
10	Day0	hsa04015	Rap1 signaling pathway	11/179	210/8465	0.00490687	0.00490687	0.118798	10000/2903/55740/5587/4803/10235/2263/83593/5332/5154/80310	11
11	Day0	hsa04020	Calcium signaling pathway	12/179	253/8465	0.00733141	0.00733141	0.161361	775/2903/490/4803/2668/2263/5336/1131/5137/5332/5154/80310	12
12	Day0	hsa04978	Mineral absorption	5/179	60/8465	0.00853924	0.00853924	0.172283	490/7421/4502/65010/4493	5
13	Day0	hsa00532	Glycosaminoglycan biosynthesis - chondroitin sulfate / dermatan sulfate	3/179	21/8465	0.00934337	0.00934337	0.174006	29940/55790/64131	3
14	Day0	hsa04360	Axon guidance	9/179	182/8465	0.0149964	0.0149964	0.234386	10512/7869/5727/2048/55740/57556/5336/54361/10371	9
15	Day0	hsa05230	Central carbon metabolism in cancer	5/179	70/8465	0.0159951	0.0159951	0.234386	10000/5214/2263/2744/8140	5
16	Day0	hsa05215	Prostate cancer	6/179	97/8465	0.0166419	0.0166419	0.234386	10000/4824/2263/5154/80310/6932	6
17	Day0	hsa04973	Carbohydrate digestion and absorption	4/179	47/8465	0.017003	0.017003	0.234386	10000/8972/5332/6518	4
18	Day0	hsa04925	Aldosterone synthesis and secretion	6/179	98/8465	0.0174261	0.0174261	0.234386	775/5587/490/949/5332/3949	6
19	Day0	hsa04933	AGE-RAGE signaling pathway in diabetic complications	6/179	100/8465	0.01907	0.01907	0.242998	10000/50507/2335/5054/5336/5332	6
20	Day0	hsa04060	Cytokine-cytokine receptor interaction	12/179	297/8465	0.0235221	0.0235221	0.27878	3953/90865/2662/943/4803/27242/3570/6376/652/2057/8784/3976	12
21	Day0	hsa04022	cGMP-PKG signaling pathway	8/179	167/8465	0.0251868	0.0251868	0.27878	10000/775/27345/5140/490/5332/3778/152	8
22	Day0	hsa04961	Endocrine and other factor-regulated calcium reabsorption	4/179	53/8465	0.0253326	0.0253326	0.27878	490/8218/7421/5332	4
23	Day0	hsa04310	Wnt signaling pathway	8/179	171/8465	0.0284886	0.0284886	0.288228	6424/164284/27123/2239/8324/54361/5332/6932	8
24	Day0	hsa00052	Galactose metabolism	3/179	32/8465	0.0294295	0.0294295	0.288228	8972/5214/55276	3
25	Day0	hsa05205	Proteoglycans in cancer	9/179	205/8465	0.0297627	0.0297627	0.288228	4660/10000/5727/2335/286/8324/5336/54361/2318	9
26	Day0	hsa04550	Signaling pathways regulating pluripotency of stem cells	7/179	143/8465	0.0318253	0.0318253	0.294197	10000/8324/2263/652/54361/3976/6932	7
27	Day0	hsa00533	Glycosaminoglycan biosynthesis - keratan sulfate	2/179	14/8465	0.0342471	0.0342471	0.294197	9435/8534	2
28	Day0	hsa04742	Taste transduction	5/179	86/8465	0.0352397	0.0352397	0.294197	775/2914/1131/5137/5332	5
29	Day0	hsa04911	Insulin secretion	5/179	86/8465	0.0352397	0.0352397	0.294197	775/27345/1131/5332/3778	5
30	Day0	hsa04072	Phospholipase D signaling pathway	7/179	148/8465	0.0373193	0.0373193	0.301173	10000/2914/5336/5332/5154/80310/9846	7
31	Day0	hsa04934	Cushing syndrome	7/179	155/8465	0.0460103	0.0460103	0.339761	775/8324/949/54361/5332/3949/6932	7
32	Day0	hsa04929	GnRH secretion	4/179	64/8465	0.0460632	0.0460632	0.339761	10000/775/408/5332	4
33	Day0	hsa05165	Human papillomavirus infection	12/179	331/8465	0.0478813	0.0478813	0.339761	3696/55534/4853/10000/2335/3679/245972/8324/54361/7098/6932/5734	12
34	Day0	hsa04927	Cortisol synthesis and secretion	4/179	65/8465	0.0483052	0.0483052	0.339761	775/949/5332/3949	4
35	Day0	hsa00910	Nitrogen metabolism	2/179	17/8465	0.0491177	0.0491177	0.339761	771/1373	2
36	Day2	hsa00100	Steroid biosynthesis	8/326	20/8465	3.73252e-07	3.73252e-07	4.56755e-05	3988/4047/1718/6307/6713/1717/10682/1595	8
37	Day2	hsa04020	Calcium signaling pathway	28/326	253/8465	4.09356e-07	4.09356e-07	4.56755e-05	775/490/4233/2668/8913/5336/5021/552/3706/5137/2903/4914/6263/776/5332/2263/113/4803/3973/5350/255231/2252/4772/291/146/2255/107/8877	28
38	Day2	hsa00900	Terpenoid backbone biosynthesis	7/326	23/8465	1.69478e-05	1.69478e-05	0.00126068	39/4598/4597/3422/3157/3156/2224	7
39	Day2	hsa04015	Rap1 signaling pathway	21/326	210/8465	5.56881e-05	5.56881e-05	0.00310681	4233/10000/7057/5295/4301/5608/23566/5587/2903/83593/55740/5332/2263/113/4803/1946/2252/2255/107/9223/5909	21
40	Day2	hsa04151	PI3K-Akt signaling pathway	29/326	354/8465	9.35276e-05	9.35276e-05	0.00417428	4233/6446/10000/3679/131873/7057/5295/23566/3566/4914/627/2263/3569/3691/4803/3696/1946/2335/894/3911/7099/672/2252/3909/22801/3560/7097/2255/9223	29
41	Day2	hsa05414	Dilated cardiomyopathy	12/326	96/8465	0.000296129	0.000296129	0.0110139	775/3679/776/113/3691/3696/5350/59285/70/22801/107/1674	12
42	Day2	hsa04360	Axon guidance	17/326	182/8465	0.000630409	0.000630409	0.0164818	2048/4233/7869/5727/5336/7222/10512/5295/55740/285220/54361/57556/1946/6092/3897/2043/84628	17
43	Day2	hsa05410	Hypertrophic cardiomyopathy	11/326	90/8465	0.000638766	0.000638766	0.0164818	775/3679/776/1636/3569/3691/3696/59285/70/22801/1674	11
44	Day2	hsa04913	Ovarian steroidogenesis	8/326	51/8465	0.000664716	0.000664716	0.0164818	654/6770/3949/113/3973/8605/3294/107	8
45	Day2	hsa04350	TGF-beta signaling pathway	12/326	108/8465	0.000874929	0.000874929	0.0185707	654/10468/3624/652/2615/4052/7057/7044/3399/1634/3398/392255	12
46	Day2	hsa05205	Proteoglycans in cancer	18/326	205/8465	0.000915395	0.000915395	0.0185707	4233/10000/7475/4660/5727/7057/5336/5295/288/8324/1634/54361/8322/2335/7099/7078/7097/5328	18
47	Day2	hsa04550	Signaling pathways regulating pluripotency of stem cells	14/326	143/8465	0.00118874	0.00118874	0.0221063	3624/652/10000/7475/5295/8324/9314/7044/3399/3398/54361/2263/8322/1749	14
48	Day2	hsa04750	Inflammatory mediator regulation of TRP channels	11/326	98/8465	0.00130879	0.00130879	0.0224667	5336/8989/5734/5295/5608/4914/5332/113/4803/8605/107	11
49	Day2	hsa04270	Vascular smooth muscle contraction	13/326	134/8465	0.00191521	0.00191521	0.0297403	775/4660/552/776/5332/113/27345/4628/8605/94274/59/146/107	13
50	Day2	hsa05165	Human papillomavirus infection	24/326	331/8465	0.00208722	0.00208722	0.0297403	10000/4853/3679/131873/7475/7057/5734/5295/245972/8324/3105/54361/3691/8322/3696/2335/894/3107/3911/3909/22801/7098/155066/9223	24
51	Day2	hsa04512	ECM-receptor interaction	10/326	89/8465	0.00213232	0.00213232	0.0297403	3679/131873/7057/3691/3696/2335/3911/3909/22801/158326	10
52	Day2	hsa04024	cAMP signaling pathway	18/326	225/8465	0.00261068	0.00261068	0.0318799	775/490/10000/5727/5295/5021/4301/2353/2903/627/776/113/3973/5350/4772/5140/107/2735	18
53	Day2	hsa05412	Arrhythmogenic right ventricular cardiomyopathy	9/326	77/8465	0.00267958	0.00267958	0.0318799	775/5318/3679/776/3691/3696/59285/22801/1674	9
54	Day2	hsa04218	Cellular senescence	14/326	156/8465	0.0027143	0.0027143	0.0318799	10000/5295/5608/83593/4605/776/3105/3569/894/3107/2305/4772/1870/291	14
55	Day2	hsa04010	MAPK signaling pathway	22/326	302/8465	0.00299164	0.00299164	0.0333804	775/4233/10000/2668/408/8913/5608/994/2353/4914/627/4137/776/2263/4803/1946/59285/8605/1843/2252/4772/2255	22
56	Day2	hsa04979	Cholesterol metabolism	7/326	51/8465	0.00317141	0.00317141	0.0335233	255738/6770/3988/3949/51129/19/4043	7
57	Day2	hsa04927	Cortisol synthesis and secretion	8/326	65/8465	0.00330489	0.00330489	0.0335233	775/6770/8913/3949/776/5332/113/107	8
58	Day2	hsa04925	Aldosterone synthesis and secretion	10/326	98/8465	0.00433254	0.00433254	0.0420365	775/490/6770/8913/3949/5587/776/5332/113/107	10
59	Day2	hsa04933	AGE-RAGE signaling pathway in diabetic complications	10/326	100/8465	0.00500547	0.00500547	0.0465421	10000/7412/50507/5336/5295/5332/3569/2335/2152/4772	10
60	Day2	hsa05230	Central carbon metabolism in cancer	8/326	70/8465	0.005237	0.005237	0.0467471	4233/10000/5214/5295/3099/4914/2263/2744	8
61	Day2	hsa05146	Amoebiasis	10/326	102/8465	0.00575785	0.00575785	0.0491862	5295/5332/3569/2335/3911/7099/3909/384/7097/107	10
62	Day2	hsa01212	Fatty acid metabolism	7/326	57/8465	0.00595106	0.00595106	0.0491862	2194/6319/79071/39/3992/9415/51703	7
63	Day2	hsa04921	Oxytocin signaling pathway	13/326	154/8465	0.00637304	0.00637304	0.0507927	775/4660/5021/2353/6263/3768/776/5332/113/59285/8605/4772/107	13
64	Day2	hsa04934	Cushing syndrome	13/326	155/8465	0.00672236	0.00672236	0.0517292	775/6770/7475/8913/3949/8324/776/5332/54361/113/8322/1870/107	13
65	Day2	hsa03320	PPAR signaling pathway	8/326	75/8465	0.00793295	0.00793295	0.05901	6319/10580/51129/3157/9415/2171/51703/123	8
66	Day2	hsa04973	Carbohydrate digestion and absorption	6/326	47/8465	0.00883201	0.00883201	0.0635785	10000/5295/3099/8972/776/5332	6
67	Day2	hsa04014	Ras signaling pathway	17/326	236/8465	0.00957353	0.00957353	0.0667628	4233/10000/5336/5295/4301/2903/4914/627/83593/2263/9610/4803/1946/8605/9846/2252/2255	17
68	Day2	hsa05217	Basal cell carcinoma	7/326	63/8465	0.0102412	0.0102412	0.0684337	652/7475/5727/8324/54361/8322/2735	7
69	Day2	hsa05224	Breast cancer	12/326	147/8465	0.0110925	0.0110925	0.0684337	10000/4853/7475/5295/8324/2353/54361/8322/672/2252/1870/2255	12
70	Day2	hsa04929	GnRH secretion	7/326	64/8465	0.011131	0.011131	0.0684337	775/10000/408/8913/5295/776/5332	7
71	Day2	hsa04072	Phospholipase D signaling pathway	12/326	148/8465	0.0116681	0.0116681	0.0684337	10000/5336/5295/552/23566/5332/113/9162/8605/9846/107/8877	12
72	Day2	hsa05144	Malaria	6/326	50/8465	0.0118749	0.0118749	0.0684337	4233/7412/7057/3569/7099/7097	6
73	Day2	hsa04713	Circadian entrainment	9/326	97/8465	0.0121688	0.0121688	0.0684337	775/8913/2353/2903/6263/776/5332/113/107	9
74	Day2	hsa04022	cGMP-PKG signaling pathway	13/326	167/8465	0.0122176	0.0122176	0.0684337	775/490/10000/776/5332/113/27345/5350/4772/291/5140/146/107	13
75	Day2	hsa05226	Gastric cancer	12/326	149/8465	0.0122664	0.0122664	0.0684337	4233/10000/5915/7475/5295/8324/54361/2263/8322/2252/1870/2255	12
76	Day2	hsa04310	Wnt signaling pathway	13/326	171/8465	0.0146683	0.0146683	0.0797135	6424/2239/7475/8324/164284/5332/54361/8322/894/147495/55366/4772/22943	13
77	Day2	hsa00533	Glycosaminoglycan biosynthesis - keratan sulfate	3/326	14/8465	0.0150178	0.0150178	0.0797135	9435/8534/93010	3
78	Day2	hsa04810	Regulation of actin cytoskeleton	16/326	229/8465	0.015385	0.015385	0.0797135	10000/3645/3679/4660/5295/50649/128239/55740/2263/3691/4628/3696/2335/2252/22801/2255	16
79	Day2	hsa04924	Renin secretion	7/326	69/8465	0.0164363	0.0164363	0.0797135	775/5734/5137/776/1636/5332/5140	7
80	Day2	hsa05142	Chagas disease	9/326	102/8465	0.0165185	0.0165185	0.0797135	10000/5295/2353/1636/5332/3569/7099/7097/107	9
81	Day2	hsa05207	Chemical carcinogenesis - receptor activation	15/326	212/8465	0.0167992	0.0167992	0.0797135	775/10000/4853/408/5295/7421/9314/2353/776/113/119391/2252/653689/2255/107	15
82	Day2	hsa05202	Transcriptional misregulation in cancer	14/326	193/8465	0.0168668	0.0168668	0.0797135	4233/5218/861/2120/2313/4914/4314/3398/3569/860/894/3560/8013/5328	14
83	Day2	hsa04935	Growth hormone synthesis, secretion and action	10/326	120/8465	0.0171459	0.0171459	0.0797135	775/10000/5336/5295/5608/2353/776/5332/113/107	10
84	Day2	hsa05418	Fluid shear stress and atherosclerosis	11/326	139/8465	0.0181721	0.0181721	0.0827603	652/10000/7412/5295/5608/2353/119391/3162/1843/653689/10365	11
85	Day2	hsa01040	Biosynthesis of unsaturated fatty acids	4/326	27/8465	0.0188145	0.0188145	0.083972	6319/79071/3992/9415	4
86	Day2	hsa05223	Non-small cell lung cancer	7/326	72/8465	0.0203658	0.0203658	0.0891134	4233/10000/5915/5336/5295/83593/1870	7
87	Day2	hsa00480	Glutathione metabolism	6/326	57/8465	0.0217	0.0217	0.0919123	290/119391/6241/2687/653689/2878	6
88	Day2	hsa00430	Taurine and hypotaurine metabolism	3/326	16/8465	0.0218292	0.0218292	0.0919123	2327/2687/2326	3
89	Day2	hsa04923	Regulation of lipolysis in adipocytes	6/326	58/8465	0.0234481	0.0234481	0.0969004	10000/5295/11343/113/5140/107	6
90	Day2	hsa05166	Human T-cell leukemia virus 1 infection	15/326	222/8465	0.0243686	0.0243686	0.097184	10000/4801/5295/2353/3105/3569/113/894/3107/2224/4772/1870/291/3560/107	15
91	Day2	hsa04066	HIF-1 signaling pathway	9/326	109/8465	0.0243877	0.0243877	0.097184	10000/5336/5214/5295/3099/3569/3162/7099/7076	9
92	Day2	hsa04510	Focal adhesion	14/326	203/8465	0.0249152	0.0249152	0.0972976	4233/10000/3679/131873/4660/7057/5295/3691/3696/2335/894/3911/3909/22801	14
93	Day2	hsa04370	VEGF signaling pathway	6/326	59/8465	0.0252882	0.0252882	0.0972976	10000/5336/5295/9047/8605/8877	6
94	Day2	hsa02010	ABC transporters	5/326	45/8465	0.0284495	0.0284495	0.10673	10351/10350/19/23460/24	5
95	Day2	hsa05225	Hepatocellular carcinoma	12/326	168/8465	0.0286963	0.0286963	0.10673	4233/10000/7475/5336/5295/8324/54361/119391/8322/3162/1870/653689	12
96	Day2	hsa04725	Cholinergic synapse	9/326	113/8465	0.0299261	0.0299261	0.108195	775/10000/5295/2353/3768/776/5332/113/107	9
97	Day2	hsa00061	Fatty acid biosynthesis	3/326	18/8465	0.0300598	0.0300598	0.108195	2194/55301/51703	3
98	Day2	hsa04930	Type II diabetes mellitus	5/326	46/8465	0.0309488	0.0309488	0.109626	775/8913/5295/3099/776	5
99	Day2	hsa01521	EGFR tyrosine kinase inhibitor resistance	7/326	79/8465	0.03198	0.03198	0.111509	4233/10000/5336/5295/2263/3569/2621	7
100	Day2	hsa04724	Glutamatergic synapse	9/326	115/8465	0.0330017	0.0330017	0.111651	775/2903/776/5332/113/8605/22941/107/2744	9
101	Day2	hsa05215	Prostate cancer	8/326	97/8465	0.0330212	0.0330212	0.111651	10000/3645/5295/4824/4314/2263/1870/5328	8
102	Day2	hsa01240	Biosynthesis of cofactors	11/326	153/8465	0.0339091	0.0339091	0.112942	4832/326625/25902/249/219/9249/493911/8630/205/23475/1503	11
103	Day2	hsa04261	Adrenergic signaling in cardiomyocytes	11/326	154/8465	0.0353161	0.0353161	0.115898	775/490/10000/776/5332/113/5350/59285/70/146/107	11
104	Day2	hsa05167	Kaposi sarcoma-associated herpesvirus infection	13/326	194/8465	0.0366705	0.0366705	0.118599	10000/5336/5295/5608/2353/3105/3569/1230/3107/57580/4772/1870/7098	13
105	Day2	hsa05417	Lipid and atherosclerosis	14/326	215/8465	0.0379887	0.0379887	0.121107	10000/7412/3949/5295/5608/2353/7436/4314/5332/3569/19/7099/4772/7097	14
106	Day2	hsa04371	Apelin signaling pathway	10/326	139/8465	0.0418051	0.0418051	0.131396	10000/1490/6263/5332/113/59/10365/5140/107/8877	10
107	Day2	hsa04914	Progesterone-mediated oocyte maturation	8/326	102/8465	0.0425865	0.0425865	0.131993	10000/5295/994/113/64506/995/5140/107	8
108	Day2	hsa04919	Thyroid hormone signaling pathway	9/326	121/8465	0.0435252	0.0435252	0.133055	652/10000/4853/5336/5214/5295/5332/54361/5350	9
109	Day2	hsa04974	Protein digestion and absorption	8/326	103/8465	0.0446982	0.0446982	0.13379	7373/85301/131873/50509/1301/1504/1294/1296	8
110	Day2	hsa05152	Tuberculosis	12/326	180/8465	0.0450752	0.0450752	0.13379	10000/4801/7421/245972/22925/64170/3569/972/7099/1520/7097/8877	12
111	Day2	hsa04664	Fc epsilon RI signaling pathway	6/326	68/8465	0.0462463	0.0462463	0.13379	10000/5336/5295/5608/8605/9846	6
112	Day2	hsa04620	Toll-like receptor signaling pathway	8/326	104/8465	0.0468778	0.0468778	0.13379	10000/5295/5608/2353/3569/7099/7098/7097	8
113	Day2	hsa04936	Alcoholic liver disease	10/326	142/8465	0.0471999	0.0471999	0.13379	10000/50507/2194/6319/5608/219/6720/3569/7099/125	10
114	Day2	hsa04610	Complement and coagulation cascades	7/326	86/8465	0.047363	0.047363	0.13379	1675/2162/2159/1604/5270/2152/5328	7
115	Day4	hsa00100	Steroid biosynthesis	6/172	20/8465	1.97384e-06	1.97384e-06	0.00044671	3988/4047/1718/1717/6307/1595	6
116	Day4	hsa04015	Rap1 signaling pathway	15/172	210/8465	2.25363e-05	2.25363e-05	0.00255016	5587/113/4803/4301/1946/7057/4233/9223/5028/2903/2252/5579/5332/2263/5909	15
117	Day4	hsa04350	TGF-beta signaling pathway	10/172	108/8465	6.42143e-05	6.42143e-05	0.00462318	654/10468/652/3624/2615/6498/7057/3399/3398/1634	10
118	Day4	hsa00900	Terpenoid backbone biosynthesis	5/172	23/8465	8.1712e-05	8.1712e-05	0.00462318	3422/4597/39/3157/4598	5
119	Day4	hsa04020	Calcium signaling pathway	15/172	253/8465	0.000188476	0.000188476	0.008531	5137/9127/2668/4914/775/113/4803/6915/4233/2903/2252/5579/5332/2263/5336	15
120	Day4	hsa04360	Axon guidance	12/172	182/8465	0.000321714	0.000321714	0.0121348	2048/57522/7222/54361/285220/7869/2043/1946/5727/4233/10371/5336	12
121	Day4	hsa05202	Transcriptional misregulation in cancer	12/172	193/8465	0.000548063	0.000548063	0.0177193	4914/5218/861/2120/4314/2119/2313/3569/3398/4233/860/5328	12
122	Day4	hsa04750	Inflammatory mediator regulation of TRP channels	8/172	98/8465	0.000820966	0.000820966	0.0232247	8989/4914/113/4803/5732/5579/5332/5336	8
123	Day4	hsa05205	Proteoglycans in cancer	12/172	205/8465	0.000935076	0.000935076	0.0235136	7078/54361/1514/4660/7057/5727/7099/4233/1634/5328/5579/5336	12
124	Day4	hsa04151	PI3K-Akt signaling pathway	16/172	354/8465	0.00222203	0.00222203	0.0446942	6446/3679/4914/4803/1946/7057/627/3569/131873/7099/3566/4233/9223/2252/3691/2263	16
125	Day4	hsa05410	Hypertrophic cardiomyopathy	7/172	90/8465	0.00229386	0.00229386	0.0446942	3679/1636/775/59283/59285/3569/3691	7
126	Day4	hsa04936	Alcoholic liver disease	9/172	142/8465	0.00236983	0.00236983	0.0446942	50507/2194/6720/6319/126/3569/7099/219/125	9
127	Day4	hsa04924	Renin secretion	6/172	69/8465	0.00268272	0.00268272	0.0467032	5137/1636/775/5140/5732/5332	6
128	Day4	hsa04010	MAPK signaling pathway	14/172	302/8465	0.00332078	0.00332078	0.0536818	2668/4914/408/775/59283/59285/4803/1946/627/4233/994/2252/5579/2263	14
129	Day4	hsa04925	Aldosterone synthesis and secretion	7/172	98/8465	0.00371053	0.00371053	0.0559834	775/3949/3991/5587/113/5579/5332	7
130	Day4	hsa04014	Ras signaling pathway	11/172	236/8465	0.00859241	0.00859241	0.114442	4914/4803/4301/1946/627/4233/2903/2252/5579/2263/5336	11
[truncated: 72 more rows]

## Sheet: Consistant Down genes DisGeNet
GO	Description	Count	%	Log10(P)	Log10(q)	Adj_pVALUE	Ratio	Gene
[truncated: 5 more rows]
