# Supplementary material for: Impaired bone morphogenetic protein (BMP) signaling pathways disrupt decidualization in endometriosis
Source: Commun Biol. 2024 Feb 24;7:227. doi: 10.1038/s42003-024-05898-z (PMC10894266; doi:10.1038/s42003-024-05898-z)
Supplement: Supplementary file 10 — Supplementary Data File 8 [file 42003_2024_5898_MOESM10_ESM.xlsx]

## Sheet: Figure 3C
Figure 3C
Days	Normal					Endometriosis
0	1	1	1	1	1	1	1	1	1
2	3.00661	1.87311	1.26943	0.893202	0.87577	0.422436	0.852043	1.36435	0.239145
4	3.0638	2.24358	1.17952	0.95852	2.34604	0.795384	0.743446	0.081933	0.282642
6	5.71807	3.35058	2.12506	1.17001	3.05933	0.737661	0.720419	0.362269	1.13365
8	8.36337	6.30257	1.73263	0.788808	3.48496	0.794775	0.583032	0.177472	0.288994

## Sheet: Figure 3D
Figure 3D
	Control					Endometriosis
0	6.47702e-05	0.0139879	0.00740885	0.00561053		0.00373289	0.00152416	0.0119949	0.0119949
2	3.5797	2.40104	1.65579	3.58625		1.55109	1.24605	0.983941	0.983941
4	3.70581	3.33497	2.59213	3.74325		1.49423	2.53946	2.0458	2.0458
6	4.10172	4.14166	2.99316	3.24552		2.55999	4.02984	3.04785	3.04785
8	4.39152	3.98828	3.78861	3.39138		2.17562	3.92527	3.58895	3.58895

## Sheet: Figure 3E
Figure 3E
	Control					Endometriosis
0	0.00260639	0.00362754	0.00121076	0.000278107		0.000229941	0.0013872	0.00201995	0.00310871
2	0.503499	0.00427574	0.156665	0.0801593		-0.752213	-0.457455	0.157069	0.0345499
4	0.603305	-0.0420498	0.202787	0.259137		-0.817336	-0.406665	0.248119	0.0598576
6	0.574415	0.116875	0.258046	0.276683		-0.790069	0.309729	-0.0608555	0.167838
8	0.817292	-0.0966151	0.444293	0.476957		-0.692761	0.289141	0.0454651	0.0149671

## Sheet: Figure 6B-E
Fig 6B. PRL
VEH	BMP2	EPC	EPC+BMP2
0.0292198	0.963864	1.0071	2.4137
0.0227387	0.334505	1.43793	2.42906
0.0115155	0.398314	1.31871	1.78236
0.00234966	0.350102	1.22523	1.74578
0.047542	0.244101	1.60596	1.66424
0.0140914	0.0944548	1.52277	1.66595
Fig. 6C. SPP1
VEH	BMP2	EPC	EPC+BMP2
0.0375886	0.462385	-0.184257	0.380729
0.00845796	0.0123039	0.035038	0.997251
0.00039374	-0.0338947	0.334228	0.512682
0.00248328	-0.245991	-0.250081	0.0579768
0.00984638	0.0633611	-0.0271039	0.419287
0.00147961	-0.0884036	0.305794	0.758832
Fig. 6D. IGFBP1
0.00491003	0.0548145	0.870603	2.01921
0.00544666	-0.224258	2.04496	2.47656
0.00869892	-0.0790172	1.56166	2.2041
0.00683658	-0.659263	1.20344	1.49706
0.00719292	-0.126196	1.55388	1.8612
0.0236131	0.0381524	2.35537	2.87405
Figure 6E. FOXO1
VEH	BMP2	EPC	EPC+BMP2
0.0233454	0.183246	0.291627	0.815901
0.00328446	0.161094	0.711389	1.09737
0.00186049	0.120046	1.03141	1.25214
0.00609456	0.173923	0.606556	0.892007
0.047542	0.244101	1.60596	1.66424
0.0140914	0.0944548	1.52277	1.66595

## Sheet: Figure 6G
Fig. 6G. pSMAD1/5
	VEH	BMP-2	EPC	EPC+BMP-2
EUE2	0.70354	2.69541	0.43965	2.67493
EUE12	1.12574	1.9442	0.715215	3.72779
EUE13	0.331121	5.42863	0.198709	7.57368
EUE89	2.72117	0.814394	0.881932	3.47137
EUE92	0.367478	9.81719	0.685435	9.10984
EUE127	0.75095	8.75756	0.666784	2.40975

## Sheet: Figure 6M-P
Fig. 6M. PRL
	VEH	BMP2	EPC	EPC+BMP2
EUE127	0.00106438	0.757966	1.57644	2.36723
EUE128	0.0549848	0.607835	2.75008	2.63016
EUE120	0.0335122	-0.204624	1.44025	1.7363
Fig. 6N. FOXO1
EUE127	0.0106488	0.00977841	0.101481	0.213243
EUE128	0.0165936	-0.142477	0.199854	0.294129
EUE120	0.00287914	-0.163269	0.181113	0.272437
Fig. 6O. WNT4
	VEH	BMP2	EPC	EPC+BMP2
EUE127	0.0258268	0.165869	0.266627	0.970113
EUE128	0.138576	0.5497	1.1993	1.27913
EUE120	0.00251377	0.0854355	0.230642	0.767936
Fig. 6P. IGFBP1
	VEH	BMP2	EPC	EPC+BMP2
EUE127	0.0646968	0.0505242	0.866408	1.44916
EUE128	0.0393419	0.177729	1.76649	1.84293
EUE120	-0.0714012	-0.41917	0.73507	1.21833
